# Supplementary material for: A p-Median approach for predicting drug response in tumour cells
Source: BMC Bioinformatics. 2014 Oct 29;15(1):353. doi: 10.1186/s12859-014-0353-7 (PMC4222443; doi:10.1186/s12859-014-0353-7)
Supplement: Additional file 1 — Sherf gene expression data. Gene expression profiles of NCI-60 cell lines: 1375 genes for 60 cell lines. [file 12859_2014_353_MOESM1_ESM.txt]

CLID	NAME	5ACC	3ACC	ME:LOXIMVI	ME:MALME-3M	ME:SK-MEL-2	ME:SK-MEL-5	ME:SK-MEL-28	LC:NCI-H23	ME:M14	ME:UACC-62	LC:NCI-H522	LC:A549/ATCC	LC:EKVX	LC:NCI-H322M	LC:NCI-H460	LC:HOP-62	LC:HOP-92	CNS:SNB-19	CNS:SNB-75	CNS:U251	CNS:SF-268	CNS:SF-295	CNS:SF-539	CO:HT29	CO:HCC-2998	CO:HCT-116	CO:SW-620	CO:HCT-15	CO:KM12	OV:OVCAR-3	OV:OVCAR-4	OV:OVCAR-8	OV:IGROV1	OV:SK-OV-3	LE:CCRF-CEM	LE:K-562	LE:MOLT-4	LE:SR	RE:UO-31	RE:SN12C	RE:A498	RE:CAKI-1	RE:RXF-393	RE:786-0	RE:ACHN	RE:TK-10	ME:UACC-257	LC:NCI-H226
21822	Human brain mRNA homologous to 3'UTR of human CD24 gene, partial sequence Chr.1 [21822, (IW), 5':T65630, 3':T65562]	T65630	T65562	-4.678966736	-3.919527083	-4.91347891	-5.42972317	-4.217417606	-4.641471006	-3.517348947	-4.86073259	0.100362642	1.073962252	1.631200636	0.583800443	-0.653701658	-3.386331128	-6.205939832	-1.202216279	-3.317792814	-1.762543706	-3.499838751	-0.704638878	-0.631377704	-1.292923197	-1.551673881	-3.459961651	-0.828825641	-2.797750103	1.248169681	1.335720105	0.91747744	-0.558485394	1.335687882	0.253275832	-3.832836046	-4.428621886	-4.445409415	-5.361001311	0.663512421	-3.357194119	1.874767334	1.735659397	1.264022532	1.913973457	1.746429268	0.208232597	-4.129329383	-3.67098848
21829	SID 21829, [5':T65660, 3':T65590]	T65660	T65590	0.701013423	-1.658793657	0.829214356	-0.120924782	0.289985202	0.298862485	0.438632616	-0.818404203	-0.187458631	-1.808077896	1.463779271	0.527602603	-0.337148832	0.209095599	0.641337901	-0.623222695	0.375553596	-0.429634875	-3.264536431	0.593807992	-0.707717367	NA	-1.224094717	-2.647139604	-0.576520727	-1.358287176	0.986310645	1.416247307	0.159027009	0.101729887	1.442506276	-0.299560282	0.442833672	-1.134301092	-0.134434064	-1.304529467	2.073198148	NA	1.685401237	1.603482589	-0.184585308	1.709448957	1.371415449	-0.116173422	1.577086075	-1.764055817
21955	ESTs, Weakly similar to !!!! ALU SUBFAMILY J WARNING ENTRY !!!! [H.sapiens] Chr. [21955, (I), 5':T66210, 3':T66144]	T66210	T66144	0.671476183	-0.21145033	-3.369569789	-1.131315973	-2.20837319	-1.385886346	-0.346022282	-1.150376605	0.191887868	1.584309845	-0.010575698	-3.533864511	-1.915459874	0.227351753	-0.866093506	-1.268265276	-0.188512463	-0.84975115	0.735743748	-0.01790106	NA	-3.956056652	NA	-0.362668813	-1.247519661	-1.986847275	-3.220097924	1.435083898	-0.767272907	1.588297249	0.133686591	0.295596121	0.574765058	-3.724958649	0.298841834	-3.842941036	0.838424391	-0.565563211	0.506763019	1.287066269	0.763940168	0.294275861	1.579121622	0.435289273	-1.407439351	0.829453013
22264	SID W 22264, ESTs [5':T64867, 3':T72607]	T64867	T72607	0.096387564	0.083178598	0.476302378	0.069356476	0.881017319	-0.951126501	1.110615834	1.015316403	-3.026418014	-0.157672659	0.438328641	-0.977632187	-0.107500179	0.123477609	-0.557294258	-0.062651561	0.106827846	-0.589276486	-0.383877658	-0.250961574	-0.177897362	-0.42732682	-0.659968194	-0.940565476	-1.728467464	-1.169322738	-0.155628097	-1.571484116	0.508520056	0.162547175	-1.163455506	1.459038496	-1.803658011	-3.273420281	-2.816070114	-1.64580143	0.565316546	-0.385609826	0.445053805	0.650164677	0.243381225	0.794279208	0.773533478	1.481197934	0.735178059	1.214330963
23128	ESTs Chr.6 [23128, (I), 5':T75284, 3':R39181]	T75284	R39181	-0.054792473	-0.627856594	0.419867711	-1.551262982	-0.696299988	0.331376807	-0.23535416	-0.826513503	0.559460437	NA	-0.896357667	-0.940640249	NA	0.442701528	-1.143822392	-0.567559454	-0.850711291	-0.608445339	-0.731454337	NA	0.64123072	-0.168258984	-0.154062616	-0.540854148	0.829204744	-0.237216183	-2.080871598	-0.183577753	-0.650665748	0.898700041	-0.806163105	NA	0.140177658	0.34714974	-0.36687367	-0.998818915	-0.821499104	-0.077247	-1.39869171	-1.491421733	-0.431916959	-0.378653349	-0.79037416	-0.102368415	-0.230045994	0.302466013
23933	Human clone 23933 mRNA sequence Chr.17 [23933, (IW), 5':T77288, 3':R39465]	T77288	R39465	0.557198591	0.809827408	0.544028738	0.953142456	0.880280307	0.497486022	1.445390597	1.511395522	-0.231209735	0.584962501	-0.180025763	-0.032688619	0.530608682	0.661005872	0.13552497	0.647451444	-0.262974755	1.117956989	0.769116118	0.463125375	0.445498037	0.140900361	0.340911198	0.404239988	0.831489651	0.208702459	-0.055896031	-0.259822855	-0.341417517	-0.00899133	0.869808682	-1.26853505	1.857606901	-0.107137223	0.35761827	1.454963684	0.311422433	0.457703536	0.582415819	-0.016801419	0.535051376	0.791518077	0.604109847	0.075631779	1.16528797	0.43100082
25718	ESTs, Moderately similar to ZINC-BINDING PROTEIN A33 [Pleurodeles waltl] Chr.16 [25718, (RW), 5':R12025, 3':R37093]	R12025	R37093	-0.073566538	1.150439761	0.61782033	1.472739057	1.387143811	-0.459248175	0.810242501	1.386326203	0.008531634	0.259448449	0.0391729	0.079895435	0.02264084	-0.426436962	0.021824361	-0.701328093	-0.156495345	-0.419397415	-0.298821613	0.408017072	0.295752643	-0.20292512	0.269561313	-0.22023108	-0.087076457	0.178643145	0.96734893	0.353292266	0.037410694	0.415037499	0.631220166	0.236593935	-0.102641167	0.34719692	-0.191373944	-0.228224219	0.331122108	0.639563894	0.531350981	0.554740352	0.515222215	0.617494917	0.11808607	0.043693499	0.672565798	0.597424943
25831	ESTs Chr.12 [25831, (I), 5':R11850, 3':R36967]	R11850	R36967	-3.605849867	-2.948500705	-3.906890596	-5.059003814	-3.025914699	-3.749585206	-2.981852653	-4.589489408	-3.655229364	1.041950943	0.544644836	0.355616413	-0.433287756	-0.500039831	-3.304511042	-4.280698447	-3.841401514	-1.350851544	-4.373129176	-2.748233848	-3.264169802	-0.869166169	-1.713932949	-1.288475926	-1.200125239	-1.704038756	-0.482726818	0.692082764	1.041676629	-0.463004122	-2.507433954	-0.422079734	-2.591021708	-3.429847881	-4.637708817	-5.490831719	-1.610283247	-1.99967148	-1.878495849	-2.565483077	-3.60989311	-1.938136065	-1.914580986	-2.034237902	-3.093858344	1.509013647
26167	H.sapiens mRNA for mediator of receptor-induced toxicity Chr.11 [26167, (IW), 5':R12844, 3':R38415]	R12844	R38415	0.393510764	-0.27064759	2.220532951	1.413777504	-0.531558824	2.117486656	0.48242162	-0.139098543	0.218929544	0.138274309	1.594940754	0.52139514	-0.480873341	1.631706757	-0.010631552	0.132535106	-0.078966834	0.353089026	NA	-0.31410859	-0.571128333	0.718073838	0.209936368	-0.159881663	0.222392421	NA	0.16026418	-0.330265282	-0.095368912	0.096152424	-0.042247409	0.630205594	0.422544034	-0.625890514	-0.431317669	-0.170101987	0.655239218	0.13259361	NA	0.540154705	-0.145163997	1.119330778	0.128761456	1.346396526	0.498219388	0.249450359
26599	SID W 26599, SIGNAL TRANSDUCER AND ACTIVATOR OF TRANSCRIPTION 1-ALPHA/BETA [5':R13915, 3':R37747]	R13915	R37747	-0.018675925	-0.079694256	0.248732814	-0.017175144	0.991405873	0.026035134	0.032464395	0.398257664	0.236600194	-1.142539114	-0.07682616	-0.829487079	-0.371558863	0.740805336	-1.168648845	0.63534588	-1.535438595	0.237917345	0.380445475	-0.006400759	0.076069018	-0.911049077	0.663907079	0.759220972	1.5360529	0.806231765	1.495747566	-1.006418101	-0.916904384	0.134726812	0.516143311	-0.62154879	0.128960209	1.561942813	-0.256602531	-0.705594865	0.59417449	-0.417785865	-0.58098265	-0.019166031	0.374342189	0.637883413	0.308565925	0.479419235	-0.423854316	-0.032421478
26677	*Hs.648 Cut (Drosophila)-like 1 (CCAAT displacement protein) SID W 26677, ESTs [5':R13994, 3':R39117]	R13994	R39117	1.144244415	0.004520959	-0.243650839	-1.17622224	0.210259058	0.375294449	-0.900679109	-0.455329951	0.860905047	-0.823447331	0.22853517	-1.522415347	-3.31785669	0.446628232	-0.441202827	1.730858557	0.816597513	1.036989417	1.051674598	0.809957217	1.483260008	-1.091952935	-0.403070085	-1.178516431	-0.759160531	-1.143420094	-0.630670849	0.383631935	-1.587423146	-0.18053276	-1.349240412	-1.185476666	-2.082562063	-4.461148332	-4.918585067	-5.317970081	-0.617781396	-2.215919298	-0.811822619	0.561023146	0.489401978	0.289583992	-0.509070354	0.47073001	-0.812955463	0.179993696
26811	XRCC4 DNA repair protein XRCC4 Chr.5 [26811, (RW), 5':R14027, 3':R39148]	R14027	R39148	-0.092769587	0.406775144	-1.439046737	-0.026553419	-0.622421254	-0.049220949	-1.104809834	-1.350976627	-1.468519301	-0.108861466	-0.219096852	-1.410720893	-1.03060001	-0.570731817	0.966249086	-0.808688282	-0.486729396	-1.101993988	-0.558013661	-0.115477217	-0.539091068	-0.124918143	0.208462203	0.093915993	-0.014756097	1.020586751	-0.355438842	-1.31115548	1.060608704	-0.571622914	-1.02300553	-0.875600064	-0.458615318	-0.93749996	0.267572262	-1.253204209	0.458611278	-0.707575899	0.103029997	-0.20583618	0.485906296	-0.573801307	0.024748839	-0.020679213	-0.716325828	1.294974726
27499	ESTs, Weakly similar to T03G11.6 gene product [C.elegans] Chr.16 [27499, (IEW), 5':R13952, 3':R40012]	R13952	R40012	0.234616618	0.400280221	0.290132068	3.118361006	1.400850264	0.267954999	0.733178468	1.375772761	0.643519407	-0.569945182	0.656050275	0.974917832	-0.069453236	0.187151416	-0.705075007	-0.044806045	-0.163770965	0.151407782	NA	-0.528032581	0.188445089	0.124671879	0.575924444	-0.374946477	0.341026676	-0.120347079	0.161011113	-0.054584125	0.179237035	-0.291682863	0.623978847	0.622811762	1.087574648	-0.053930262	0.568537983	0.383556752	0.863597875	0.577883126	0.261725443	0.490450498	0.144181808	0.550759839	0.385199203	0.222005328	1.014011685	0.987545678
28051	ESTs Chr.7 [28051, (D), 5':R13146, 3':R40626]	R13146	R40626	-0.343871746	-0.704107469	0.393261214	-0.693201886	-0.262873515	-0.247346349	-0.334783983	0.040089288	-0.56869469	-0.011736108	-0.640831284	0.820372812	-0.336604477	NA	0.788850809	0.55527474	0.597641945	0.70262259	1.011460722	0.688129259	0.844556375	-0.334447439	-0.37721135	-0.786856358	-0.032904652	-0.098854444	0.53676356	-0.568263789	0.780544515	1.337690405	-0.391738862	0.629035237	-0.908614167	-1.840694706	-1.616943464	0.078158174	0.569434013	-0.735334211	NA	-0.248459374	0.600790224	0.459779909	0.565755101	0.493238252	-0.570429224	1.094129586
28450	Human mitogen-activated kinase kinase kinase 5 (MAPKKK5) mRNA, complete cds Chr.6 [28450, (IW), 5':R14348, 3':R40676]	R14348	R40676	NA	-1.584962501	-1.302832584	-3.098610572	-1.27977767	-0.168545946	-2.3060061	-1.094033236	-3.994579724	-1.435584877	0.345415358	-0.096839676	-0.57151697	-1.207069264	-1.527529535	0.457653367	-0.102098188	-0.720098578	-2.164612707	NA	-3.814444347	0.122039693	-0.538312407	-0.166367979	-0.892391026	-0.810843908	-0.458241767	-0.503662399	-0.526428183	-2.151354254	-1.281675404	0.572362464	-3.933572638	0.222780503	-1.586224149	-1.242493627	-0.740297455	-3.089205578	-2.36833856	-0.949694918	-1.434854537	-1.212629452	0.292390616	0.36441523	-2.715325784	-1.105701046
28573	SID W 28573, MULTIDRUG RESISTANCE PROTEIN 1 [5':R13387, 3':R40903]	R13387	R40903	0.33663329	0.332065935	0.014121108	0.701995512	-0.31748219	0.095687514	-0.475454241	-0.087728849	-1.110389238	0.148267153	0.569712511	0.152003093	NA	0.928820391	0.229481846	0.120598105	-0.561970858	-0.589515987	-0.059559907	0.242419048	-0.258659759	-1.925999419	-1.05956762	-0.477282398	0.146501651	1.396500363	-0.239156586	0.538392761	-0.370916788	-0.027140608	-0.485426827	0.316358814	0.06352939	-0.230072927	0.658830441	-1.17150678	1.600873731	1.076707327	0.164735179	1.255637844	-0.759870109	0.160098397	0.336820461	-0.685168727	0.047383406	-0.023520166
29194	POLYPOSIS LOCUS PROTEIN 1SID 29194, [5':R05665, 3':R05666]	R05665	R05666	-0.151429832	-0.902091168	-0.629578072	-0.088427155	-1.106753675	-0.053687871	0.225656796	-0.769708321	-0.515241276	0.3362505	-0.741403769	-0.555697906	0.255870432	-0.811041538	0.792287474	-0.036193559	0.163593183	-0.13107009	-1.533198903	0.433667318	0.439156063	0.126181633	-0.72507232	-0.530345277	-0.672038958	-0.316607763	0.252467929	-0.285712465	0.56924803	-0.902363124	-0.431268601	0.097796019	-1.9893919	-1.859030437	-2.225081509	-0.668705948	0.219080932	0.127815157	0.566375603	0.83270196	0.550917889	0.184604335	-0.383608693	0.49925187	-1.083738882	0.134715124
29251	SID 29251, EST [5':, 3':R41389]		R41389	0.469854023	-0.033333892	0.415304245	3.026919431	1.861564611	0.300950887	1.280458333	1.184509881	0.753310083	0.210266272	0.327582855	0.719781957	0.366646015	-0.122153466	-0.239022284	-0.047796831	0.719011404	0.11059934	0.121473025	-0.410428246	0.145414243	0.736501257	0.439902569	-0.621887868	0.55369326	-0.295693833	-0.154922106	-0.114551415	0.409150275	-0.43457018	0.49423933	0.783759806	0.764724273	0.136881806	0.587553528	0.327481767	0.682167074	0.846825535	0.294368664	0.322265528	0.213773947	0.441209458	0.678209771	-0.051242444	NA	0.624366033
29404	ESTsSID 29404, [5':R05578, 3':R05471]	R05578	R05471	NA	0.511836908	1.687469222	-1.8827593	1.291558625	-0.619888828	0.212596074	1.124819464	-1.229275627	0.870084823	0.550184448	0.202139174	NA	0.502964006	1.829195264	-0.018609188	0.938120552	-0.084232729	0.506044471	0.564343204	1.293532993	1.406659742	-1.267663732	0.039490618	0.230297619	-0.919175016	0.042371349	-0.670823237	-0.167409066	-0.002971567	-0.786617895	0.574605708	-3.714795011	-2.444164862	-4.30490759	-3.578493005	1.510464156	-2.601293839	0.707489551	-0.377756483	0.594442043	0.707409273	0.562579264	1.390072981	-0.467697866	0.633365027
29475	ESTs Chr.X [29475, (I), 5':R15184, 3':R41635]	R15184	R41635	-0.04026387	-0.019879971	1.053337057	NA	-0.191417775	-0.02289175	0.391654572	-0.479651658	-0.490739278	-0.062846566	0.148383071	-0.582029767	0.135159583	-0.160796212	1.256126036	0.223387727	0.846320329	-0.192101383	-0.366930874	0.234182714	0.968138901	1.492940881	-0.915535487	-0.286192127	1.325208546	-0.026279325	-0.043622923	0.055779774	0.192794976	-0.312929968	-0.379683435	-0.063251556	-1.535509103	-1.434830514	-2.045449724	-1.835903135	0.793052339	NA	0.904770544	0.295550788	0.288569498	0.160314677	-0.223272167	0.409160933	-1.586204597	0.007909138
29828	SID 29828, ESTs [5':R16390, 3':R42331]	R16390	R42331	-1.234465254	-0.056060986	0.40730185	-2.901745625	-0.644357909	-0.994299894	-0.553513648	-0.658520954	-1.664408636	-0.733285248	0.455321628	-0.565352948	0.181710916	-0.742361374	0.764111736	-0.796329552	-0.883186335	-0.248033806	-1.464639585	-0.39267457	-0.84679373	-0.462426316	0.508794439	1.200150324	1.134898277	-0.51921757	1.532886035	-0.099441005	-1.246944703	-0.830281319	-0.894710224	-1.796885186	-2.323171262	-3.510602861	-0.908489227	-4.396433531	-0.701980236	-4.281638751	-1.406559345	-1.036206094	-0.87460267	-2.014965472	-1.281805907	-1.983856284	-0.573267167	-0.608758814
29973	SID W 29973, Homo sapiens clone 23939 mRNA sequence [5':R14783, 3':R40095]	R14783	R40095	NA	-0.489451259	-0.096280861	-0.962228657	-0.593679718	0.539678872	-0.495431279	0.597817198	0.45082393	-1.659397041	-0.703558447	1.109265828	-0.310929096	-0.037132433	2.609415544	0.814618856	0.228366322	0.737708342	0.691314482	-0.253919749	NA	0.202616177	-0.485107506	-0.393332121	0.490604766	-0.20069735	0.754736221	-0.472925475	0.778631275	1.801607889	0.308712885	1.379626534	2.249556021	-0.700843213	0.854349269	-2.715622059	0.357604654	0.17113888	-1.067784941	NA	1.192235287	-0.374267537	-1.590006894	2.360589715	-0.298111491	0.792510482
30647	SID 30647, ESTs [5':R18180, 3':R42245]	R18180	R42245	0.4012317	-0.354028938	-0.344422733	-0.594338294	-0.533633446	-0.633639885	-0.93380972	-0.359574076	0.74707691	0.003305145	-0.152974933	-0.785149128	NA	0.33338028	-1.207644667	-0.449957484	NA	0.587367394	0.416997683	NA	-0.413466791	1.775208663	1.176877762	-0.286363392	-0.523102689	0.930165448	1.28622969	-0.246639968	-0.2144275	-0.12407435	0.099592956	0.122719158	-0.48624445	-1.722466024	-0.647621129	-1.632591364	-0.929537511	-0.341213082	-0.823496449	-0.06770024	-1.611524234	-0.775704036	-0.458539138	-0.566521325	-0.302368284	0.713659669
30902	*EST AA359563 SID 30902, ESTs [5':R17787, 3':R41930]	R17787	R41930	0.23502003	-0.120629705	0.215361466	0.487476894	-0.235761476	-0.307894243	1.278426456	0.257122599	1.061382525	0.815754102	1.10730497	1.617401132	2.468148836	0.558037395	1	0.783338041	0.754282472	0.991329353	0.473989185	0.766446978	0.837362321	2.141838863	-0.483348764	0.729852868	0.251054763	-0.840674995	0.071567519	-0.109046705	-0.31289154	0.20341955	0.330453107	0.385964575	NA	-3.165278637	-1.859643348	-3.007686193	0.277007348	-0.862396286	0.419015469	0.979279501	-0.190051701	0.488128637	0.262852029	0.407363571	-0.087758506	0.260047459
31861	SID 31861, ESTs, Moderately similar to C-1-TETRAHYDROFOLATE SYNTHASE, CYTOPLASMIC [H.sapiens] [5':R17310, 3':R41989]	R17310	R41989	0.30718151	-0.141149882	0.268304901	0.064146007	-0.693263695	0.670399632	-0.671352798	0.087835332	0.139462797	-0.267717399	0.435547539	-0.627962141	-0.730146225	0.276938245	-0.365317024	0.186009795	-0.554914752	-0.523666321	0.858981214	-0.882747503	-0.149861445	-0.789672644	-0.557556343	0.53239445	1.699174041	0.416714077	0.391715054	-0.509069669	0.112266232	0.563561981	0.597213332	0.374481423	0.968206435	0.55882835	0.400484418	0.866209979	0.091190343	-1.545789044	-0.525542697	-0.233334172	0.605292961	0.299185156	-0.026127028	0.443404244	-0.490281914	0.702011236
31905	ESTs Chr.1 [31905, (I), 5':R17893, 3':R43139]	R17893	R43139	-0.764469109	-0.714358799	0.026758635	-0.889156561	0.173248244	0.605862142	0.25131594	-1.565656978	-0.377887022	-0.237228988	-0.085909608	-0.342047756	-0.09711001	-0.746199955	-0.262640818	0.843132689	0.250793958	1.343618439	-1.270324442	0.19478019	-0.906544406	-0.269393236	-0.363470357	0.738777741	-0.227622061	0.384565147	0.359594158	0.406523862	0.298134984	0.660593126	-0.523999309	-0.316987354	-0.331535423	1.398841731	-0.299904614	-0.346428379	-0.787026731	-0.97826275	-0.384973306	-1.298750461	-0.889557423	-0.153395538	-0.507315304	-0.150649487	-0.32697562	-0.783944915
33059	Homo sapiens clone 24477 mRNA sequence Chr.18 [33059, (IEW), 5':R19498, 3':R43846]	R19498	R43846	2.197330392	0.836945675	1.563160372	3.03315272	1.735078485	-1.267651034	0.260177084	0.371750633	-0.578353717	-0.254430906	0.645177393	0.852298813	-0.517162516	-0.194804047	0.90717262	-2.08966952	-1.293651105	-1.528524142	0.607105066	-0.407513649	-0.97502596	0.790585433	NA	-0.418819902	0.122270464	0.209878668	0.233316243	-1.241749273	-0.787801022	-0.191589267	-0.041083639	0.492516252	-2.28371279	-0.939215932	-3.140403757	-1.172873857	1.220825326	-0.095128572	-1.351386341	-0.562936194	0.164570567	0.200622858	0.656271961	1.32231106	1.710188101	0.446798283
33952	N-acetylglucosaminidase, alpha- (Sanfilippo disease IIIBSID 33952, [5':R20008, 3':R44824]	R20008	R44824	0.022583285	1.672386644	1.306563785	1.975196609	0.681378832	0.459211913	1.196420612	1.656861095	1.161515646	-0.022637804	1.290721781	-0.035967722	0.552681438	0.599588064	1.591262489	0.024710529	0.32332133	-0.171889081	0.426264755	0.984313363	0.445723765	NA	0.290862279	0.063861761	0.068098356	0.554081176	-0.090968226	-0.674793911	-0.768556765	0.16461609	0.154970152	0.236239087	-0.209955318	-0.283445175	-2.365142187	-0.005115945	0.8996269	0.632695112	0.61533615	0.72628629	-0.006397771	0.66090605	1.153001698	0.478047297	1.668809046	0.469211631
34005	Human clone pSK1 interferon gamma receptor accessory factor-1 (AF-1) mRNA, complete cds Chr.21 [34005, (IW), 5':R24838, 3':R44542]	R24838	R44542	0.718266203	1.615282052	2.309328058	1.005487626	2.02814048	2.269262112	1.269177387	1.054771585	1.210944672	-0.327691075	0.677978318	0.764139586	0.12845402	0.945754714	NA	-0.373962276	0.434368227	-0.088719306	0.113161687	0.695993813	1.312970105	0.355726303	-0.240654628	0.512910124	0.760737726	-0.172238274	-1.815541059	0.62203787	0.431605571	0.63076619	-0.533321517	-0.119271892	-2.667649783	-0.23434173	-1.022017687	1.063630194	0.464569793	-0.077377942	1.105526736	-0.041476636	0.963250814	0.242173934	0.545519141	0.951781699	0.21538473	0.582614746
35147	EST Chr.2 [35147, (I), 5':R25481, 3':R45550]	R25481	R45550	0.191463348	-0.710287504	-3.260025656	0.291704173	-1.028488557	0.791978489	-1.584962501	-0.145588806	0.746688517	-0.995195816	-0.64689025	0.714769848	1.047442185	0.439912168	NA	-0.521790228	-0.595304445	-0.415719786	NA	-2.40200252	0.162598891	0.421106903	1.943456008	0.537656786	0.66109357	0.722599015	1.344212984	0.246619086	NA	-0.354008066	0.208162985	-0.747582702	-0.947127727	-0.797183117	1.217933744	1.324649928	-0.20130233	-0.862269416	0.525486022	0.205512076	-3.440490055	-1.418111643	-0.751986691	0.433133963	-0.983238209	-0.618092657
35271	Human mRNA for KIAA0343 gene, complete cds Chr.7 [35271, (DREW), 5':R25521, 3':R45583]	R25521	R45583	-2.267005236	1.137665134	-2.678938649	-1.247535773	2.020837286	-4.673218249	1.894265781	2.108589188	-4.448900951	1.365166672	-4.690975738	-0.530066127	1.542145838	-3.023978863	-3.753818443	1.088114885	-0.499571009	-0.094101288	-3.865918815	-4.339124484	-3.63420602	-3.198494154	1.336486706	-4.195347598	-2.185602691	-4.92379851	-4.361290527	-0.170440342	2.332744463	-4.273426208	0.769577514	-0.38466385	-4.012568674	-3.489235566	-5.238404739	2.262582363	-4.707082992	-5.504620392	-0.475389193	-4.041268018	-0.514759475	-2.225755178	-2.994472426	1.135534234	-2.499070547	-5.428199095
35316	SID 35316, ESTs [5':R24770, 3':R45503]	R24770	R45503	-0.604404583	-0.717469419	-0.289506617	-0.768151207	0.25683814	1.048510663	-1.302522696	-0.683344093	-1.215699181	-1.322515631	-0.068249829	0.265310917	0.802456123	0.537527158	NA	-0.60528592	0.559997929	1.312320987	-1.473723964	0.998406742	-0.818161677	NA	NA	-0.247230118	-0.284957955	-0.640320051	-1.449422341	0.188798542	0.410769168	-0.236256754	0.573897096	0.081816948	-0.946866177	-1.112103763	-1.705209855	0.228425775	1.044212705	0.291725646	0.175996727	0.252484486	1.010577399	0.983532409	-0.210181641	0.493490264	-0.424943242	0.145919538
35681	SID 35681, EST [5':, 3':R45970]		R45970	0.622930351	-1.166221033	-0.88704082	-0.889146513	-1.393144893	1.949324063	-0.483483476	-1.202840845	-0.056996277	-0.508810903	1.600581501	-0.195698402	-0.281449026	0.70816708	-0.360381525	-0.580369755	-0.822923725	-0.221257484	-0.947330931	-1.489515715	NA	NA	NA	0.386853639	-0.591775713	-0.272874623	-0.241861513	0.041013382	1.38258354	0.768900883	0.059264262	1.121306296	1.070521691	0.000957647	0.735105621	2.346626864	0.632441211	-1.074382196	-0.381996195	0.632643478	1.141381739	-0.020625012	0.581553887	0.925051282	-1.632954968	0.311556008
36215	SID W 36215, Human I kappa B epsilon (IkBe) mRNA, complete cds [5':R21059, 3':R46239]	R21059	R46239	0.497146769	-0.041778412	-2.208502034	-1.464581686	-2.657112286	-0.225344784	-0.333843247	-2.565355924	0.646737353	-1.216844773	1.167525911	-1.34505797	-0.286648962	2.156609002	1.776935777	1.439431096	0.43367806	1.070572191	NA	1.302539941	1.495725912	-3.270528942	-5.37109672	-0.280609988	-3.486750456	-4.752391798	-4.852145039	0.246793765	-1.766712938	-0.246168574	-1.912643821	-0.511187888	-4.123231766	1.209995799	-5.116863758	-3.84899843	-0.20335072	-0.356491909	-1.035719266	-2.525599407	-1.391764179	-3.702871364	1.508071087	-0.032240337	-1.704220918	0.798581253
36380	ESTs, Highly similar to F-SPONDIN PRECURSOR [Rattus norvegicus] Chr.11 [36380, (IEW), 5':R25793, 3':R46792]	R25793	R46792	-4.340853837	-5.788424707	-4.593336193	-5.887037791	-4.928370323	-5.564784619	-4.927422429	-5.897864011	-5.715344295	-4.752213368	-6.009212787	-4.772413555	-4.834747776	-4.2343972	-5.37086174	-5.906061222	-4.669026766	-6.087887101	-4.575312331	-6.574101508	-3.967759663	-4.589164237	-5.63473846	-5.209843231	-4.742344931	-4.897896718	0.645186668	3.263539577	0.86221133	-3.977357026	1.714497167	-2.055712442	-4.825689382	-5.092566119	-5.614709844	-5.473786912	-6.232852592	-6.473137488	-4.654766675	-5.12588177	-3.975820188	-4.940384846	-4.43561203	-4.273823019	-5.136875679	-5.072197594
36809	SID W 36809, Homo sapiens neural cell adhesion molecule (CALL) mRNA, complete cds [5':R34648, 3':R49177]	R34648	R49177	-0.150582927	-0.981444181	-0.5824319	-0.904594576	-0.033246277	-1.043973692	-0.281770968	0.819311463	-0.843075128	-1.557622519	-0.900799761	-1.651430762	-1.546000608	-1.136993106	-0.626779183	-0.845149536	0.007522959	-0.172246313	NA	-0.028353196	1.041569768	-1.995929292	-0.981166888	-1.499795117	-0.29710099	-1.515155492	-0.864557434	-1.093623826	-1.036934572	-0.953544555	-1.369270951	-0.697948129	0.528110289	1.75696095	-0.052692894	0.355924406	-2.348799878	-1.932541834	-1.222137798	-1.193466424	-1.06608919	-1.144564796	-2.524589883	-1.423319984	-0.128971049	-2.380831442
37054	*Coagulation factor III (thromboplastin, tissue factor) SID 37054, ESTs, Highly similar to ZINC FINGER PROTEIN ZFP-92 [Mus musculus] [5':R34917, 3':R49309]	R34917	R49309	-2.377367081	-3.10148746	-3.659995892	-4.382145618	-3.190152084	-3.852167921	-2.213073406	-4.093566267	-3.150932604	-2.906191785	-1.175758294	1.411831386	-2.533771802	1.161157767	1.304148121	-1.097267641	-1.210107273	-0.108363247	0.855193283	1.030613775	-2.950602087	-4.600799049	-1.694854758	-1.696668622	-3.214207875	-1.992891302	1.883405375	-3.094464684	-0.495210338	3.725120359	0.866440024	2.842695159	-4.573191466	-4.633176282	-3.882857529	-4.207732115	-3.244701017	-2.716561021	-2.097451538	-3.431206436	1.485250529	-2.400212496	-3.682144674	-1.206192615	-3.062824468	2.778298201
37060	SID 37060, [5':R34922, 3':R49314]	R34922	R49314	0.09267314	-0.21731367	-2.157836196	-1.660911354	-1.970399983	-0.513837292	-0.542351753	-2.303616217	0.397928254	-0.821528882	0.537886705	-1.170541406	0.262577206	1.493714568	1.335748589	1.121712581	0.354266776	0.326928776	0.388045597	1.006957551	1.398377507	-5.173527238	-3.870104554	-0.475656846	-3.479594257	-4.30473048	-3.992111427	0.124832184	-4.296062951	-0.586178426	-1.96959028	-0.773724144	-3.627159064	1.918658467	-3.948891765	-4.726831217	-0.332928309	-0.124040135	-1.352132165	-2.627938842	-1.380872627	-3.604959409	1.665967246	-0.235450096	-1.700233043	0.33670522
37153	SID 37153, ESTs [5':R34902, 3':R49291]	R34902	R49291	0.626826019	-0.554939582	-0.385697155	0.023314965	-0.371348547	-0.181341368	-0.211947817	-0.352737008	-0.721829367	-0.649544662	-1.49965877	-0.560974365	-0.930968219	-0.414528702	-0.999845379	-1.595346202	-0.205012968	-1.36511759	-1.975923269	-0.697245509	-0.904827488	-0.953790741	0.264656779	-0.328961586	-0.140686865	0.610845058	-0.456169026	0.671603599	0.145671052	-0.445671773	-0.439861034	-0.994439214	0.496893369	0.874061174	0.213089975	-0.6099378	-0.638467831	-1.628417671	-0.338759803	0.081774606	-0.556176181	-0.492305073	-0.777193428	-0.588306856	-0.566188835	-0.306299333
37330	SID 37330, ESTs [5':R35275, 3':R50946]	R35275	R50946	-0.7320875	-1.517263316	-1.711323711	-1.466651607	-2.016845671	-2.409822053	-0.973312316	-1.722126207	-2.593459677	-1.30256277	-1.449389004	-1.723195409	-1.348522305	-1.932692089	-2.114358632	-0.714099857	-0.555962629	-0.078086972	-1.290928412	-1.433299706	-1.196905588	-4.873813198	-1.765790339	-1.236625403	-1.838746549	-2.471342273	-1.65373011	2.388728627	-1.096042138	-1.91458067	-0.457352859	-1.352608295	-1.910186512	-2.686129629	-1.411128813	-1.711787031	-2.292026609	-3.234591358	-1.564520703	-0.910975535	-0.956636299	-1.026793678	-1.909823079	-1.961396258	-1.463796811	-2.331091326
37469	SID 37469, ESTs [5':R26486, 3':R50973]	R26486	R50973	-0.147911394	1.677762015	0.4777343	1.962583846	1.637527687	0.101991786	1.421280906	1.261561946	0.355663121	0.739003954	0.543456603	-0.763707037	-0.590801016	0.277097023	0.053519637	0.450500898	0.239816282	0.088481168	-0.208268602	-0.179292315	-0.679910905	0.222245095	-0.04737044	-0.204382868	0.346824665	-0.056364427	-0.026783136	-0.791624979	0.473162949	-0.117585496	-0.203039179	-0.338264519	0.246996548	-1.44721107	-0.533745482	0.604672927	0.048250685	0.39141507	-0.372869211	-0.353755524	0.292589947	0.036773717	0.37791705	0.484356147	1.293452222	0.209273004
37627	SID 37627, [5':R60595, 3':R60542]	R60595	R60542	-0.059355819	0.175126113	0.279116635	-1.133632188	0.973457147	1.130293608	0.066927015	0.987922539	-0.648492687	0.012321051	0.251565645	0.419571806	-0.130902973	0.451293385	-0.722011175	-0.320262577	0.625901199	-0.190706272	-1.512244367	0.064497969	-0.207476429	-0.720303216	-0.763075059	-0.845938589	-2.258250438	-1.078569899	-0.976240533	-0.326327108	-0.092756451	-0.162202834	0.426468662	-0.574426106	-1.736105567	-1.549307005	-2.451244434	-0.29306223	0.168462563	-0.489490622	0.265009666	0.232046565	0.694539711	0.292590727	-0.138237825	0.561145139	-0.439657882	1.09412288
38450	SID 38450, ESTs [5':R35848, 3':R49558]	R35848	R49558	-1.101360715	0.938352482	0.167819799	1.547586532	0.89655515	1.15016737	0.283649436	0.933465304	0.187865177	0.707711789	1.005336075	0.675280492	1.46712601	-0.724687264	1.406937941	0.653146073	1.169925001	1.548912289	-0.853033849	0.415423195	NA	-0.965310579	0.417460975	-0.356545013	0.700597871	0.370055054	0.039787287	-0.028302258	0.141187337	-1.299823908	-0.614072654	NA	-0.288957751	-0.52841208	-1.008758378	-1.119591125	0.392380391	1.042398584	-0.243271151	1.057016402	0.554669415	0.297996477	-0.254946921	-0.14967804	1.536936833	0.371410567
38746	Homo sapiens clone 23662 mRNA sequence Chr.14 [38746, (DW), 5':R51132, 3':R51025]	R51132	R51025	NA	-2.466216223	-2.574139531	0.034036324	-3.384839243	-0.336958829	-2.927649156	0.354024578	1.513806007	0.991739147	0.687414607	0.34511158	0.150816178	-2.097038286	-3.806324057	1.447535187	1.431369442	0.872047269	-0.099079774	1.956896498	0.392742626	-3.537296067	-2.65194501	-1.451059517	-4.445594291	-1.390797676	-3.248806759	-0.342567861	-0.54569803	-1.649424683	-0.129423692	3.032888294	-3.63691458	-3.533519247	-3.669026766	-0.018868514	-1.426949308	-1.09132573	0.602512496	0.296717532	0.041191215	-0.225573031	-0.401980353	-1.353507617	NA	-3.696205834
38915	SID 38915, ESTs [5':R51726, 3':R51727]	R51726	R51727	0.077461974	-0.937933422	-1.035563344	-1.002719501	-0.675067578	-1.104246868	-0.567847286	-1.762289751	-0.503975298	-0.201284813	-1.254936938	-1.28629872	0.066149505	-0.25386382	-0.371166879	-0.6320464	-0.713695815	-1.014127693	-2.623726118	0.120673674	-1.147494293	-0.095144276	-0.472556538	-1.297044099	-0.766476069	-0.235287785	-0.573729216	1.159713855	1.969908436	-0.02712266	-0.293556141	-0.424687669	0.266942466	-0.772128668	0.111364656	-0.253607518	0.741329352	-0.932512125	-0.290928412	-0.06322867	-0.541016688	-1.530920424	0.282043884	1.022591863	-1.070389328	-0.620792639
39144	SID 39144, ESTs, Weakly similar to Rep-8 [H.sapiens] [5':R51769, 3':R51770]	R51769	R51770	0.602054782	-1.026354262	-0.083427496	-0.018212359	0.276247323	0.193005059	0.091351092	-0.61395801	-0.041510485	-0.567353101	0.100290337	-0.230650936	-0.254820884	0.293355132	-0.352149793	-5.861245423	0.397932022	-5.025914699	-0.527658138	-0.591194454	0.86037001	-0.053090975	0.205125828	-0.172907755	-0.041472413	0.239772561	NA	-0.073429245	0.294275251	0.5951329	-0.023338795	0.068413453	0.943039117	1.21766525	0.135533187	-0.06977454	-0.541465873	0.282901079	NA	NA	-0.19069516	NA	-0.855437605	0.758708515	0.369176846	-0.292955369
39453	SID 39453, ESTs [5':, 3':R51631]		R51631	0.615796329	-1.03500645	-3.109360559	-0.234139307	-1.65697195	0.995953621	-1.00921853	-1.20771	0.072814642	-0.442518236	-0.9435674	-0.088212453	1.565293552	-0.484132059	-1.503402871	-1.017375921	0.186991707	-0.781835541	-3.144348121	NA	-0.929455201	0.823296466	1.355360236	0.140056441	0.35235299	0.518265838	1.037998465	0.203985565	-0.111759461	-0.210380559	0.005785665	NA	-1.762678292	-1.27115982	0.900152651	0.415816282	-0.646767785	-0.939317903	0.106256414	-0.25650502	-4.770355721	-1.985303489	-1.030844791	0.364111703	-1.57117753	-0.894001084
41232	ESTs Chr.6 [41232, (I), 5':R59010, 3':R58955]	R59010	R58955	-0.131136007	-0.101538026	-1.149823795	-2.232060895	-1.806497111	0.77371414	-0.658491536	-1.271735021	-0.325341605	-0.477109784	-0.001131969	-1.497301722	-0.083090922	0.484966711	-0.215091317	-1.207038174	-0.590530609	-1.103195957	-0.249337084	-0.25070218	-0.450538799	-1.241888597	-0.738658567	-0.159427301	0.202470508	-0.252940546	-0.625297365	-1.231014131	-0.411410683	-1.050781043	-0.602213833	0.960857744	-0.735898512	-0.190938272	2.812702024	0.376169268	-2.1718738	-1.433201166	-1.469710405	-0.688980383	-0.456484229	-0.94272931	-0.191457675	-0.647996241	-1.153725218	-0.632908779
42027	ESTs Chr.7 [42027, (E), 5':R60254, 3':R60766]	R60254	R60766	-0.038582462	-0.592860238	-0.097847323	-0.289852355	-0.550723748	0.71383613	NA	-0.030002457	-0.65914682	-0.302383073	0.44343826	0.168308286	-0.32719021	0.661207177	0.772355042	0.600183606	1.067520761	1.510719239	0.282601775	0.751192874	1.169442714	-0.185391417	-0.165634959	-0.295485291	-0.078537039	-0.679848435	-0.851571361	-0.52206639	-0.708687983	-0.127347791	-0.31159168	-0.003985348	0.113296804	-1.059941538	-1.777340981	0.049890033	0.480212019	0.433291481	1.618237329	0.259897732	0.783954028	0.777527029	0.519439617	0.463753129	-0.553001055	0.820110708
42464	H.sapiens mRNA for protein-tyrosine-phosphatase (tissue type: foreskin) Chr.12 [42464, (DEW), 5':R59864, 3':R59865]	R59864	R59865	1.450578319	3.043721377	3.03612921	0.481386097	1.082116944	1.74103674	1.816502364	2.646744972	3.378776189	-1.99454557	-1.415037499	-0.198651503	0.545764613	1.390592742	0.514967298	-1.050626073	-0.127906667	-0.362909657	-1.851037361	0.756886288	-1.250504011	0.728087443	NA	2.435651003	2.135733074	-1.026728099	2.739194051	-0.919633726	-1.436833423	-1.445640483	2.26971335	-0.542898441	0.931406795	-3.40984959	-1.450661409	0.783956825	0.24691474	NA	-1.458119481	NA	-1.355798296	-1.414765061	-0.94032316	-2.227805918	1.980095262	-2.099960245
42787	SID 42787, ESTs [5':R59827, 3':R59717]	R59827	R59717	0.58600907	-0.374006962	-0.861083108	1.43753	-0.490527699	-0.016013934	-1.469141744	-0.152073743	0.134209161	-0.277831408	0.540192631	0.109050948	NA	2.189510827	1.327442757	0.253169427	-0.504548751	0.591083405	NA	0.901043141	0.126863978	-0.581435127	-0.869611199	-1.129585627	0.090755265	-1.579260141	-2.269557529	-0.437250092	-0.102154544	1.439370646	-0.351873915	0.344564291	-3.56193706	-4.182692298	-4.180572246	-0.458008896	1.269063228	2.453263204	1.03311375	1.050837352	0.916158392	1.421642941	0.729586064	-0.06321061	0.115603178	0.830858058
43555	SID 43555, MALATE OXIDOREDUCTASE [5':H13370, 3':H06037]	H13370	H06037	-0.291830285	-0.674397584	0.034072052	-0.100526876	-0.052981292	0.472048184	-0.646562551	0.261148465	-0.975329339	1.179596463	0.368724622	1.17455645	0.910430953	0.827183896	-0.135010023	0.419750653	0.607627662	1.453429436	-0.899234498	1.738590667	0.607367269	-0.061369446	1.065986356	0.126528597	0.337255676	0.867856699	0.480059868	-0.087387135	0.034906931	0.487853054	-0.672714108	0.574559298	-0.396427607	-0.98644677	-0.33630422	-1.443043509	0.859651153	-1.601964996	1.64385619	0.837894503	0.854023429	1.060318082	0.45036802	0.250353435	-1.112173019	-0.743599687
43609	SID 43609, ESTs [5':H06454, 3':H06184]	H06454	H06184	0.944177101	-0.262296643	-0.49102229	-1.362734311	-0.867709813	0.932994245	-0.99586027	-1.221676621	0.355108642	0.199926308	1.233456408	-0.351865379	0.521930379	1.409112665	0.496157389	-0.519123613	-1.043763709	0.315856776	-2.059839409	-0.263218788	-0.403614676	0.324227211	NA	-0.712241499	0.680005861	-0.375955334	-0.660540373	0.10084069	-0.095157233	0.168466997	-0.143354702	-0.357762694	2.19190859	0.743002222	2.242100453	2.018761807	-0.547770566	0.59348118	-0.167381107	-0.721283972	-0.159329668	0.268943959	0.438551094	0.025779538	-0.434963548	0.026831036
44449	SID 44449, ESTs [5':H05429, 3':H05430]	H05429	H05430	1.668914887	-1.914420849	-1.110767141	-2.148626704	-1.376854305	-2.930737338	1.974665921	1.259949268	-3.085219396	-2.458668893	-3.860596943	-2.564784619	-0.49610362	0.606893141	-3.691877705	0.850398045	-0.355369994	0.106100352	0.620686132	-1.717066037	-1.468466762	-2.446765207	-3.250031741	-2.276778312	-2.31111029	-2.956795501	-2.843932248	-2.664189192	-0.614743339	-2.860436647	-2.186117702	-2.621213027	-2.183197359	-1.930508725	-2.67886264	-3.274216746	1.377181655	-4.76891138	-2.101879614	-3.511535181	-0.697782331	-2.072342266	-2.476801048	-2.686198526	-2.191695624	-3.186505941
44551	EST Chr.11 [44551, (E), 5':H06923, 3':H06878]	H06923	H06878	1.53907673	0.214225609	0.168430091	-0.126335733	0.772694538	-0.435409325	0.388518196	0.612024996	-0.130101722	-0.204596838	-1.53212551	-0.413383601	NA	0.559809023	-2.564103896	-1.37796213	0.484021719	0.024946357	-0.945644081	NA	-0.223099278	-1.558320245	-0.606935131	-0.722287572	0.338602902	-0.369626359	-0.706631047	0.408594615	-0.625332881	-0.59363869	-0.348923439	NA	-0.199917389	0.284273202	0.003503106	0.038884138	0.111182388	-0.33438425	-0.834350399	-0.960414548	-0.733299277	-1.171902651	-1.144174365	-0.802478202	-0.198482018	-0.667100787
45284	Human oxytocinase splice variant 1 mRNA, complete cds Chr.5 [45284, (RW), 5':H08895, 3':H08816]	H08895	H08816	-0.299383297	-0.991671016	0.01247744	0.003042057	0.071767883	-0.412403401	-0.231057282	-0.423365859	-0.890459625	-0.637581012	-1.262489067	-0.135863827	0.236690804	-0.685184631	-1.027250034	-1.205801495	-0.45962765	-0.146176957	-2.987691741	0.138418566	-1.665466074	0.30256277	0.094728288	-1.473754024	-0.064366351	0.013459643	-0.159971014	0.511756006	1.596321519	-1.228668792	0.411068597	NA	0.628031223	-0.709428501	-0.058091485	0.305274604	0.692978884	-0.725882519	-0.255323564	0.150130458	0.312152172	-0.606891409	-0.585269359	1.033670539	-1.050781043	-0.539627841
45720	SID W 45720, CD59 antigen p18-20 (antigen identified by monoclonal antibodies 16.3A5, EJ16, EJ30, EL32 and G3 [5':H08330, 3':H08233]	H08330	H08233	0.707297566	0.592446763	2.009568128	1.332317353	1.978317539	0.083271315	0.893984188	1.556372267	-1.13181199	-0.719121371	1.26264584	0.492155228	-0.994712492	0.569244267	-0.202796329	0.417952017	0.771775891	0.234937675	0.51815502	1.095064581	-0.203134324	-0.021393006	-1.538497613	-0.998615972	-1.431391001	-0.542154405	0.025029127	-0.101943147	-0.892456059	0.128699709	-0.704495761	0.024039667	-2.022112672	-0.640284669	-2.39616333	1.856182962	2.068098851	1.348538721	0.645738312	-0.174483354	0.543568825	0.139748341	-0.6494848	0.509459224	0.423890268	0.653958638
45747	ESTs Chr.1 [45747, (D), 5':H08940, 3':H08856]	H08940	H08856	NA	0.310751576	1.734853724	-0.950065262	2.113617561	-0.854785584	-0.478108238	-0.87427188	0.18815804	-0.870741592	0.777607579	-0.705040397	-0.604910615	-1.128482927	-0.800123947	-0.05180243	-1.157843972	-0.233936051	-1.512248317	-0.03669177	-0.799942532	-1.594016603	-0.595806747	-0.322908816	-1.407891893	-1.005927755	1.507355666	-0.513230506	-2.277109591	1.347974456	-1.421324707	0.880888788	-0.604290762	-0.31379442	-0.962367621	-1.865558712	-1.844819163	0.922037264	-0.288572834	-0.311816779	-2.032651692	-1.014395267	-1.1736989	-1.7744403	0.121015401	-1.864414666
45954	SID W 45954, H.sapiens mRNA for testican [5':H08669, 3':H08670]	H08669	H08670	-2.432075944	-2.87758846	-2.272578179	-3.73065819	-2.792855352	1.698190447	-1.891163508	-3.017387066	-3.337337534	-2.106128351	-3.981852653	-1.017738277	3.313280546	1.172850768	0.994874968	-1.01656928	3.024575135	1.139248602	1.225342116	3.081555858	-1.158147834	NA	-3.152779018	-3.523561956	-3.833771203	-3.355435346	-2.048694257	-0.239786142	-2.365269229	-2.025995209	-3.691918792	NA	NA	-3.761318392	-3.52144605	-2.414314525	0.86143403	-4.945326777	1.794766019	-4.264836648	2.320204445	1.831105968	0.762716589	1.781035459	-0.975309807	-0.722505659
46173	ESTs, Highly similar to F-SPONDIN PRECURSOR [Xenopus laevis] Chr.11 [46173, (RW), 5':H09449, 3':H09099]	H09449	H09099	-3.129958594	-5.360364277	-4.726831217	-5.20867332	-4.364723035	-5.273501405	-5.458775699	-5.496458671	-5.300855871	-4.008664861	-5.699607154	-3.844234988	-3.920863538	-4.598147152	-4.479469372	-5.417144738	-5.507160349	-5.348728154	-5.510329019	-5.712941137	-2.651404644	-3.992768431	-3.008914725	-4.866438552	-5.175117671	-4.629692357	0.467858417	3.195473873	0.760726952	-3.314644368	1.788366549	-1.983290758	-4.467931546	-5.366597144	-5.138414029	-5.612942196	-5.14942959	-5.217618485	-5.190969782	-3.785174687	-4.089381574	-4.749186612	-3.913647962	-3.330885871	-5.043101382	-4.74143141
46694	ESTs Chr.5 [46694, (RW), 5':H10240, 3':H10192]	H10240	H10192	0.036039219	-1.360767837	-1.200033731	-0.301668438	-1.352954991	-0.274360258	-0.297336107	-0.298612076	-1.083110126	-0.326360341	0.005643802	-0.155775484	0.979425195	0.491204548	-0.813141492	-0.927049988	0.36695202	-0.152717122	-1.549705722	-0.321928095	-0.685585959	-1.65214465	-1.442434734	-0.154760318	-0.211895557	-0.594211866	-0.654060157	-0.174427671	-0.171830556	-0.065484472	0.391909478	-0.033520076	-0.152624543	0.035771131	-0.083609433	-1.184259918	-0.251983975	0.063957423	-0.806737462	0.145886012	-0.336610015	0.174162141	-0.71683093	0.220055475	-1.4232916	1.141472426
46818	ESTs Chr.5 [46818, (EW), 5':H10279, 3':H10223]	H10279	H10223	0.150749954	-0.948469699	0.46830123	-0.960921202	0.035033108	-0.644075594	-0.440823831	-1.492400505	-0.347542645	-0.080066367	-1.756420455	-0.010872791	0.895345752	0.072174179	0.480919476	0.345798606	0.001385209	-0.374511426	-0.568955793	-0.202157938	0.497051659	0.145577529	0.405629608	-0.163012057	-0.35787971	0.369983552	0.954667763	-0.307494463	0.241487461	0.812389906	-0.320027904	-0.209135586	0.253215345	-0.40736602	0.303284242	1.133559576	0.236661182	0.401618826	0.524632378	0.206618525	0.995276465	0.630338432	0.776353187	1.933853969	-0.866234662	1.275336898
47351	SID 47351, ESTs [5':H10920, 3':H10863]	H10920	H10863	0.530874235	-0.718495562	-0.407769499	-0.170004552	-0.620125672	-0.317924633	-0.210963385	-0.399435373	-0.216798766	0.274054948	0.541173198	-0.52763451	-0.674904626	-0.260885939	-1.54197933	-0.694931295	-0.157188827	0.128793054	-1.78592323	-0.718785578	-0.738644262	-0.267964594	-0.958257894	-0.272868643	0.533583052	0.396848553	0.217827982	0.418258316	0.192490318	0.311399989	0.343675382	-0.220194078	0.947767123	0.451246165	0.777815565	-0.299228607	0.204714521	-2.946938756	-0.378968245	0.668838078	-0.087436592	-0.494163841	-0.444796154	0.685297633	-1.032145493	0.564326753
47359	EDN1 Endothelin 1 {alternative products} Chr.6 [47359, (DR), 5':, 3':H11003]		H11003	-4.101086125	-3.969012308	-4.078097423	-4.253989266	-3.526137431	-4.226493638	-3.904965719	-4.995407863	-2.586072693	1.062060968	-1.752929467	-3.484228078	NA	-1.490831719	-4.172327492	-1.310713611	-2.843983844	-0.728697978	-0.675172015	-2.846994687	-1.785444969	-3.052522	-3.492933362	-2.74364832	-3.331897658	-3.642051693	-3.138238976	NA	2.57194814	-1.593362496	-1.862182423	1.098759126	-3.459431619	-3.258596231	-4.367216952	-3.557270767	-1.758363631	-3.851332619	-2.347048865	-3.685364398	0.717496052	-1.935140845	-3.269942889	-1.852442812	-3.777698655	-4.691242839
47378	ESTs Chr.8 [47378, (R), 5':H10695, 3':H11036]	H10695	H11036	0.951978485	1.640057254	1.899645058	1.753425451	0.631910313	0.676270255	0.926801544	0.721238986	1.910570942	-1.477248683	1.555866337	3.570298641	-3.061267938	1.403752318	1.995100325	0.699595543	1.392545643	1.652425468	0.156288493	1.181567253	0.376216675	1.176833371	-0.122315961	4.808506521	0.406916003	0.599255218	0.082912699	0.440669811	0.217817132	1.353369341	-0.361179128	0.641228465	0.379013692	-2.643127576	0.549137533	1.213490793	1.765608412	2.57230228	0.515778936	-0.070883486	1.986752536	1.371189315	-0.687243551	1.590894133	0.593280862	-0.012412783
47970	ESTsSID 47970, [5':H12268, 3':]	H12268		-3.508341219	2.544854479	1.974786902	2.809008725	3.083453108	0.069248543	4.357188575	3.332046593	1.370758069	-0.011632824	0.248565451	0.52493773	0.52923365	-0.070538993	-4.316145742	1.08438954	-2.776962453	2.361853294	-3.933339696	-0.678366063	-1.270951232	-3.23572706	NA	1.23451598	1.038622764	1.182563419	-0.207966241	-0.186393983	-0.062455501	-0.377585958	-0.30533358	0.368341013	0.849437729	-0.507263085	0.470814956	-0.574908836	1.325073403	-3.835924074	1.322702043	0.942969055	1.216008908	1.484735053	1.875290968	0.949059377	2.777655745	1.428161521
48289	ESTs Chr.1 [48289, (RW), 5':H12289, 3':H12290]	H12289	H12290	NA	NA	NA	-0.069092523	0.292120788	0.201958829	NA	1.144873629	NA	NA	NA	NA	NA	NA	NA	0.970144016	0.41814341	1.317388935	NA	NA	NA	NA	NA	NA	0.317361568	1.177538186	0.970853654	NA	NA	0.655277234	NA	NA	NA	-0.049388027	NA	NA	NA	NA	NA	NA	-0.20129839	NA	NA	-0.191683815	0.980036898	0.4665678
48404	ESTs, Highly similar to ARRESTIN-D [Rattus norvegicus] Chr.9 [48404, (RW), 5':H14396, 3':H14348]	H14396	H14348	NA	-3.231125158	-2.531069493	-4.420886575	-3.643440966	-0.361272957	-3.084064265	-4.22059914	-4.438292852	-2.47563751	-4.312519967	-4.096608324	3.534963114	-3.111031312	-3.813524689	-4.095080492	-2.5360529	-2.976863501	-3.543633355	NA	-4.053980168	1.44503224	0.650571276	0.578472634	-0.098649973	-0.34747848	0.003735941	2.745402431	1.914663017	-1.024016881	2.563343519	2.068947354	-3.525116305	-0.413857574	-3.379898164	-4.321928095	-3.94204526	-4.775577361	-0.574111981	-2.942983598	-3.958917094	-3.500173413	-3.74734474	-1.120140502	-3.044394119	-4.462706751
48451	SID 48451, ESTs [5':H14976, 3':H14977]	H14976	H14977	-2.932752659	-3.303050085	-2.927896454	-4.181897643	-4.631686366	-3.910732662	-3.217230716	-4.229587923	-4.020591095	-4.13093087	-3.430285273	-4.353323291	-3.850999395	2.300412016	4.41774422	-2.212303604	3.929228932	-3.334854269	-4.248686627	-2.296774618	-1.486087251	-2.693765712	NA	-3.670160514	-3.435314828	-4.87282876	-3.921760539	-3.685940148	-2.688710426	-5.016450521	-2.861530062	-3.308885057	-3.690417096	-2.971504453	-4.087462841	-3.808385051	1.686529171	-2.765534746	0.102666774	2.381283373	1.443398635	1.693679473	-1.03922131	-2.376429311	-3.454654478	-4.786073552
48536	ESTs Chr.X [48536, (E), 5':H14669, 3':H14579]	H14669	H14579	-1.800966594	-1.972488436	-1.468317582	-3.077920687	-2.189142917	-1.62728791	-1.151878932	-4.087462841	0.855121704	-1.368596154	-1.055210913	-0.166671143	NA	0.033298857	-0.693283155	-1.627971034	-2.776103988	-0.957696715	-3.400103168	NA	NA	1.969525042	0.516398214	0.382019965	1.745999406	0.841111709	1.998654202	0.739216449	0.075094559	-0.381501895	-0.070475308	-0.080919995	-0.969131175	-1.872005078	-0.006084762	-1.919152003	-0.980681823	-4.412104045	-0.886050602	-0.806290333	-2.278301162	-2.960277808	-0.96395725	-1.102653177	-3.104108403	-1.229166163
49293	ESTs, Moderately similar to DUAL SPECIFICITY PROTEIN PHOSPHATASE VHR [H.sapiens] Chr.17 [49293, (E), 5':H15616, 3':H15557]	H15616	H15557	0.638175692	0.806840867	0.89845186	1.885414225	-0.302811104	0.713533837	0.465423803	-0.037724913	2.751047481	0.485036435	0.629278689	-0.316272417	NA	0.854345635	0.497990289	-0.273636351	-0.025489975	-0.403282001	-0.168929009	0.699198453	0.255257055	-0.097736802	0.218142948	-0.309703981	0.067557488	0.187120617	-0.484330138	0.453050825	0.354842717	1.087462841	0.598172358	0.752301905	-1.185031894	-1.283884808	-1.783213227	1.169721303	0.495440405	0.519944941	0.961755062	0.220890396	-0.313795123	0.027529518	0.337076458	0.572705035	0.688359767	1.069896183
49494	SID W 49494, ESTs, Weakly similar to HYPOTHETICAL 81.5 KD PROTEIN B0495.5 IN CHROMOSOME II [C.elegans] [5':H15603, 3':H15544]	H15603	H15544	0.487549999	0.542750741	0.401696411	1.355554904	0.908369525	1.070678474	1.225193772	1.552814691	1.257398103	0.952026878	1.578431503	0.472602787	0.700738815	0.691877705	0.418312631	-0.295322127	NA	-0.347292893	-0.026862437	0.748345475	-0.133855747	0.011079446	0.815229915	1.052192961	0.455690461	0.730185664	-0.585329272	-0.325606877	-0.656435759	1.136350341	0.730400418	-0.581378163	NA	-3.626685913	-2.910342021	0.913115458	1.11611123	0.390534152	0.960845885	0.279283757	0.007442343	0.360432897	1.545479849	0.668656478	1.634675968	1.016053232
49729	SID W 49729, Human cysteine protease CPP32 isoform alpha mRNA, complete cds [5':H29199, 3':H29200]	H29199	H29200	0.072215068	0.22691498	0.081121483	-0.207926103	-0.280973908	-0.095293652	0.183538001	-0.665027659	-0.206555873	-0.776281536	-0.440304258	0.043461	-0.027163937	0.421858107	-0.482823858	-0.964675666	-0.67405605	0.124961255	0.090559774	0.227789131	-0.741696939	0.020536931	1.337775719	-0.727954353	0.613140008	0.959752846	0.24255108	0.00620515	-0.459153919	-1.083444821	0.61929349	0.380779418	1.610271754	-0.008664861	1.242968166	1.661236199	0.300652554	-0.322587881	-0.143057764	-0.084110955	0.101506579	0.089044654	-0.149016805	-0.391380528	-0.693514947	1.885144531
49816	SID W 49816, ESTs [5':H29084, 3':H28979]	H29084	H28979	-0.268688345	-0.084288357	0.380162934	0.67763121	0.923431888	-0.111581179	-1.043737543	0.500750003	-1.462509135	-0.008139345	0.404936909	0.624919282	-0.188845863	-0.761360748	NA	-0.963923807	-0.934449871	-1.846219641	-1.035542265	-0.320274576	-0.358823845	-0.792268363	0.220251851	-1.731388158	-0.306241647	0.189316595	-0.238701322	NA	0.525359564	0.430219697	0.350307463	0.840459016	-0.856817583	-1.305507919	-1.872643397	-1.332683131	1.068960081	-0.518000624	0.245742531	0.486490631	0.381749741	0.796021516	1.096696598	1.098633143	-0.322211783	-0.145258833
49844	ESTs Chr.1 [49844, (DW), 5':H29354, 3':H29270]	H29354	H29270	NA	-0.440142565	0.520884919	-0.85322334	0.134178763	0.743530659	0.544145845	-1.613958984	0.293731203	-0.007478996	-0.04601028	-0.400572137	0.128756946	-0.62950894	-0.243899043	1.254371339	0.223626021	1.445734297	-1.019917	0.222877279	-0.822428968	-0.390571761	-0.220282446	0.882455684	-0.214634082	0.571691037	1.092751382	0.427438722	0.364370073	0.978795307	-0.351545558	-0.125530882	-0.345951764	1.370914946	-0.467614823	-0.364255092	-0.893175312	-1.046684682	-0.101719921	-0.837806284	-0.855514876	-0.239021012	-0.021854877	0.018582605	-0.286807138	-0.826805852
50015	SID W 50015, Erythropoietin receptor [5':H16867, 3':H16758]	H16867	H16758	NA	-0.054792473	0.134875285	1.351555259	0.024783101	1.437756403	0.044188082	-0.41022804	0.54513652	-0.391094489	0.269937266	-1.115817596	NA	-1.433711791	-0.383869481	0.121230745	-0.024910461	0.594844012	-1.232951485	0.616959065	-0.115162802	-1.513382339	-2.300671624	0.829830884	0.141661149	0.292473952	-0.262742392	-0.040601133	1.161571723	0.360941755	-0.268624706	NA	0.16639331	0.39864464	-0.67516031	0.078562782	-1.606855107	0.563684792	-0.120675596	-0.541807886	-0.589002858	-0.898882373	-0.205829729	-0.539110604	0.554811446	-1.055979672
50243	SID 50243, ESTs [5':H17681, 3':H17066]	H17681	H17066	1.012881291	-3.024788278	-0.684963963	-4.179323699	-2.479225488	-5.03527199	-2.014994738	0.260637785	-1.205739013	-3.193690467	-3.735178975	-3.247525704	-3.914017737	1.943131701	1.511518556	-0.013418246	-0.473515965	-0.221253302	0.717761383	0.121438984	-1.375730445	-3.973611276	-6.045749081	1.45418122	-2.312507079	-4.540154705	-5.677132345	-2.951636978	-2.002468256	-4.205020471	-4.378573003	-1.252153555	-4.768184325	-3.540401922	-5.231893162	-4.570462931	-1.689924327	-1.213369821	-2.138525521	-0.198171541	-3.038660486	-2.178597303	-3.926675024	-4.865679949	-1.134023278	0.593638241
50250	ESTs Chr.9 [50250, (R), 5':H17799, 3':H17800]	H17799	H17800	-4.426578934	-3.33256716	-4.830906508	-4.72868703	-3.544897834	0.219064097	-5.321238745	-5.124147038	1.291938285	0.425200785	-3.213431554	-3.385348153	1.092707773	1.504053256	-6.108524457	1.957250982	-3.366252264	1.685220655	0.926916563	0.408367195	-3.237656393	-4.070389328	-2.121291962	-3.623080835	-3.397183599	-2.981636519	-2.449947622	0.95585433	-2.604283001	0.940411204	-3.101756378	-4.028277873	-3.866874255	-4.586099927	-3.860029383	-4.944520013	1.244988896	1.565180081	-0.532990708	1.652903756	-1.086246506	-0.670281829	-3.406485914	0.394216956	-3.668969698	1.985274273
50597	SID W 50597, Homo sapiens KIAA0435 mRNA, complete cds [5':H17405, 3':H17406]	H17405	H17406	0.62258873	-0.225181507	-0.610009919	0.991254895	-0.946778387	-0.357356142	-0.766491546	-1.446298337	-0.765927281	-0.43986425	-0.648860768	-0.59646188	-0.100632363	-0.415157759	-0.30419726	-0.450646994	-1.565051958	-0.355958267	0.1065334	-0.944164342	1.059430763	-0.04980865	0.028447694	-0.21493576	0.352903943	-0.025690363	0.516926033	NA	-0.783696873	1.058306291	-0.508760523	0.715779683	0.211838643	-0.20541133	0.399148979	-0.151386096	-0.025712303	0.828247941	-0.643532212	0.229336107	0.170575673	-0.256684505	-0.416989853	-0.69747426	-0.201850537	-0.722383457
50610	SID 50610, ESTs [5':, 3':H17435]		H17435	NA	0.869065513	0.443088189	1.832767736	2.775538475	-0.473958066	1.324654019	1.200860128	-1.013580537	-0.298271586	-0.415420736	0.640539849	0.296193722	-0.376812002	NA	-1.011516816	0.089152378	-0.248820547	-1.266716887	NA	-0.629678686	1.201820811	0.209397315	-0.417518489	0.515600043	0.907369022	0.591346118	-0.24364589	-0.129442899	-0.739214535	0.246177296	0.080662447	-0.448389448	-0.363720942	-0.56675657	1.107672005	1.113149485	0.351543306	0.693030859	0.32584377	-0.756074417	0.55502751	0.215263738	0.628242905	1.321143097	-0.098302074
50615	HEAT SHOCK 70 KD PROTEIN 1-HOM Chr.6 [50615, (R), 5':H17836, 3':H17513]	H17836	H17513	0.225131912	-0.420852804	-0.128793054	-1.457811523	-0.947777665	1.415235528	0.223476177	-1.133958454	0.524450589	-0.032891882	0.137953992	-0.333099098	0.156578976	-0.155985105	NA	-2.482918034	-0.456039279	-1.297393458	-1.772357987	-0.642432109	0.528857399	0.530236204	0.171611378	-0.989462546	-1.595944057	0.140336011	-0.995128768	0.241469984	0.253356089	0.881355504	-1.080093591	-0.627698383	-0.600828906	0.647566979	-0.679375854	0.414653753	-1.256857743	-0.77706787	0.507087335	0.1451573	-0.07453277	-0.461121201	-1.807751594	-1.543350311	0.278965793	0.48986817
50914	ESTs Chr.13 [50914, (R), 5':H19104, 3':H19105]	H19104	H19105	-0.116506317	-0.702832909	-0.495832103	1.608890724	-0.830934488	0.34287519	-0.396171807	-0.565368227	-0.163754516	-0.169199482	0.023997857	-0.505456835	0.127873192	0.807715065	-0.856663627	-0.307283489	-1.427048852	0.059442138	-0.546700144	-0.875942007	-0.561917033	0.017549472	0.633030941	0.837473543	-0.067039928	0.203171278	1.239315294	0.326444805	0.169297582	0.672570615	-0.685486375	-1.711889739	-0.062458423	0.493270536	-0.81068672	-0.62359516	0.098862607	0.502215214	-0.227793022	0.068965467	-0.59524419	-0.062264539	0.170597106	0.072224843	-0.400474556	0.615297511
51104	SID W 51104, ESTs [5':H19218, 3':H19219]	H19218	H19219	-0.649379229	1.579652612	1.653940243	3.219842875	1.513717355	-0.891065628	1.554284354	1.461532614	-0.857277946	-0.451460908	-0.218349766	-0.974198507	-0.2380304	-0.650192873	-0.753629703	-0.230180725	-0.010282973	-0.299292377	0.054347718	-0.674153955	0.504295854	-0.814792734	-0.739548177	-0.775931763	-0.097638294	-0.214411828	-0.427277589	0.991679936	-0.033804554	0.028817272	-0.387669482	-0.067824242	0.637369727	-0.359628804	0.068495223	-0.648625684	-0.945812526	-0.997989275	-0.225306785	-0.033507844	-0.012711052	-0.246377062	-0.482151695	-0.275751355	0.838441456	-0.996433385
51363	OX-2 MEMBRANE GLYCOPROTEIN PRECURSOR Chr.3 [51363, (RW), 5':H22699, 3':H23979]	H22699	H23979	-3.14443658	0.648304326	-1.377520421	-5.135452784	2.04436805	-4.247352161	0.896765356	0.821160722	-5.088311236	-4.315421316	-3.19018384	-4.441367742	-4.520422249	-3.183122304	-4.203219442	-5.155020578	-3.23988756	-4.581351247	-4.453790251	-4.503984704	-4.172241521	-3.241840184	-3.592515895	-4.317064683	-4.993221467	-5.54412607	-4.005523217	1.521352522	-1.349993679	-4.71744795	-2.994838295	-0.140269098	-4.738767837	-3.569015272	-2.998149204	-5.013015536	0.310458988	0.364012054	-4.472487771	NA	-3.414478033	-4.55576897	-3.999627355	-4.19357627	1.563821748	3.050217982
51718	SID W 51718, ESTs [5':H24120, 3':H22938]	H24120	H22938	-0.274697323	1.424945923	0.737742072	1.373433798	0.808454956	0.995265783	0.490426771	0.236601614	0.629677703	0.37050084	0.561115759	0.328466705	0.518200568	-0.217297554	2.166772258	0.550529004	0.152491759	-0.28220807	0.414554589	-0.062756124	-0.354002084	0.03796785	0.028323367	0.67733263	0.120937826	1.105454595	0.677558371	NA	0.888697479	-0.377358587	0.746491194	0.262194897	0.503091609	-0.186265823	-0.288904867	1.040494347	0.460664516	0.117892505	0.899973038	0.531623291	0.220883429	-0.073018356	0.621807522	0.696934626	0.659022451	-0.005276426
51904	ESTs, Weakly similar to GAR22 protein [H.sapiens] Chr. [51904, (E), 5':H24408, 3':H22555]	H24408	H22555	-0.429369025	-1.032202854	-1.059358802	-1.000942476	-0.312992442	-1.467168374	-0.086013239	-0.329885334	2.231529624	-0.579556611	0.912093279	-0.543582795	-1.799295878	0.637775683	-0.60451334	0.445844403	0.272015665	0.227756766	0.539609897	-0.581057049	0.023442399	-1.308061981	-1.596916541	-1.037369286	-0.332017898	-0.93713116	-1.08764	-1.086038239	-0.124398735	0.128256904	-0.320571775	0.786596362	0.333150498	-0.408681896	-1.539250305	-0.113325099	0.486356212	-0.050999269	0.150176377	-0.152752351	-0.383376965	-0.222327913	0.521704152	1.208099042	-0.241342076	1.583209239
51940	SID W 51940, BETA-2-MICROGLOBULIN PRECURSOR [5':H24236, 3':H24237]	H24236	H24237	-0.5893442	0.220646337	0.737222564	-0.392011018	-0.308249996	-0.9151721	0.695869177	0.2077144	-1.665522415	-1.153405923	0.330470668	0.294467633	0.550306948	-0.358254539	NA	1.12807643	1.604688724	1.217393473	0.631510718	0.844252854	2.200461839	1.173382862	-1.889352933	-0.600352067	-0.807875281	-2.063099951	0.434986935	-1.129955612	-0.076741046	-3.393341624	-0.657894023	0.299282858	0.456590855	0.466159756	-0.079242675	1.389912149	-0.5845112	-0.170809226	0.983523176	0.220747472	1.368350204	0.409649813	0.417969085	0.566895051	-0.62778393	1.594901851
51988	SID W 51988, Human D13S824E locus mRNA, complete cds [5':H23340, 3':H23227]	H23340	H23227	0.086262239	0.011593452	-1.41778811	0.179622486	-0.36219659	-0.574380926	0.040466592	-0.399776814	-1.614362158	-0.352115156	-0.352366641	0.215626142	-0.372466116	-0.108384624	0.044534685	-0.228145949	-0.722528211	-0.604327826	0.019221143	0.062025855	-0.04368985	0.008660338	0.561462375	-0.156132974	-0.42998051	-0.248296754	0.581197183	NA	-0.783639426	-0.895140406	0.986487422	0.166576903	0.93993464	-0.961701956	0.265863473	0.96945581	-0.123521804	-1.490589815	-0.182026012	1.431455926	-0.610741445	-0.650116673	0.500101721	-0.353653518	0.225304604	-0.847331108
52128	ESTs Chr.11 [52128, (R), 5':H24422, 3':H22568]	H24422	H22568	0.141885876	-0.137982109	-0.460808893	0.434451469	-0.781195367	0.743371721	-0.228495987	-0.24004815	1.496679713	0.214994831	1.619760172	0.421832956	0.026717338	0.604285144	0.595092186	0.918375468	0.582171251	0.531163848	0.926121033	0.51959229	0.928182839	-0.800734006	-0.45660032	0.148943294	0.703767313	0.213600834	-3.356615146	-0.435021874	-0.002261278	1.532271933	-0.042712852	0.334350749	1.170180233	-1.082302263	0.376476443	1.38789397	0.777658305	0.756273748	0.067375435	-0.108570275	0.21262053	0.047828525	0.418634604	0.532831986	0.645571877	0.194449575
52171	SID 52171, ESTs [5':H24257, 3':H24258]	H24257	H24258	-1.016796943	-0.889431386	-0.246543033	-1.047638095	0.03268535	-0.887140765	-0.292886524	1.006247697	-0.732986588	-1.668070513	-0.686365927	-1.597932348	-1.66396049	-0.89296979	-0.643807381	-0.654549182	0.130201692	-0.065980252	0.044583362	0.186553464	0.600951008	-1.741931847	NA	-1.448348431	-0.074956793	-1.383095477	-0.537465085	-0.81297126	-0.760436494	-0.911275045	-1.145167939	-0.942234258	0.859605835	1.660134133	0.286851248	0.44906584	-2.145146461	-2.211451559	-1.386069704	NA	-0.931460105	-1.058951686	-2.318028438	-1.135634841	-0.075904932	-2.251298298
52218	SID 52218, EST [5':H23354, 3':H23243]	H23354	H23243	0.434834255	0.788859374	2.283254317	0.938961227	0.649677262	0.337508649	0.768830093	0.432203354	-0.096171369	0.891431377	0.123982814	1.305240966	1.151007788	0.313877585	1.763357093	1.655121964	1.245320655	2.445014846	-0.756250581	1.261006724	0.250956477	0.730280737	-1.328405659	-0.355297611	-1.148835182	0.083377866	-0.937819349	0.226597451	0.130001409	-1.53814246	-0.749300031	0.233379205	-0.927043967	-0.747498523	-0.760832464	0.626701235	0.726332199	0.925964411	1.595024082	0.70123789	1.012594799	-0.000360089	-1.161141302	-0.349307524	-0.079690862	-0.683480041
52367	SID 52367, ESTs [5':H22897, 3':H22898]	H22897	H22898	0.184424571	-0.666228587	-0.268680969	0.175134636	-0.640295254	0.155634344	-0.268488836	-0.309308722	0.915748664	0.131744254	0.072389731	0.145289269	NA	-0.100666756	NA	-0.543602221	-0.028242893	0.104898858	-0.792137714	0.750595979	NA	0.68242831	0.207958133	0.426956189	1.373634641	0.255944981	0.267791855	1.533914895	-0.125282975	-0.825225599	0.461665469	NA	0.015568803	-0.003633079	1.551255212	0.573449661	-0.071527549	0.773229138	0.348821899	0.420575683	-0.820962976	-0.534892504	-0.634043879	0.440846686	0.535989847	-0.042138851
52519	SID 52519, ESTs [5':, 3':H24396]		H24396	-0.213484816	-1.72878745	-1.38469682	-5.470536865	-2.820421448	-2.724464811	-3.339465541	-0.769634968	-3.952235461	-1.233718839	-0.866671691	-1.425161717	-1.28757659	1.330409309	-0.305413008	1.890856582	-0.688641147	1.775560759	-0.620561294	-0.365182845	-2.398870711	0.727387338	0.685779015	-0.47883415	-1.854562205	1.986305974	-0.793229069	1.028583666	1.131459592	-0.820831154	1.554271461	-0.651693378	-4.547449829	-3.464383333	-2.780763435	-4.886062338	0.14004796	-1.978856782	-0.060004671	-1.132953065	-0.926574541	-0.16258092	-1.650429876	1.234063652	-1.723248488	0.311979771
52639	SID W 52639, ESTs [5':H29672, 3':H29587]	H29672	H29587	0.079314558	-1.466258264	0.686741725	-1.394436798	-0.540410182	0.100255319	-0.531310287	0.350731366	-0.231821179	-3.050626073	0.130674671	0.331287522	NA	-0.494926088	-3.770829046	-0.425367751	-0.478569691	0.456484784	-1.125456576	-0.729634279	-0.079621299	-0.284614936	0.375678642	-1.384966645	0.454227025	-0.19597614	-1.147835459	0.591678834	-0.897443541	-0.415231972	0.392024077	0.73852274	0.480377744	0.798022072	0.167543317	0.132186291	-0.457115994	-0.769876721	-0.035344615	-0.294178869	0.274168851	0.58058007	-0.307403923	-0.482771458	-0.285863906	-1.009043686
52646	Human mRNA for KIAA0377 gene, complete cds Chr.15 [52646, (RW), 5':H29678, 3':H29592]	H29678	H29592	-0.386220227	-0.396312704	-1.026541787	-0.357019911	-0.329920886	-0.326042772	-0.24421323	-0.807894631	-0.898461974	-0.953962429	-0.477439568	-0.361168724	-0.218140058	-1.244056167	-1.093481953	-0.612122959	-1.244733589	0.746605018	-1.149377624	NA	0.031057257	0.623944924	0.996145616	-0.105226195	0.714237534	0.854677816	0.288579042	-0.385058342	-0.006528043	0.226220372	-0.754969327	0.102020937	0.344648171	0.085839603	0.152343472	-0.705671677	-1.533348393	-1.111645356	-0.811078008	-1.479499431	-0.208842896	-0.675129326	-1.033315109	-0.808395452	0.336525471	-1.320645129
52877	SID 52877, EST [5':, 3':H29554]		H29554	-0.22485733	1.503217832	1.44905652	1.212857306	1.291566717	1.268283362	1.356206504	0.413383601	1.468996483	0.575605255	1.04475839	0.636064706	0.688438621	-0.306352289	1.778849153	-0.060569788	NA	-0.189878408	0.713198449	0.778488956	0.258021873	0.648188867	0.932772471	1.120653739	0.529169274	0.321425259	0.077555508	0.19075973	1.134469383	-0.327517937	1.16249883	0.152057948	1.312715761	0.187077706	0.140867296	0.978825758	0.175182304	-0.247325341	1.152032512	0.095076362	0.466816152	0.274975196	0.82000665	1.185255191	0.753159389	0.070695991
52893	SID W 52893, ESTs, Highly similar to STATHMIN-LIKE PROTEIN XB3 [Xenopus laevis] [5':H29665, 3':H29581]	H29665	H29581	0.187599704	0.61589436	-0.07930212	-1.891371178	0.044970759	-0.385130882	-0.227701333	-0.181164076	0.224112475	-0.638314196	0.411914105	-0.125436733	0.709744125	1.465032714	0.224168046	0.140372656	0.535517875	-0.021023251	0.881116912	NA	0.454474865	-0.446930835	-1.594766982	-0.342011028	0.060162325	0.159746042	-0.820042845	NA	-0.381210773	-0.446120103	0.162459043	1.22509663	-3.158973103	-2.838767875	-2.986060809	-4.010779839	1.464816547	-0.137638173	0.305394361	1.313780542	0.590368303	1.602496131	1.488467281	1.45933278	-0.577498982	1.249863238
52979	SID 52979, ESTs [5':H29721, 3':H29627]	H29721	H29627	0.64904455	0.761263146	0.357482324	0.479773757	0.632731541	1.539158811	0.780163284	1.836947681	0.70845059	-0.83831294	-0.700837429	-0.335703474	NA	0.528018704	1.416243262	-0.668868078	1.831735041	-0.078900828	-1.283435937	NA	0.364590095	NA	0.921966228	-0.880481319	-1.020441798	-0.02218262	-0.425432671	-0.148337426	-0.337645824	0.705438384	0.412335316	0.633597276	0.154381213	0.473807506	0.857940251	-0.175480245	1.103349527	0.120761638	-0.545298283	-0.128115505	-0.352155813	-0.450624015	0.151420909	0.213071011	0.951005212	-0.396272817
53127	SID 53127, ESTs [5':, 3':R15898]		R15898	0.425290471	-1.737580685	-0.032643269	-1.316132838	1.239237247	1.766213502	-0.440621547	0.337950113	NA	-0.530657721	0.363065001	0.752603573	-0.868048869	1.04926122	-0.943370434	-1.131298053	-0.765334107	-0.223989206	-0.072827535	-0.834604077	0.15650778	0.374146431	0.40654944	NA	-0.387414551	1.326973639	-0.757328935	0.027648312	-0.265523958	1.265776652	0.750489966	0.233254375	2.062771543	0.570161504	2.406782785	0.891697835	-0.452648533	0.022229947	-0.779000814	-0.426290386	-0.433218908	-0.440006884	-0.985627882	0.021104944	0.201346664	-1.17404663
53251	SID W 53251, Human Zn-15 related zinc finger protein (rlf) mRNA, complete cds [5':R15988, 3':R15987]	R15988	R15987	NA	-1.448984831	-0.603683207	-1.141375458	0.899209152	-0.07328667	-0.091960304	0.171150343	0.226296876	-0.797691825	0.197513628	0.170179019	-0.645685087	0.147268284	-1.939418099	0.216558628	0.298960533	1.146007123	-1.252122736	-0.445247593	0.110265791	0.229068486	0.037300789	-0.12685628	0.444871182	0.428960285	1.145320713	0	NA	-0.107616935	0.476856463	-0.035605966	0.043303784	0.53381741	0.094274905	0.283172051	-0.683703773	-2.619000508	-1.160402227	-0.616412139	0.396811199	-0.161262678	-0.953940381	1.064851144	0.539524477	-0.740474736
53347	MEIS1 Meis1 (mouse) homolog Chr.2 [53347, (DI), 5':, 3':R15989]		R15989	0.239733775	-2.302417271	-0.989469333	-1.21803777	-0.338450551	-1.316808023	0.237140628	-0.332911821	-1.55210882	-0.806520271	0.068064275	-0.316473665	NA	-1.073565095	-2.625965475	-0.27344297	0.022720077	0.190316272	-0.33924976	NA	0.828027264	0.498507903	-1.851385505	-2.070236992	-1.22275269	-2.766491546	-1.00268159	1.365227918	1.247541239	NA	-0.982105879	0.762549204	NA	-0.507421269	-1.87854597	-0.026708179	-1.918426199	-1.581362511	-0.449785101	-2.13865354	-0.723183774	-0.707866281	-2.126984479	-1.550002662	0.27897595	0.158819755
60204	SID W 60204, Homo sapiens C2H2 zinc finger protein pseudogene, mRNA sequence [5':T39154, 3':T40438]	T39154	T40438	NA	-0.340295482	1.113555929	-0.850239729	-0.954125257	0.815600728	0.040970031	-0.246330476	0.669281276	-2.879705766	-0.241568856	0.184102422	0.032977322	0.75077902	NA	-0.874645153	0.307507784	1.101129421	0.012968133	-0.111729469	0.045733427	0.051212145	-0.668828061	0.25162931	1.039468615	1.315846597	0.786477333	-0.045500766	0.676197753	0.919490632	0.41086921	1.393199535	NA	1.064026826	0.452712389	-0.747666198	-0.222392421	0.403009402	-0.343407822	-0.290318488	0.693622847	-0.291994486	-1.650519131	-2.17146552	0.213740913	-0.371968777
60268	EST Chr.18 [60268, (IR), 5':T39192, 3':T40467]	T39192	T40467	-4.133882602	0.18717498	0.789716575	-0.267964594	0.467525015	0.9505462	0.452790368	0.482100694	NA	0.239592189	-0.928727344	-0.21101096	0.734217365	0.817091933	-1.048001245	0.560558592	0.403836282	0.27055913	0.364572432	-0.203499661	0.105536048	0.345328527	0.316473665	0.253866164	1.78562278	0.144063594	-0.096593853	0.532750587	-0.035212854	0.43457511	0.145917223	-0.007704665	1.616694104	0.349105356	1.315083595	-2.479149853	-0.277742442	-0.462884259	0.481182043	-0.549843556	0.528092096	-0.097868516	0.059354646	0.002826044	-0.166079662	-0.297345981
60561	Ribosomal protein L17SID 60561, [5':T39375, 3':T40540]	T39375	T40540	-0.221198631	1.313077755	1.300783769	1.062318125	0.808639382	0.928632766	0.247318664	0.730186114	1.526880911	0.76434271	0.875645964	0.52350669	0.33957271	-0.460920432	1.213608552	0.274917514	-0.020277144	-0.792979728	0.399561798	-0.098873127	NA	0.314055726	0.211247537	1.216811389	0.283965064	0.645077382	0.23426369	1.148801915	0.812421134	0.310123878	1.149649373	0.088217857	0.554193846	0.535654329	0.006612046	0.935612542	-0.026555747	0.638856592	0.645592169	0.610229259	0.21214322	0.248060954	0.79530958	0.387317569	0.446339173	-0.174063652
60605	Human 53K isoform of Type II phosphatidylinositol-4-phosphate 5-kinase (PIPK) mRNA, complete cds Chr.10 [60605, (RW), 5':T39411, 3':T40568]	T39411	T40568	-0.848330131	-0.708775262	-0.645362571	-0.211279252	-0.540018469	-1.561679309	-0.81684384	0.010952609	-2.497186541	-0.730708543	-1.448099376	-1.295267726	-1.414174385	-0.711806715	-0.194828444	-0.537401102	0.131865448	-0.84748766	-0.990091017	0.243639041	-0.710014798	-1.346778959	-0.595609745	NA	-1.250289424	NA	-0.919132154	1.661134181	0.724448935	-0.276578886	-0.462265777	-0.361380183	NA	-1.201989541	1.179286487	1.038729821	-0.88701568	-1.84636503	-0.219674573	-0.959315564	-0.188848727	-0.016177976	-0.837528575	-0.548620654	-0.322039797	-1.132397838
60694	SID W 60694, Homo sapiens mRNA for SH3 binding protein, complete cds, clone:RES4-23A [5':T39472, 3':T40608]	T39472	T40608	-0.70530313	-1.783998809	-2.607030924	-2.792587372	-1.732777797	0.574011107	-1.330207573	-2.040338929	-0.354399167	-0.114749319	-0.194451519	0.713852119	-0.767476898	-0.640889075	-0.579835283	-0.125501587	-1.44515087	0.263118653	-1.326274874	-0.177559389	NA	-0.396730363	-0.3983689	-0.732997374	-0.696317103	-0.832948521	-0.080466159	-0.758834406	-0.664270366	-0.442683917	-1.245336248	0.217443205	-2.158353926	-2.989984842	-2.885136043	-2.780801503	-0.07647873	-1.305093656	0.746429481	-0.922606284	-0.148892061	-0.068025517	0.217997703	-1.238387399	-1.72963881	-0.14913627
61196	*Hemoglobin gamma G SID 61196, ESTs [5':T39784, 3':T40792]	T39784	T40792	-4.758553819	-3.614295098	-5.216234134	-4.692630795	-4.915607813	-6.273667534	-4.433473096	-5.382187281	-5.539890364	-3.707181029	-3.833861386	-4.953668865	-3.962775989	-6.027875457	-6.574796734	-5.275199502	-5.24758544	-5.763810581	-7.141480605	-3.561161506	-4.095961875	-5.621488377	-4.674836532	-3.093060558	-5.214033354	-4.476748125	-4.931453849	NA	-6.031921612	-6.538036964	-4.565888525	-6.059234827	-5.700978339	2.957024464	-5.660402263	-5.993174283	-5.993669386	-6.830229967	-3.475429314	-5.580919448	-5.384853497	-4.166416927	-3.519697738	-5.706793214	-3.402629797	-5.587055058
61537	Human Meis1-related protein 2 (MRG2), mRNA, partial cds Chr.5 [61537, (IW), 5':T40064, 3':T40986]	T40064	T40986	-0.253601098	1.769439875	1.290425855	1.363941072	1.109727476	0.603157024	0.748838508	1.436791506	NA	0.709275898	1.069120261	-0.221449791	0.419979377	-0.068024414	1.561550434	-0.145869069	0.823400892	-0.24515869	0.700370744	0.499859449	0.67136643	0.153815787	-0.060883749	0.750106188	0.300392889	0.451304383	-0.375593353	0.670353992	0.624302866	-0.308580299	1.272451944	0.270710855	1.030361884	0.601198633	0.606642616	0.597610974	0.022843348	-0.567947612	0.900648302	0.065008467	1.25152772	0.312330546	1.180982428	0.749597932	0.859167696	-0.456636069
61539	SID W 61539, Cytochrome P450, subfamily IIC (mephenytoin 4-hydroxylase), polypeptide 9 [5':T40065, 3':T40987]	T40065	T40987	0.104887725	-1.159577068	-0.726466857	-0.757294	0.197691444	-1.415037499	-0.356130171	-0.959249782	2.285779991	2.608627254	0.538600968	-1.658280625	0.728490732	-0.443445914	-1.418735092	-1.286193109	-1.265743429	-1.288755822	-1.227303193	-1.629036375	-0.637339094	0.75038382	2.247458673	-0.942047299	-0.649596737	-1.191939563	1.053710587	-0.814452519	-0.841782848	-0.945223585	0.922442696	-2.701317232	-0.578307393	-0.127616369	-1.46409012	-0.892132108	-0.582469479	-0.586267812	2.676415609	1.120543646	-1.732032135	0.337121928	1.760545634	-0.717336787	-0.592553065	-1.446944048
62232	ESTs Chr.1 [62232, (IR), 5':T40284, 3':T41149]	T40284	T41149	-0.486486075	-0.38066192	0.213901869	-1.118644496	-0.312634246	-0.162349932	1.269978436	-0.192951047	-0.720495399	0.56637004	-0.643938275	-1.641387934	0.642028156	0.068557233	0.035754713	0.200420222	0.46471793	-0.042970039	-0.03526533	0.006785174	1.502199104	0.144572888	-0.92177003	-0.329687259	0.996691824	0.348587416	0.419403603	NA	-1.080842464	-0.081472827	-0.142241443	0.223092079	0.972455665	-0.569678719	0.576533879	-0.004094691	-0.308657023	-0.390011268	0.480129859	-0.123425971	-0.342204619	-0.602184241	0.56910855	NA	-0.308938069	0.64924988
67939	SID 67939, Human G0S2 protein gene, complete cds [5':, 3':T52813]		T52813	0.088320953	1.573757766	1.432571674	1.644612684	0.853152745	0.49757301	1.242519168	0.915059562	0.825378968	0.395717456	0.847635107	0.535451356	-0.345855554	0.036035885	2.593540259	-0.196419327	0.498526729	-0.365145336	0.771258582	0.607297017	0.709018545	0.066789641	0.509308091	0.590520644	0.121715595	0.925482786	-0.066045899	1.016122328	0.552510054	-0.080816089	1.380045237	-0.024347847	0.886145481	-0.080444514	0.218826573	1.241430351	-0.107984627	0.252038111	0.921304306	0.437054128	0.606381484	0.41029522	0.735219929	0.43945983	0.7449129	-0.128920455
68068	ESTs Chr.18 [68068, (R), 5':, 3':T52847]		T52847	-0.236398179	1.393278031	0.877543151	1.146600344	0.97203561	0.946253645	0.863854269	0.395629892	0.540141446	0.150660109	0.565850112	0.099803186	0.518147059	-0.093385968	1.914058925	0.247962846	0.581845816	-0.38090856	0.722141217	-0.047649132	0.051032319	-0.049658795	0.05246742	0.539432312	-0.207397554	0.802991563	-0.026325055	1.442507391	0.859523253	-0.150352054	0.655290543	0.09174468	0.49872365	0.304547968	0.131220221	0.988937257	0.246427093	-0.071721592	0.770649409	0.5092461	0.402368377	-0.145617458	0.541459707	0.869531255	0.636160278	-0.056276492
69020	SID 69020, EST [5':T53709, 3':T54302]	T53709	T54302	-0.081471094	1.34409844	1.171432592	1.519591654	0.659245382	0.580932624	1.071446877	0.708841993	0.439050119	-0.620747076	0.696920335	0.329335692	NA	0.063127979	2.857585487	-0.474328024	0.575773329	-0.372206069	0.527484278	NA	0.933467308	0.117190411	0.407528921	0.410788026	0.093888748	0.729293641	-0.195508681	0.643661874	0.596120008	-0.333639077	0.992794698	-0.049117767	NA	0.11304179	0.341595128	1.133570375	-0.018703439	0.718795391	0.980547637	0.442317084	0.403355694	0.375416079	0.158951071	0.135136078	0.75116391	-0.247788693
71172	Human msg1-related gene 1 (mrg1) mRNA, complete cds Chr.6 [71172, (EW), 5':T47496, 3':T47497]	T47496	T47497	-0.437686238	-1.255811887	-0.068287805	-0.558458081	-1.044787922	1.467603471	-1.520106529	-1.129407066	-0.172279141	-1.347488796	-0.032376799	-1.826689713	-0.639410285	-0.84392437	0.502646904	-0.620244138	-0.030496601	-0.44917764	1.424574518	-0.313613766	0.391551684	-3.425261731	-2.262634269	-0.488228583	-1.585284351	-0.717250257	-1.352705282	NA	NA	1.017277991	0.255347845	-0.04395305	NA	-0.176970771	-1.767669342	0.463637222	1.266285917	0.718886313	0.139012732	1.542126686	1.687535578	0.626729429	0.780702069	1.589833732	-1.113552597	-0.451778046
71797	SID 71797, Zinc finger protein 84 (HPF2) [5':T52587, 3':T52508]	T52587	T52508	0.050357139	-0.296375828	-0.118338289	-0.892342287	0.371012217	0.617899581	0.022720077	0.213485811	1.400488734	-0.277419834	-0.431813212	0.30764295	0.469255346	0.390245038	-0.967551513	-0.632113594	0.13909067	0.854673676	-4.298658316	-0.197696697	-0.760062406	-0.775379478	-0.504112831	-0.780840619	1.204985468	0.506128105	1.633422833	0.488213971	0.043675202	0.675380888	0.323694639	0.730941807	1.721816958	-0.054921614	1.355127788	-2.817956867	0.566616208	0.003216713	-0.62867343	0.359895945	0.75312212	-0.261536051	0.663720692	0.984827688	-0.105396534	-0.224355562
71955	SID 71955, [5':T52291, 3':T52211]	T52291	T52211	-0.542229516	-0.79421677	-1.657329478	-0.51355951	-0.287585364	-0.675338911	-0.709512024	-1.07838441	-0.390564807	0.421857475	0.59582189	0.221899277	-0.053278606	-0.410540784	-0.116369514	-0.427321979	-0.536212853	-1.076265894	-2.351539751	-0.145928579	NA	0.939705029	NA	-0.461904104	0.829504921	-0.278665858	0.398050145	0.622842384	0.539773727	0.673764535	0.540226238	0.228328728	0.46561137	-0.387756635	-0.136488319	-1.321541779	0.21778235	-1.662735595	1.017999683	1.511097263	0.434415939	0.76545138	0.785017724	0.449488396	0.009060288	-0.480334122
72199	SID W 72199, Human CENP-F kinetochore protein mRNA, complete cds [5':T48152, 3':T48153]	T48152	T48153	-0.173385081	-0.367839767	-0.551241883	0.02187048	0.738852704	0.245935882	1.045148053	-0.420071877	0.159418819	0.193024685	-1.067515729	-0.441488139	0.973588369	-0.023458973	-0.109612671	0.510415547	0.584294432	0.588808408	-0.278588555	-0.366470403	0.896010423	-0.256218386	-2.996971036	-0.413860544	0.443229799	0.52535551	-0.559937676	-0.008845491	-0.836247026	-1.56179061	-0.106240048	-0.481271198	1.044424166	0.027675993	0.383078031	0.088593923	-0.546715031	-0.510812146	-0.659085755	0.145237805	-0.121530741	-0.245336621	-0.103731148	0.374723922	0.391476719	-1.670885836
72214	SID 72214, Human T54 protein (T54) mRNA, complete cds [5':T48147, 3':T48148]	T48147	T48148	-1.426264755	-1.022434066	-1.109249107	-0.685337927	-0.801115876	-0.384261056	-0.336323176	-0.213743656	-0.179382067	-0.265603765	-0.22394705	-1.035423966	0.301354555	-1.113230278	-0.718112806	-0.476895017	-0.113153662	-0.199574339	-0.728261525	-0.592782005	-1.723073092	-1.187051389	-1.653268514	-0.639289663	-0.074950035	-0.474133091	-0.541599549	-1.496782306	-0.752279399	-0.653724882	-0.725067011	-1.360175564	-0.522767739	1.888061404	-0.458841245	-0.359184265	-0.888666837	0.614131732	-0.872244453	-0.438467165	-0.09533196	-0.53103442	-0.951726018	-0.873471403	-0.33346896	-0.727005005
72663	EST Chr.4 [72663, (R), 5':T50527, 3':T50397]	T50527	T50397	-0.886700436	1.174273641	0.419118676	-0.019261902	-0.447217905	-0.025653545	0.51139504	-1.005928312	-2.119521781	-1.154885602	-1.079950153	-0.993060617	NA	-0.222822627	NA	-0.436004929	1.69538649	-0.53768875	-0.982297998	1.219238988	0.945683079	0.779291004	0.578043087	-0.244355853	0.172979785	-0.115477217	-1.610567317	0.539509856	-0.703448468	0.140660407	-0.880007301	0.791866679	-0.50873577	-1.207793187	-1.054168185	1.08291057	0.412579756	0.463196245	0.513101167	0.725952601	1.420528838	0.978180467	-0.059108886	-0.367001802	-0.517413642	1.739441877
72745	EST Chr.6 [72745, (R), 5':T50815, 3':T50661]	T50815	T50661	-1.162097604	1.016994641	0.505615783	0.017527896	-0.067375435	0.060961411	0.804426411	-1.062118491	-2.301974835	-1.419983322	-1.023083613	-1.450262142	0.851430874	-0.183038919	NA	-0.404431693	2.10314016	-0.511800939	-1.726819469	1.463076143	1.627308791	0.814530196	0.632758012	-0.238277071	0.032353839	0.034851119	-1.755435029	-1.829750148	-0.543836166	0.574035375	-0.939282157	1.906890596	-1.024662054	-4.617935441	-1.302016053	1.108897777	0.062012163	0.378240593	0.542553966	0.993381228	1.791338295	0.903549264	-0.175560058	-0.087132592	-0.547357547	1.642407597
73185	SID 73185, [5':T55958, 3':T57205]	T55958	T57205	-5.022826953	-4.080252956	-5.681769573	-5.333446452	-4.628108202	-6.153085302	-4.682489937	-5.571039137	-5.989290955	-4.146182674	-4.038536227	-5.254542502	-4.406547776	-6.400656724	-7.971256136	-5.404437587	-5.601104275	-7.444703417	-8.272489824	-4.602378476	-7.776920368	-5.223296717	-4.178624696	-3.732620124	-5.374306972	-4.11902518	-4.853694358	-5.917265509	-5.560163222	-5.556653426	-4.540935594	-5.845922578	-5.889445461	2.969139603	-6.477910558	-6.521492587	-6.087667813	-6.922911406	-3.639619516	-6.018694495	-5.435295216	-4.288524381	-3.485971001	-5.299957856	-3.771242408	-5.933241627
73609	EST Chr.4 [73609, (R), 5':T55756, 3':T55714]	T55756	T55714	0.414160214	0.256339753	0.106915204	0.70927386	0.062222515	-0.233478795	-0.374165218	1.364910948	-0.644481049	-0.509536231	-0.575223498	1.583153478	NA	-0.246987675	0.631807364	0.325062987	-0.260945057	-0.386456305	0.081123321	-0.196656901	-0.012174714	1.604108435	0.27271787	1.908862838	-0.559427409	-0.039583986	1.617271761	NA	-0.027981445	0.011363929	0.040107554	0.284903586	-0.293271636	0.10646415	0.066709342	-1.420205368	0.619576256	1.128762539	-0.075270895	1.363715275	-0.097168659	-0.063823577	0.212229654	0.169839779	1.116342402	1.014688199
74070	ESTs Chr.1 [74070, (R), 5':T48311, 3':T48312]	T48311	T48312	-3.241251449	-2.443318621	-2.679880172	-3.729280846	-3.220398371	-3.771152557	-3.58739743	-2.804573375	-2.320040985	-3.090386236	-1.254154984	-3.209453366	-2.994457561	-3.272783814	-4.645009884	-3.283948622	-1.317889501	-4.282399731	-3.875780063	-2.871266686	-3.836501268	-2.662531054	-2.484217527	-2.38480932	-2.783570257	-3.582556003	-3.132295956	-3.720563987	-2.921420378	-3.529965223	-2.716207034	-3.913160047	-3.762500686	3.348380552	-3.742991422	-3.795529487	-3.81795328	-4.355439197	-1.788960232	-3.749251967	-3.376969458	-2.251588514	-2.430026673	-3.315315272	-2.276988577	-3.353183287
74275	Hemoglobin, alpha 1 Chr. [74275, (DE), 5':T48476, 3':T48477]	T48476	T48477	-3.430902821	-2.73425558	-3.918138981	-5.226123143	-3.681512772	-3.479647563	-4.085805999	-3.741466986	-3.344101592	-3.557932295	-3.597695991	-4.465321514	-3.343441188	-3.922250232	-5.529196268	-4.084446753	-4.392909541	-5.450221496	-4.928370323	-3.234347227	-4.548596755	-3.491853096	-2.459921831	-2.708745721	-3.607124151	-3.759067448	-3.204536295	-3.774094806	-2.828233652	-4.32214024	-2.902280179	-4.846800146	-4.522146393	3.439345545	-4.590595835	-4.502075956	-4.198338929	-5.465648026	-2.459674027	-4.561760964	-3.864544305	-2.541025862	-2.725337592	-4.14281543	-2.428029519	-3.000500154
75340	SID 75340, [5':T57560, 3':T57514]	T57560	T57514	-3.881823835	-2.528378972	-3.32323904	-3.414135533	-2.076961982	-4.151371776	-3.7322692	-3.443318621	NA	-2.003979851	-2.807354922	-3.491853096	NA	-3.860962798	-4.215678597	-3.882643049	-2.613531653	-3.485426827	-3.144428591	NA	-4.620009448	-3.357552005	-2.840327413	-2.352671618	-3.356021294	-3.250961574	-3.201633861	1.843983844	-4.66618849	-3.317228758	-2.674119028	-3.526068812	NA	3.479335993	-3.488076406	-3.885267784	-3.948600847	-3.890446693	-2.475840778	-3.948600847	-3.333705263	-2.75802721	-2.717384002	-3.127235188	-2.478225133	-3.915935735
76539	MGP Matrix Gla protein Chr.12 [76539, (IW), 5':T60828, 3':T60778]	T60828	T60778	-0.167707994	-0.397893595	-0.340263217	0.145350059	-0.645566081	0.102476701	-0.208309154	1.400024084	-0.053725362	-0.219901381	0.672738461	0.081487485	-0.936345506	0.192089933	0.842809379	1.028745017	0.186706942	1.073093599	1.157438184	0.465909829	1.445933371	-0.406847469	-0.594940312	-1.2484446	-1.116606047	-0.808007676	-0.413449153	-0.136558945	0.609602842	1.200753136	-0.46400281	-0.584528019	0.117544241	-0.41547503	-0.48393258	0.453012388	0.547657383	-0.266706322	0.666324393	0.016458423	1.061283041	0.160131764	0.079732471	0.398170024	-0.630512458	0.072483181
79319	SID 79319, ESTs [5':T63024, 3':T63170]	T63024	T63170	0.800519536	-1.278155693	-0.930037442	-1.691017678	0.88654195	-1.7879365	-0.630878336	-0.914620129	-4.662321383	1.507393019	-1.656768392	-0.668538643	2.004119467	1.598293612	1.977096712	-0.115806766	0.858079114	-0.338179529	-2.852825439	0.551381367	1.051768417	1.328173974	0.1398039	0.441545986	-0.55151142	-0.31142787	0.29373892	-1.177965357	0.060785856	0.312866877	0.057828114	0.64375332	-1.744390964	-2.121814346	-1.947703556	-1.141684265	-0.478153592	-2.212643905	2.308444866	0.508491675	0.132766529	0.748629314	-1.046280538	-0.728360282	-1.180908137	-0.308561977
79320	ESTs Chr.X [79320, (DW), 5':T62771, 3':T62920]	T62771	T62920	0.355076333	-0.429910776	-0.283325256	0.384715964	-0.443685814	0.359516338	0.051942632	-0.132805827	1.392683017	-0.017098808	-0.088911411	-0.798102609	0.105891169	0.130110488	-0.137271374	-0.311856884	-1.444289922	-0.898294572	-0.198413558	-0.851693575	-0.556066355	0.184790095	0.831782719	1.257045243	0.064851144	0.941884254	0.993491214	0.706986437	-0.738933801	0.276045163	0.200674431	-1.492164324	0.595488158	0.832532044	0.751185211	NA	-0.580929244	-0.66234351	-0.122498581	0.126091	-0.25333281	0.114142748	0.950531324	0.204893372	-0.716470343	-0.475293185
79617	SID 79617, ESTs [5':T62487, 3':T62632]	T62487	T62632	0.347340514	0.379438706	1.090415295	1.087773341	1.023734649	0.1576827	-0.61635292	1.153992603	-0.783137751	0.586538356	0.077366543	-1.500518302	0.481578355	0.458069515	-1.679218874	-0.166096269	-0.825252127	-0.051161271	-1.607272662	-0.492627282	-0.288016762	-0.087966101	0.428243038	-0.073050433	0.735256186	0.213240934	-0.57509592	-0.075837928	-0.191269904	0.253478799	0.409466524	0.009819428	0.756084309	0.117066264	0.401397041	0.176553801	0.337155327	-1.942666825	-0.744210369	-0.673440456	0.660535093	0.144711008	0.545968369	1.077762203	0.66611879	-1.08398383
79742	LYMPHOTOXIN-BETA RECEPTOR PRECURSOR Chr.12 [79742, (IW), 5':T63190, 3':T62568]	T63190	T62568	0.726687168	0.455552659	0.10151876	0.189385976	0.485529259	-4.418189948	0.036059863	1.164403287	-4.427395246	0.122466923	0.765082636	0.929408032	0.191873377	0	-0.393802571	-1.526867269	-0.705831562	-0.551913355	-4.932155684	-3.090497752	NA	0.259697591	1.153389634	0.037043604	-0.473444191	-0.088435256	0.08754623	0.836064683	-0.163119956	-0.04918755	0.052055341	-1.825104013	-4.139371835	-0.371958419	-4.311258352	-1.289437405	0.469807457	-0.276413436	0.51398882	0.728420029	0.231458815	-0.211792846	1.119684515	0.133642254	0.383536356	0.467624461
80971	GRO2 GRO2 oncogene Chr.4 [80971, (DIW), 5':T70148, 3':T70079]	T70148	T70079	2.345424343	-0.877636397	-1.549019621	-0.398148486	-1.839100506	-1.320312233	-2.538237975	-2.356307298	-2.710493383	-0.6775496	1.21519314	-2.857345773	0.916936692	-1.648969113	-3.094415602	-2.777558143	-2.634450684	-1.799975392	-4.790740208	-1.539430941	-3.98655315	-1.946658153	-0.49579656	-1.487237964	-2.027296446	-3.216545725	-1.017198769	NA	-1.147934926	-2.135762452	-1.588066184	0.974845384	-1.212171159	-0.873806876	-3.01525888	-3.528766546	-0.485803559	-0.171698444	-0.758242254	-1.090621245	0.301729791	-0.449077807	0.537516568	0.451146478	0.11367513	-2.353355531
84275	SID W 84275, Human cytochrome P450-IIB (hIIB3) mRNA, complete cds [5':T71165, 3':T72862]	T71165	T72862	2.267644437	-0.801618553	-1.462909391	-0.372445623	-1.700439718	-1.06760228	-2.293421667	-1.998462219	-2.610008419	-0.727920455	1.243925583	-2.499845887	1.044854236	-1.442093798	-2.924780755	-2.534946963	-2.519928615	-1.650787137	-3.160865662	-1.42170123	-2.767491828	-1.469277087	-0.305119807	-1.417435426	-1.84347628	-3.033489745	-1.00882385	1.120149031	-0.228441466	NA	-1.335603032	1.342095333	NA	-0.783456654	-2.96871791	-3.409200217	-0.343066862	-0.132579645	-0.809991734	-0.889910548	0.45694314	-0.438307279	0.528977891	0.396790899	0.267614011	-2.104104454
86017	ICAM1 Intercellular adhesion molecule 1 (CD54), human rhinovirus receptor Chr.19 [86017, (EW), 5':T62684, 3':T62835]	T62684	T62835	-1.794789541	0.419215594	0.801599015	-0.802439432	1.828402246	-0.62277156	1.668784053	2.463250949	-2.14455079	1.309124747	-0.338801913	0.54993641	1.016808288	-0.274216746	0.029766524	-2.249139964	0.663739614	0.114447383	-1.172594188	NA	-0.306806808	-1.059186592	2.317086832	-1.715113358	-1.536427837	0.018437248	-1.925999419	-1.343657306	-0.097588681	-0.070244486	-2.372263476	-1.217790519	-1.210452808	-0.443366222	-2.3461226	0.966309787	-1.309712145	-2.861955364	2.232155201	-0.425049302	2.189179023	0.796755622	-2.005538184	0.984058456	0.823078888	2.122368609
86102	CHDR Chlordecone reductase Chr.10 [86102, (DI), 5':, 3':T73242]		T73242	-1.781420667	-1.812283847	-1.47073799	-1.942384937	-2.305484192	-1.660490338	-1.217365159	-2.373998297	-1.203201156	3.78472681	1.132288633	2.414410798	3.264473503	-1.919670679	-1.470019231	-0.543432832	-0.397996689	-2.600729817	-1.643167135	0.899214655	-1.811733363	-1.285205787	3.869008433	-2.144003542	-0.004277472	-2.170192142	-2.245918905	-1.774628649	-0.633485008	-3.206293432	-1.737689475	0.972727568	-1.101418013	0.013071487	-2.737766185	-2.186838748	-2.392180291	-3.926519402	3.185674322	-0.512541565	-1.719130918	-2.423379479	-1.382529342	-1.679058942	-2.512502667	-2.953376159
108798	ESTs Chr.1 [108798, (IW), 5':T77708, 3':T77885]	T77708	T77885	0.313925971	-0.40829471	-0.309151873	-0.830230185	0.387564574	0.153794734	0.10255584	0.376134425	0.046639044	0.105911508	-0.624641404	0.063277832	1.333334336	0.100526876	-0.363872739	0.814089469	0.719298745	0.8312887	-1.5249272	0.503397818	-0.198166306	-0.409875794	NA	0.616482415	0.377736189	0.064797196	0.038045731	0.088046844	0.11415403	1.317005791	0.033071822	-0.233385112	0.245160079	-0.454299294	-4.123500664	-0.925575159	0.067970727	-3.201633861	-0.28447345	0.357847669	-0.003097575	0.627866535	0.923716415	0.947313575	0.152604718	-0.344205501
108837	SCYA2 Small inducible cytokine A2 (monocyte chemotactic protein 1, homologous to mouse Sig-je) Chr.17 [108837, (DIW), 5':T77816, 3':T77817]	T77816	T77817	-2.916168409	-3.59454855	-3.423568357	-4.420886575	-4.5817386	-0.242840537	-3.435628594	-4.798806744	-3.827819025	-0.582829012	2.575118251	-3.90303827	-3.825785627	1.319045586	-4.196921734	-1.640388582	0.926976744	2.501692431	-3.477677328	2.125604277	-0.354174644	-2.9202933	-5.39848719	-3.297191417	-4.177120503	-3.96510521	-4.963936452	-3.588564737	0.629564588	-5.252476214	-4.045118546	-4.196134881	-4.686500527	-2.982423227	-4.996840648	-3.507160349	-0.297359374	0.522635212	2.466503667	-4.443051875	0.151491046	-0.952761636	-2.014803075	-4.969626351	-3.233379205	2.447704049
108840	LYSOSOMAL PRO-X CARBOXYPEPTIDASE PRECURSOR Chr.11 [108840, (EW), 5':T78947, 3':T78895]	T78947	T78895	-0.130225161	-0.460668947	0.232070701	0.594962082	1.074469282	0.445225126	-0.150065289	1.410263377	0.370765027	0.360052978	0.80462018	0.013958458	0.30907509	0.16332811	0.6035849	1.175683591	0.783924959	0.171992093	-0.044748006	0.974248005	0.145640904	-1.277657828	-1.462021271	0.372622687	0.352764566	0.133260439	-0.187676632	-0.811996304	0.224441704	0.643244804	0.96312229	-0.436755094	-2.770388596	-0.905852221	-2.829954929	-0.382682126	1.525448243	0.272573886	0.48919776	1.013658753	1.014818715	0.495482147	0.85448094	0.222632171	0.851754906	-2.13463501
109375	ME2 Malic enzyme 2, mitochondrial Chr.18 [109375, (IW), 5':T80865, 3':T70290]	T80865	T70290	-0.164786278	0.425429685	0.636710623	0.398549376	0.994471966	0.636162035	-0.256142215	0.52844656	0.143046618	0.340344895	0.341086191	-0.046723056	0.07729459	-0.429796657	0.618721235	-0.526068812	-0.531147825	-0.354386212	-0.712041137	0.091978322	-0.961525852	-0.151669869	0.796383804	0.069562805	-0.094132625	1.046683791	0.33575425	-0.87488542	-0.955261685	-0.130636891	0.083612348	0.334563528	1.336211672	-0.31799168	1.655611523	1.337599071	0.868632432	-1.216973574	0.288499771	0.223789028	1.019191168	NA	0.757118965	0.968831247	0.788727993	0.572971032
109863	Human XMP mRNA, complete cds Chr.16 [109863, (IRW), 5':T84249, 3':T88721]	T84249	T88721	NA	-0.089814826	0.746033475	-0.317418043	-0.658340829	-0.582494245	0.985616082	0.702052369	-0.380585384	-0.014227877	0.193588941	0.975668566	0.807724891	-0.523663615	-0.108614448	-0.515535451	0.416293655	-0.918058386	-0.870806789	NA	0.393982157	0.864699785	-0.198726231	-0.392415702	-0.57772056	1.25551834	0.325826057	-0.377069649	-0.526747887	0.227853734	-2.182415946	-0.441343262	-3.473786912	-2.706514233	-3.163666011	-3.876762491	-0.797745224	1.406537509	-0.30115108	-1.548568263	-0.093876591	0.606515543	-0.603042462	-0.34752036	0.051733131	-0.877449524
110022	SID 110022, Cyclin D1 (PRAD1; parathyroid adenomatosis 1) [5':T85217, 3':T89175]	T85217	T89175	0.725112346	1.351096678	1.904729503	-0.265937214	1.08064802	1.282470793	-0.542943449	0.208895914	0.216073462	0.137406441	1.673048556	1.462278215	NA	1.713303496	0.646363045	0.67185567	-1.064350411	0.414495438	1.578935118	0.692336548	-0.680361119	-0.198248315	0.506901254	0.732850104	-0.061651561	0.570096191	-0.07642656	-0.102713686	-0.669212668	1.039480285	1.189930034	0.776349653	-0.667365024	-1.293149737	-0.304311788	-1.408200069	0.894854974	0.644668747	-0.496400141	0.230733914	0.60617016	0.925437152	0.666440636	1.227179469	0.798324126	0.85700881
110503	ESTs, Weakly similar to gene C35D10.1 protein [C.elegans] Chr. [110503, (DIR), 5':T82817, 3':T89996]	T82817	T89996	1.325548674	-0.507769778	-0.808050566	-3.473376199	-0.748006682	-2.144033468	0.464461236	0.12156198	-1.984288982	-1.932095935	-1.797847836	-0.379548415	-2.687903384	0.676281739	1.197977561	-0.481727685	-0.445296015	-0.354020638	1.154972559	-0.208287536	NA	-2.26383836	-1.628074126	-0.615813363	-1.11608454	-2.282307336	-0.097489322	-3.020851674	-2.570811381	1.018496344	-1.313366081	0.749331627	-3.926430782	-1.649953525	-3.888000702	-1.247857914	0.877278261	2.427606173	-0.80154784	0.251132317	0.675924238	1.507309945	0.320136463	0.044720978	-1.637097249	-0.71870889
110589	SID W 110589, Signal transducer and activator of transcription 5A [5':T83012, 3':T90203]	T83012	T90203	-0.212214941	0.304912949	0.029343962	0.460826201	-0.365058874	0.292679868	-0.431182936	0.468167268	0.069696497	-0.928980537	-0.329829103	-0.658879735	-0.298049132	-0.135571309	-0.415037499	-0.609278161	-0.651787463	-0.146422061	-0.836588306	0.353972348	0.259984309	-0.139235797	-0.380975663	-1.896955618	-0.018859027	-0.319010612	-0.226558451	-0.944788095	0.01410098	-0.682809824	-0.400688414	0.214294295	NA	1.918483156	2.323933928	0.34174199	-0.28922393	-1.06796259	-0.36936272	-0.216022896	-0.572468466	-0.635514652	-0.529109266	-0.715441881	0.204746739	0.431549211
110848	SID W 110848, ESTs [5':T83291, 3':T90749]	T83291	T90749	1.046542586	-0.699030301	0.38744703	0.331478888	-0.513735236	-1.108500616	0.854484304	1.171080148	-0.260194454	-0.179683339	-0.470646406	-0.111198108	-0.284552968	0.549261931	1.588833432	0.58820816	0.888948802	0.754074231	1.269265472	0.442324034	1.006542846	NA	NA	-0.299988826	0.501397784	-0.645560561	0.226373705	-0.367317554	-0.331912183	1.28157946	0.154747764	0.831728517	-3.69265037	-1.517153358	-2.763932642	-3.252476214	2.021835801	0.536707332	1.433751558	0.476902755	1.287412213	1.161154792	1.311685489	0.716149061	-0.036507752	0.469520436
111725	FBN1 Fibrillin 1 (Marfan syndrome) Chr.15 [111725, (IEW), 5':T84764, 3':T91093]	T84764	T91093	-2.364243254	-3.626439137	-3.112700133	-4.525442506	-3.481557281	-0.871395349	-1.856173827	-1.487307786	-4.793895883	-2.492396382	0.405481083	-3.666756592	-1.818850561	-0.270275049	-1.927041794	-2.575491211	2.925667803	-0.06298158	-0.500506134	0.009586049	1.722166041	NA	-4.126807703	-4.811471031	-4.40599236	-4.40053793	-2.902360937	-3.141234098	-2.93983187	-1.306852774	0.972961767	-0.694076935	-1.788588717	-4.461508269	-2.81598867	1.34427767	-0.389789221	-4.731726323	-4.370508275	-2.481412675	0.998408148	-3.075354936	-2.876613004	-2.905833289	-3.696581211	-0.669976491
112035	ESTs Chr.9 [112035, (I), 5':T84746, 3':T91871]	T84746	T91871	1.937821009	-0.048566551	-0.005399988	-1.598981732	-0.56757743	-0.248186641	-0.088494886	-0.784418111	0.955739418	-0.803046613	-0.905784658	0.330378577	-0.746640031	0.027034427	-0.02082908	0.433372846	0.251137709	-0.68589141	-0.204229638	-0.069351466	-0.207747602	NA	-1.929690465	-1.580461108	-3.070389328	-1.388077216	-1.197174736	-0.566978245	-0.661711993	1.948616324	-2.375709793	-0.111796001	0.822699863	-3.160499439	-0.273858359	-1.141432791	1.179862502	0.911333341	0.477930598	-0.387901369	0.390200617	0.694447064	0.316992507	1.51314462	-1.678582684	0.475259801
112383	Homo sapiens GBAS (GBAS) mRNA, complete cds Chr.7 [112383, (EW), 5':T85754, 3':T90846]	T85754	T90846	-0.021959253	0.093416067	0.401467211	2.016157452	0.432507279	0.840924728	-0.073141238	0.85611054	1.772720795	0.745104374	1.451493352	0.403318963	-0.807834143	0.435819061	1.061702228	1.37008291	0.038272378	1.010911846	1.131229637	0.124435822	0.494287938	-0.175742328	0.912132061	0.401416157	1.650581666	0.1944907	1.238955891	-0.106679103	0.167967399	-0.236252611	0.620060201	-0.899381466	0.594841757	0.029519087	0.51150966	1.059053536	0.707992868	0.009567885	-0.168722528	0.276314346	-0.431395568	0.512214895	0.901193955	-0.628245743	1.140304194	-1.211201277
113048	ESTs Chr.1 [113048, (IRW), 5':T83630, 3':T87069]	T83630	T87069	-2.269115904	-0.154697203	-2.817976038	-0.800661341	0.630690765	-2.056071331	1.256154376	1.435381005	-3.143729183	-1.512870878	0.00817908	-1.006528043	-0.051912089	-1.368431198	-4.025210563	0.428093652	1.865594179	0.571476531	-0.911620748	0.017653865	0.170610856	NA	-0.356792358	-0.389395616	-1.175787921	-0.179748084	-0.677414791	-0.403585912	-0.470220415	-1.969924336	-0.143622646	NA	NA	-1.282491695	-3.015019517	-4.311300459	0.652840229	-4.138323004	0.31274434	1.354044208	1.375432633	0.605426603	-1.47279346	-0.98132763	-0.414458917	-0.454565863
113765	SID W 113765, Human CENP-F kinetochore protein mRNA, complete cds [5':T77160, 3':T76993]	T77160	T76993	-0.351066609	1.611408082	1.034798963	1.501169564	0.846409994	0.220878155	0.715025721	1.065041661	0.736310791	0.714827414	0.952131295	-0.537925045	0.541884109	-0.381014565	1.523621751	-0.328216439	0.432861979	-0.348278522	0.111782562	0.316761845	0.231987916	0.281690964	-0.115089329	0.70475815	0.318374182	0.480778244	-0.388549264	NA	0.533314972	-0.712235215	1.046447476	0.109310419	0.915508936	0.445602427	0.242094434	0.529837614	0.081063013	-0.282568038	0.980221431	0.383002179	0.931585493	0.094948404	0.632205213	0.55381831	0.603416867	-0.481276562
113786	SID 113786, ESTs [5':T77343, 3':T77041]	T77343	T77041	1.197817661	-1.688721685	-1.642939902	-0.93677133	-2.419288761	0.747496761	-0.915987388	-0.681012659	-0.228151347	-0.915852607	-0.548742313	0.538207785	0.620035268	-0.504502495	0.934987527	0.393574712	0.031752479	-0.302697064	0.214432176	-0.60740596	-0.119794513	0.384815052	-1.014154094	-1.088870161	-0.872935152	-0.103108914	-0.55063046	NA	1.005840702	-1.575843856	0.386946338	0.546695854	-2.334134504	-1.315830702	-2.942783836	-1.553098754	0.663296108	0.63355245	-0.687222731	-0.681101094	-0.140065163	-0.157687846	-0.187200129	-0.749260732	-1.979535897	0.393396242
114101	SID 114101, ESTs [5':, 3':T79475]		T79475	0.512321112	1.394994946	2.068512346	0.930213428	1.929846387	1.788926154	0.899318876	1.230147698	1.076797433	-0.729162357	0.42160417	0.528391874	-0.122076596	0.754167199	-0.242962309	-0.244582578	-0.088577713	-0.071505965	-0.189141263	0.454448892	0.680640611	0.480020353	-0.081312977	0.413621544	0.487597926	-0.36868931	-1.218970905	0.249004152	0.083943458	0.734042305	-0.504903402	0.007523334	-2.689566885	-0.393074246	-0.948515351	0.867467618	0.367501103	-0.118485967	1.09557766	-0.306234288	0.925272508	0.196463618	0.436113767	1.047999783	0.188321921	0.497862546
114116	*Paired basic amino acid cleaving enzyme (furin, membrane associated receptor protein) SID W 114116, Syndecan 2 (heparan sulfate proteoglycan 1, cell surface-associated, fibroglycan) [5':T79562, 3':T79471]	T79562	T79471	0.231301195	0.751934853	0.04508789	-0.700758032	0.14894051	-0.62198169	0.661255375	0.2143786	-1.65823184	-0.060864526	0.76848295	-1.289859139	-0.022026306	0.270305023	0.841268803	-0.191807698	0.081843111	0.437505922	0.192218238	-0.607478869	-0.713402776	-0.480385639	-0.989249615	-1.008897031	-1.591620639	-0.762494138	-1.97252757	-1.52940802	1.70598396	0.285294366	-0.029940929	-0.356368372	-1.197939378	-1.393205856	-1.217070781	0.914959586	-0.059371663	-0.581994602	-1.577891206	-1.807643144	0.375701308	-0.85392783	-1.390118527	-0.787396563	-0.456879143	0.828351319
114348	SID W 114348, ESTs [5':T85505, 3':T85295]	T85505	T85295	0.544852287	-0.146023766	-0.443874808	-0.875582342	-0.310024176	-0.057539714	-1.388182007	-0.462399987	-0.818590126	-0.965945822	-0.658734954	-1.20490798	-0.669851398	1.530423898	1.061095647	-2.231672688	0.396428058	-2.003490674	0.565495366	-0.215666558	0.672822694	-0.494122342	-0.878286644	-2.099956991	-1.87191721	-1.106497186	-0.436131249	NA	-0.644855113	2.260456188	0.263101682	0.368857148	-2.154174899	-3.703303427	-2.946317679	-0.968454286	1.615109464	1.345624187	0.404496123	1.327031598	1.647424384	1.051138849	0.734103281	0.597981532	-1.413422843	0.194477173
114442	SID W 114442, ESTs, Highly similar to PUTATIVE SERYL-TRNA SYNTHETASE YHR011W [Saccharomyces cerevisiae] [5':T78174, 3':T78012]	T78174	T78012	NA	-0.09739243	-0.227189207	1.426165781	-0.80573118	0.718832684	-0.612838668	0.639433386	0.443988873	-0.352817541	0.74304651	-0.567267986	NA	-0.597367522	1.268773628	0.649203755	-0.158244425	1.011609916	0.609985657	-0.102807145	0.487225699	0.117493563	-0.040021846	0.997764996	1.57835523	1.029411848	0.506420613	-0.334225454	0.559991645	-1.802911507	0.947090916	-1.848464631	-0.57253611	-0.186581715	-0.346513733	-0.186855397	0.833221554	0.532732542	1.3681849	0.167370942	0.397177714	-0.540141788	0.516988144	0.406182701	0.549022027	0.466340443
114847	SID W 114847, Homo sapiens clone 23781 mRNA sequence [5':T87382, 3':T79842]	T87382	T79842	0.309188983	-0.054220391	0.015883042	0.44170545	0.525275406	-0.921288024	0.572763564	0.957111622	-1.19592021	-0.722281548	-0.668531138	-0.575168199	NA	-0.272433104	-1.655700195	-0.969217018	1.452011095	-0.719892081	-1.054562197	NA	-0.016909779	-1.264670777	-1.042614344	-1.586279429	-0.923649114	-1.217356831	0.186355713	1.552811977	0.372311474	-2.27440322	0.83664662	0.4792401	-0.652828531	-1.560175822	-0.674153955	1.486170676	0.446291905	-1.696188456	-1.545968369	-0.40233961	-0.920102347	-1.317647098	-1.417219104	-1.145307246	-0.30580843	-2.067523994
114959	SID 114959, [5':T86352, 3':T86353]	T86352	T86353	0.716067946	-1.099980881	0.536753408	-1.797989079	-0.218396677	0.540743966	-0.260336698	0.134893848	0.442166391	0.478543874	0.882764698	-0.332607509	-0.317782767	0.877801867	0.990227261	0.709208794	0.813802843	0.275704085	1.77781145	-0.300931014	0.798171954	0.448631423	0.12524764	-0.178150575	-0.46851983	0.08630455	-1.488499661	0.459130083	0.096913316	0.652788125	0.310150927	0.688179663	1	-3.054959287	0.864497066	1.348250408	-0.642200885	-0.008498964	0.731044813	0.871790018	0.619478382	-0.069525697	0.133983763	0.214487223	-0.362744973	-0.246225048
115769	SID W 115769, ESTs, Weakly similar to expressed ubiquitously with strong expression in brain [H.sapiens] [5':T87765, 3':T87766]	T87765	T87766	0.842949204	-1.256584631	0.370002132	-1.814187936	-0.271452782	0.694518767	-0.130645264	-0.431125443	0.284147701	0.563755761	0.917595296	-0.951516575	-0.069839625	0.615390672	0.833775299	0.671645636	1.031129897	0.153561921	1.322427643	-0.589716031	0.295932886	0.410715666	0.186894638	-0.251979217	-0.471759422	0.01786351	-1.407175382	0.030255684	-0.041284289	0.259015905	0.386886459	0.74698435	0.848659605	-2.790546634	0.405256478	1.160412449	-0.657935365	0.294061301	0.824084287	0.865827325	0.312968437	-0.189466305	-0.185878182	0.247991374	-0.344828497	-0.335874669
116296	ESTsSID 116296, [5':T89592, 3':T89593]	T89592	T89593	0.673003633	-0.971027092	0.458853732	-1.733965782	-0.215205881	0.416355631	-0.122449178	0.066481481	0.435673792	0.410305353	1.166871677	-0.476556474	-0.366009163	0.775761797	0.921401604	0.656802875	0.663149929	0.43673257	1.618245808	-0.268008268	0.352465028	0.340480537	-0.090645364	-0.025015967	-0.603368436	0.175253074	-1.244355853	0.316498547	-0.013573364	0.526254618	0.37805766	0.65153256	1.034538419	-1.866228746	0.840435361	1.176906261	-0.690801214	-0.336671725	0.863783281	0.881213848	0.474908955	-0.00734509	-0.001216438	0.184424571	-0.344354613	-0.285633241
116819	SID W 116819, Homo sapiens clone 23887 mRNA sequence [5':T93821, 3':T93776]	T93821	T93776	-0.529106719	-0.34826708	-0.459055667	-0.724472238	-0.637122018	-0.434681579	-1.147226944	0.057951685	-1.285992779	-0.459827219	1.435406384	1.368849339	0.29784862	-0.08261355	0.687335125	-0.853661513	-0.821900193	-0.268521926	-1.068900539	-0.777637973	-0.391670893	0.841302254	0.693157812	-0.783646884	1.309120416	0.385104325	0.441668048	-0.325860859	-0.632195736	-1.463283258	0.259379775	-0.203608432	-0.299667185	-0.004093648	-0.807612846	-1.02678754	0.44773502	-0.26273918	-0.407534059	0.514851559	0.143142573	-0.11039047	0.293814814	0.933149959	-0.798441915	0.472371846
118593	SID 118593, [5':T92821, 3':T92741]	T92821	T92741	-0.204913915	1.592490558	0.836501268	0.109955076	1.419988259	0.143346768	0.871874809	0.219656416	0.730367892	-0.245112498	0.243876785	0.371435138	-0.081367551	-0.623145695	0.502939986	0.00841224	0.513012659	0.282783422	-2.208399149	NA	0.183922677	1.298223834	1.430820497	0.417491361	0.880888788	0.981147292	1.649413768	0.283576686	-0.36361061	0.48945081	0.657482636	0.388439787	0.710275173	0.100269683	-0.267347399	-0.20269662	0.229246092	NA	-0.052196211	0.691161905	0.156672595	0.909086882	0.24924873	1.842921051	0.660970211	0.439577515
120386	SID 120386, [5':, 3':T95837]		T95837	-1.150134636	2.780433623	1.893084796	1.778986014	2.635932572	0.076639138	1.502866089	2.557443577	-2.1705486	-1.313995444	1.165087895	-1.800185427	-2.085447703	-0.213657611	NA	-0.494240956	0.790784616	-0.579747693	-2.203807686	0.648060841	-1.073709686	NA	0.819554802	-0.867954081	1.689987727	0.795986108	-0.413882512	-1.75775016	-0.034303456	-0.912672948	-0.655747523	-0.158697746	-2.057307438	0.086441087	-2.79044671	-2.756915184	-2.003508786	-2.352340947	-0.371810752	-0.801085051	0.49498617	0.394738607	-0.95796478	-0.700946371	1.812770829	0.873738454
121145	SID W 121145, ESTs [5':T97149, 3':T97150]	T97149	T97150	-0.248007523	-0.32555549	-0.925253757	0.247347769	-0.289969985	-0.222009997	-0.234155186	0.495678861	-0.151595783	0.721216397	0.980294591	-1.925269125	NA	0.939950926	-0.637790189	0.101921722	-0.090461828	-0.121438127	-0.820946613	-0.024621968	NA	-1.487333893	NA	-0.219440071	0.089351902	-1.466897489	-1.84234149	1.140922933	0.62021672	-0.377297517	-0.107923823	-0.196124355	1.05288558	0.002551186	0.564190946	1.124604103	-0.646150431	-0.911262631	0.745205997	0.343336034	0.058346439	-0.034849401	-0.683500679	-0.365545109	-0.071098168	-0.557407837
122022	SID 122022, [5':T98316, 3':T98261]	T98316	T98261	0.321660657	-0.905672617	-0.376148486	-0.364479669	0.16175107	0.284856508	-0.913611792	0.730571689	0.052514006	-0.230674386	-0.355349156	-0.0342907	0.056249223	-0.343623166	NA	0.269186633	0.369285233	0.319220503	0.710626811	NA	0.347468768	-0.817363947	-0.256924518	0.65460154	0.204358499	0.876282688	0.13190497	1.537220224	1.392903953	1.305094384	0.232342082	0.356764458	1.156335029	-1.112894056	0.517240714	1.351698174	-0.642868627	-1.328054198	-0.620984353	-0.887768442	0.42856449	0.064985303	-0.43792139	0.232706097	0.726202814	-0.147476186
122347	SID W 122347, ESTs [5':T99193, 3':T99194]	T99193	T99194	-0.301999602	-0.623286341	-0.966099593	-0.255883486	-0.13442632	-0.228497461	0.063209741	-0.386256649	-0.0529219	-0.573013192	-0.017977741	-0.321488851	-1.28333182	-0.870815993	-1.221723113	-1.064788726	-1.476932033	-1.102946302	-1.902389203	-1.113045025	0.041786987	-0.819078149	-0.219371069	-0.451391423	-0.091112989	-0.048264056	0.257875777	0.160848436	-0.006860914	-0.544846631	-0.194936889	0.49704591	0.151255389	1.054317095	-0.319416876	-1.730278699	-1.382505245	-1.785261151	-0.654822253	-1.099055895	-0.848940153	-0.646949388	-0.823467386	-0.320112242	-0.002785126	-1.092205568
122585	SID 122585, Homo sapiens mRNA for KIAA0602 protein, partial cds [5':T98859, 3':T98860]	T98859	T98860	NA	0.553544404	1.616096532	1.89422736	1.63610669	0.589408406	1.652453527	1.771316109	2.967281267	0.17648207	2.570067287	0.588566023	0.178337241	-0.152567639	0.516764794	0.721966454	0.604263057	0.518291461	-0.974909019	NA	-0.686692388	0.133711945	0.96833464	-0.300434378	1.313238273	-0.443870181	1.434686004	1.176095445	0.978338169	-0.043631217	1.605012912	NA	0.587036829	-1.453484805	0.20270179	0.606085792	-0.321928095	-1.121678557	-0.655679293	-0.421614434	-0.863642087	-1.015329148	-0.849378137	-0.976522404	1.373611519	-0.550037275
122936	Homo sapiens thyroid receptor interactor (TRIP7) mRNA, 3' end of cds Chr.6 [122936, (IW), 5':T99902, 3':T99799]	T99902	T99799	0.284182181	-0.780666658	-0.736737482	-0.522352934	-0.035498681	0.007338044	-1.263334686	-0.074231394	-0.544922595	-0.349163087	-0.289453923	-0.40345357	-0.162792279	-1.142887976	-0.004394201	0.237764264	-0.268214645	0.016220352	-0.787888316	-0.647646492	-0.350971498	-1.276827201	-0.558835048	-0.4806347	0.096052394	0.384515144	-0.192126504	1.545339729	1.278555243	0.663065051	-0.069660878	0.003110375	1.033307513	-1.007054758	-0.042304274	0.949038585	-1.06529146	-1.433398955	-0.794619146	-1.176497655	-0.22791927	0.00171484	-0.607561541	0.230407834	0.618157762	-0.116263213
123272	HLA CLASS I HISTOCOMPATIBILITY ANTIGEN, F ALPHA CHAIN PRECURSOR Chr.6 [123272, (DW), 5':T99930, 3':R00280]	T99930	R00280	-0.361446525	1.590870209	0.636397765	0.250588361	1.885262112	-0.010569242	0.368109252	-0.285963542	-1.323961492	-0.717094391	-0.620672251	-1.025535092	0.86318331	-0.1039823	0.525546326	0.20624071	1.3104932	-0.194132462	0.065685313	0.523021538	2.623688755	0.753344348	1.031210949	-0.073593401	0.101270725	0.359614745	-1.67531604	NA	-0.835260919	0.862909402	-1.465959882	1.482458318	0.077882172	-0.73551492	-0.164585483	1.075407403	0.110726818	0.41950977	0.740398274	1.176123716	2.147379695	0.628605412	0.106915204	1.163477633	0.497014801	1.341193147
123586	SDC1 Syndecan 1 Chr.2 [123586, (IW), 5':R01486, 3':R00830]	R01486	R00830	-0.908369525	-2.09619223	-3.078715976	-3.633947106	-2.159042552	0.550442018	-1.759697806	-2.694852201	-0.555430518	-0.953097114	-0.376884676	1.046256449	-0.867033257	-0.456889353	-0.718229032	-0.01337214	-2.212074558	-0.276880532	NA	-0.308716818	0.803577782	-0.951696956	-0.247051376	-0.839121968	-1.168833335	-0.764999071	0.194965507	-0.562700889	-0.922502439	-0.395259192	-1.13701363	0.07529488	-3.153350777	-3.287825899	-3.905640968	-5.26190686	-0.059790137	-1.626931524	0.807967685	-0.753209345	-0.334485333	0.14178298	0.370702347	-1.428672488	-2.089330892	0.20529611
124543	SID W 124543, Human follistatin gene [5':R01976, 3':R01927]	R01976	R01927	-2.550906874	-3.350497247	-3.299077156	-3.523561956	-2.895906289	-3.307189609	1.237474637	0.170703484	-2.608207827	-1.172487516	-0.381090167	-0.978413138	NA	1.13813343	-4.344118335	-2.531015426	-0.221433501	-2.319654343	-0.542563917	-2.680172748	NA	-4.218781168	-4.259272487	-2.969491122	-3.247204177	-3.328997668	-4.208871282	-0.452512205	-2.501973136	-2.673891389	-3.601420923	NA	-2.809467214	-2.216856363	-2.892832555	-3.455613953	-2.264369617	-3.195550809	-3.088152631	-3.635427568	-3.481353333	-3.524102595	-3.348536564	-2.840971664	-2.917055575	-3.956008362
124918	Human tyrosyl-tRNA synthetase mRNA, complete cdsSID 124918, [5':R06128, 3':R06129]	R06128	R06129	-0.125766366	-1.504685911	-0.276784214	0.273970648	-1.043455355	0.364756236	-0.63076619	0.392317423	-0.567332607	-0.740035976	-1.306909215	-0.816985678	-1.105854633	-0.199012354	-1.66506104	-1.224003125	-0.774124036	0.315184959	-2.215397325	-0.616943986	-0.442482181	-0.161573632	-0.734122844	-0.047539894	0.908253458	-0.219230162	0.091844111	-0.588866955	-0.220218628	-0.91734626	-0.507133556	-1.329796338	0.169925001	0.9790098	0.039546835	0.142654227	-0.680595879	-0.208093477	-0.683053312	-0.02037379	0.055006767	-0.46212227	-1.466366554	-1.23469279	-0.233280737	-0.071568751
124956	ESTs Chr.19 [124956, (DI), 5':R06054, 3':R05949]	R06054	R05949	-3.084166925	-2.403480468	-3.552470356	-2.512611656	-2.139387895	-3.070850326	-2.054585138	-2.521931792	-2.253472793	-2.29934141	-2.577942073	-2.03637239	NA	-2.839427628	-3.647058622	-2.620834439	-2.232188439	-3.749869427	-3.353835441	-1.877436453	NA	-2.887525271	-2.093344199	-1.843239458	-2.888039922	-1.413933424	-1.685126663	-2.962221966	-2.997671194	-2.822826331	-2.037180753	-3.764221813	NA	-2.718672478	-2.981176126	-3.137503524	-3.36610177	-4.186659017	-1.664069046	-2.824064164	-2.279178447	-2.441099796	-2.452991851	-2.791282516	-2.354008066	-2.570165499
125268	SID W 125268, H.sapiens mRNA for human giant larvae homolog [5':R05862, 3':R05776]	R05862	R05776	-1.148428861	-1.704544116	-2.108631677	-1.890091307	-2.710493383	-1.551795637	-3.184316094	-2.537096189	1.365257914	-0.056178776	0.247638772	0.62572537	NA	-1.85976369	NA	-3.202257864	-2.400492951	-0.695094417	-3.14404637	-2.591276275	NA	0.709573942	1.209276922	1.142587917	1.361895523	1.210928753	0.68589141	-0.145585232	0.157333359	0.325544071	0.552895973	0.926262133	-1.543235375	-0.843925287	-1.940822064	-1.266660788	-2.530337992	-3.196921734	-1.133184455	-1.195412102	-1.971265644	-1.684684196	-1.418158068	0.166228316	-1.931703388	-0.328040169
125308	MPO Myeloperoxidase Chr.17 [125308, (IRW), 5':R05886, 3':R05801]	R05886	R05801	-3.046375649	-3.344781987	-4.503800097	-6.88594036	-4.13004075	-4.869191813	-3.676336854	-4.748783227	-5.10433666	-3.713728021	-2.932258148	-4.040065428	-4.379973433	-5.670066069	-7.16470584	-5.253786578	-3.27571683	-5.736278433	-7.127736444	-4.023938646	-4.515203584	-5.339137385	-4.133422087	-3.433668523	-4.939406364	-3.93268883	-3.935353796	-4.391948022	-3.557838644	-5.32286057	-3.399616374	-5.207820988	-4.590742457	-6.26403593	-5.212975449	-5.98442933	-6.118070305	-6.026800059	-3.427128809	-5.560232259	-4.832669907	-5.959495147	-3.74983347	-4.414808627	-3.724588693	-5.153106775
125593	SID 125593, ESTs, Weakly similar to !!!! ALU SUBFAMILY J WARNING ENTRY !!!! [H.sapiens] [5':, 3':R07353]		R07353	0.371546628	-0.48454201	0.958420896	0.759931094	-0.376114456	0.201225609	1.080982448	0.404206578	0.0241921	0.317382124	0.958735225	-0.143801984	1.698731376	0.305380697	0.870431612	0.02388263	0.736965594	0.3238633	-0.300697417	0.423065873	0.594435253	-0.698004789	0.351996436	0.928625807	0.381228244	-0.626073635	-0.039794908	-1.146220741	-1.152757157	-0.147845468	NA	0.258432504	NA	1.504742204	-3.040456441	1.893239495	0.735188876	0.650885863	0.432619029	-0.044831004	0.039374238	0.088878838	0.236006732	-0.963018608	-0.315202232	0.664787002
126471	SID W 126471, ESTs [5':R06669, 3':R06613]	R06669	R06613	0.352767914	-0.164341428	1.554671143	0.881566124	-0.585669739	0.715494064	1.09246802	1.245457633	0.634047281	0.840142906	1.393242376	0.199207963	1.314272633	1.007528758	1.143670361	0.630200037	0.662071426	0.852579565	0.390922301	1.156331615	0.568151245	-0.327192039	0.935538984	1.239273644	0.896956766	-0.489610829	0.457027873	-1.362044412	-0.53890448	0.40358308	0.779234899	0.541664644	-0.692427198	-0.667520869	-4.02816353	2.56833726	1.418447155	0.516388169	0.671266198	0.224863495	0.939040675	0.22708279	0.838140345	-0.492853727	0.285481575	1.223170718
126530	ESTs, Highly similar to PROTEIN TRANSPORT PROTEIN SEC61 ALPHA SUBUNIT [Canis familiaris] Chr.3 [126530, (I), 5':R06800, 3':R06751]	R06800	R06751	-0.638812475	-0.164494038	0.287648952	0.564613855	0.001168647	0.409019219	0.260645837	1.652013776	-1.219913137	-1.28368599	-0.376087022	-0.801866775	-0.904800036	0.130275248	NA	0.024182102	0.141384975	0.159106409	-1.431560592	0.458621535	-0.49195487	0.132140339	-0.433380079	-0.392209907	-0.410975767	-0.200219101	-0.605111104	0.095104144	0.116517543	-0.615498141	-0.271691268	-1.029085557	-0.84606817	-1.419934901	-0.454206749	0.640402263	0.486164024	-0.877013554	0.459155478	0.522281268	1.064690615	-0.175800831	-1.629185027	-0.620611853	0.185169957	0.879349266
126877	ESTs Chr.13 [126877, (I), 5':R07265, 3':R07210]	R07265	R07210	-0.421480989	-0.242215174	-1.600347664	-0.274001134	-0.533606365	-1.563614153	-0.131303707	-1.221970025	-2.740185897	-1.660213746	-0.113582176	-0.023380314	-1.055141554	-1.189421177	-1.214443668	-1.022618303	0.349942471	-0.909105017	-2.309753381	NA	-0.546845527	-0.380870896	0.230515287	-0.444138619	0.045507296	NA	0.759736902	-1.952011367	-0.649414473	-1.16667298	-0.422134973	NA	-2.265670154	-1.340970105	-1.176460048	-0.380464351	-0.730057936	-2.209718591	-0.622051819	-0.227320505	-0.809663332	-1.316483022	-1.869332561	-1.591186389	-0.439409315	-0.267490875
127578	Human DEAD-box protein p72 (P72) mRNA, complete cds Chr.22 [127578, (EW), 5':R09376, 3':R09377]	R09376	R09377	0.695145418	0.455468548	0.67656202	1.509749154	0.742940447	-0.218890879	0.815198043	-0.035212031	-0.003560746	-1.096861539	0.055356225	0.74776224	-0.640554827	-0.401498446	NA	-0.21912107	0.313120311	0.106320278	-1.570771943	0.30352451	-0.270213058	0.417960048	0.647107022	-0.182864057	2.089267338	1.371541395	0.034160114	-0.104100365	-0.306461743	0.677542573	0.435095152	-0.485232013	0.909694955	-0.42284533	1.08508673	1.268189677	-0.156474589	-1.144389909	-0.57823181	0.016934764	0.830539709	-0.381978253	-0.724456599	-0.416523435	1.14257984	-0.636429533
128100	SDC4 Syndecan 4 (amphiglycan, ryudocan) Chr.20 [128100, (IW), 5':R09663, 3':R09550]	R09663	R09550	-0.50278414	-1.522606423	-0.590916678	-0.909921211	-1.304779416	0.347520246	-0.575652992	-0.401045366	-0.750420638	-0.595191633	-0.472594846	0.227272904	NA	-0.442735488	0.871367658	-1.134950457	-0.190683562	-0.874469118	0.301436309	0.087134635	-0.263855018	-0.054208154	-1.090720389	-0.315123959	-1.099441974	-0.949614413	0.452787469	0.150334273	NA	0.422950581	-0.140389207	0.591441396	-1.810137363	-1.622775362	-2.582234429	-1.747871548	0.737247343	1.342463828	0.129737191	0.545790174	0.06445785	0.759510691	0.512274436	0.877084237	-1.113302507	1.448659804
128154	Human deafness dystonia protein (DDP) pseudogene, complete cds Chr.2 [128154, (IW), 5':R10406, 3':R11484]	R10406	R11484	0.411447811	-0.362423813	1.705369353	0.816740033	-0.313847337	0.567427174	-1.057262603	0.838515854	1.287395689	-0.022586685	-0.371197076	-0.475361697	-0.152707657	0.77737366	0.208561238	-0.125053721	-1.434844052	-0.257471583	-0.044486936	-0.056607929	0.432808884	NA	-0.531516414	-0.124940599	-0.060662782	-0.184261743	-0.392709251	0.697141868	NA	0.252534459	0.507111708	-0.885871306	-0.394391751	0.550236006	-0.773882089	0.130517093	-0.527931556	0.356455778	0.067960391	-0.198074626	-0.149283862	-0.020338667	-0.984914895	-0.477330525	-0.48407423	-0.981102545
128329	SID 128329, ESTs, Weakly similar to T13F2.1 [C.elegans] [5':R09913, 3':R12563]	R09913	R12563	-2.011254204	0.221091524	-2.654004145	-3.042855479	-2.677714994	-1.309581775	-1.821872731	-1.933614835	0.949755977	0.95669152	-1.270966059	-0.08967032	0.595277556	0.597826314	-1.293063921	-0.822786527	-0.18330333	1.778932602	0.641643759	0.783216468	0.242437501	-2.778208576	0.137587648	-1.579944426	-1.946219398	-1.311803878	1.33723904	0.845349837	-1.137503524	-0.371696365	-0.760530447	-0.33259527	1.529187213	-1.155575596	1.447508081	0.210987658	1.987372845	2.646833331	-1.621385909	-0.089096342	-0.955699901	0.850232856	-1.736327092	-2.532175086	-1.58823912	1.390736679
129496	PROBABLE UBIQUITIN CARBOXYL-TERMINAL HYDROLASE Chr.6 [129496, (E), 5':R16453, 3':R14956]	R16453	R14956	-0.296006636	0.223861388	-0.007177602	-0.528171538	0.078002512	0.052922629	-0.336858002	-0.372598784	-0.868155344	0.184054127	-0.142328437	-0.675438835	-0.057228923	-0.474668951	-1.620954934	-0.37120371	-0.98717596	0.240284473	-1.588926729	-0.415763019	NA	0.315312939	0.556227472	0.307320407	-0.419927389	0.488400405	-0.113661611	NA	NA	-0.683507219	-0.112558688	-0.902786884	0.334179989	-0.336588717	-0.402098444	-0.006090295	-1.597779839	-1.272302517	-0.663283825	-0.763084655	-0.82838594	0.036432856	-1.189927694	-0.286955376	0.194401678	0.41054816
130109	SID W 130109, Sterol O-acyltransferase (acyl-Coenzyme A: cholesterol acyltransferase) [5':R20920, 3':R20806]	R20920	R20806	0.450869605	0.975380033	1.558168823	1.09681981	2.434758416	0.328741307	1.130060541	1.231055201	0.796898387	0.119372089	0.304545229	NA	0.803345874	0.909725896	0.470819753	0.579280355	0.099592483	0.752028672	1.395312352	0.977905082	1.287393032	-3.201633861	NA	0.323061151	-0.736965594	-0.196849397	-0.891951166	-0.358234811	0.217288816	1.341396082	0.603188906	0.245701868	0.444824469	-0.129948893	0.773046754	2.020376993	0.852817849	0.618597405	1.189917243	1.055165793	1.704367586	0.940806717	1.61762869	2.417185966	1.699551633	1.237492633
130476	Human chromosome 17q21 mRNA clone 1046:1-1 Chr. [130476, (DE), 5':R22363, 3':R21832]	R22363	R21832	2.544825282	-2.375826914	-0.237770398	-4.61117238	-1.122684928	4.32543755	-2.848890493	-4.130831804	-2.695426772	-0.083013333	3.530872783	0.52055523	-0.445901658	-0.880676235	2.19786216	-4.473931188	-1.947046742	-4.10355198	-2.152220612	-1.513261035	-2.754251253	-4.565597176	-3.598061762	-2.547252695	-4.067316772	-3.590603043	-3.817108714	-1.142019005	2.275241801	0.795536911	-1.998612126	-0.311281989	-4.405362843	-2.453508305	-4.850020546	-5.515384461	-0.389145966	-3.184927165	0.48465964	-0.495576182	2.618442732	1.461423466	0.750908995	-0.049277162	0.201633861	-2.495762698
130482	SID 130482, ESTs [5':R21876, 3':R21877]	R21876	R21877	2.329791203	-2.160767328	-0.036044676	-4.194559886	-1.084446753	4.108422955	-3.696634137	-3.665882496	-2.344478324	-0.14102764	3.711046346	1.406186088	-0.120185244	-0.240807162	1.355094959	-4.094872986	-2.844423063	-4.404630684	-4.09000653	-1.175044837	-3.096152424	-4.118525849	-3.611708637	-2.471124244	-3.208430747	-3.072087615	-4.64647689	-0.767064084	1.751312129	0.832410475	-1.95947315	0.116997987	-4.253370862	-2.236455134	-4.33769879	-3.931683057	-0.166676419	-2.469724374	0.404097338	-0.193492205	2.502830836	1.421332668	0.827876944	-0.085005109	0.334788062	-1.9650127
130531	SID 130531, ESTs [5':R21905, 3':R21906]	R21905	R21906	0.368566436	0.387347368	0.730950408	-1.211782513	1.087116928	1.089804359	-0.103401498	1.230220137	-0.433880374	-0.053016827	0.29465359	0.471305719	-0.186888873	0.804923781	-0.149097706	-0.065373866	0.769364782	-0.055818263	-1.068661204	0.315722945	-0.290318195	-0.592468735	-0.710438068	-0.95367882	-2.155414908	-1.328851274	-0.937560618	-0.483398195	-0.272409205	0.039220744	0.386570844	-0.313083016	-2.165973434	-0.961102842	-2.878571721	-0.221069298	0.41782173	-1.162258356	0.530441764	0.447795062	1.009987303	0.228528844	0.187608904	0.699666255	-0.356113864	1.439013976
130532	SID 130532, Glucuronidase, beta [5':R21900, 3':R21901]	R21900	R21901	-1.356158438	-1.708467454	-2.455071373	-2.980001135	-2.28958156	-1.559113677	-2.361187525	-1.700030152	-1.733695411	-2.327667441	-1.323209921	-1.809731033	-1.599995316	-2.24493499	-3.254077642	-2.698338195	-1.992174436	-1.981663398	-4.716071061	-1.608201044	-0.949959318	-1.705500825	-1.458290697	-1.808411455	-2.819467172	-2.412689578	-2.179503413	-2.638325726	-1.91379662	-3.142378675	-1.557573068	-2.773150474	-3.3931824	3.173513159	-3.187904983	-2.479513202	-2.549286769	-3.395585137	-1.328138969	-2.020950395	-1.418115346	-1.741658463	-1.873811224	-2.746270608	-1.587140812	-1.645421876
131843	SID W 131843, Human mRNA for KIAA0308 gene, partial cds [5':R24637, 3':R24532]	R24637	R24532	0.115521696	-0.505837596	0.016756228	-0.627037346	0.135227381	-0.171860206	0.565987366	-0.203024765	0.039528364	0.367135954	-0.688214167	-0.372343669	0.535124732	0.268141296	-1.408280133	1.642057137	-0.09657326	-0.2410081	-1.820863107	0.252329705	-1.490860008	-0.182067226	-0.303480913	-0.807028262	0.160095877	-0.734353494	-0.684802749	NA	-0.7546837	-0.094108883	0.240703689	0.649685269	-0.121472022	0.213141649	0.070954647	-0.800399444	0.456742531	-1.045744406	0.335463302	0.47957509	-0.403326137	-0.079814341	0.710738781	-0.20239665	0.219749057	0.743863377
132420	ETS2 V-ets avian erythroblastosis virus E26 oncogene homolog 2 Chr.21 [132420, (DEW), 5':R25353, 3':R26543]	R25353	R26543	NA	-1.689770426	NA	-3.166736724	-1.926513535	-3.100941871	-0.535579031	-1.885239779	-4.197708158	0.46048047	0.215054377	-0.953829819	NA	0.06828474	-1.051263248	-0.808348308	-0.626075026	0.4665678	-1.274070186	0.806120266	-0.588839971	2.455318639	1.623239441	-0.728506627	0.537534803	2.49065361	1.785282662	0.468416224	0.446634344	1.010437168	-0.82460392	0.39584946	0.716336716	-0.907812151	0.62750265	0.806362128	-2.204840674	-2.841973119	0.20894689	-0.851588893	0.960388144	0.18722925	-0.858247003	0.950862571	-1.709058411	-0.340014093
133432	SID 133432, ESTs [5':R27331, 3':R27332]	R27331	R27332	-0.69464613	NA	-1.653043111	-0.40696891	-2.04858018	-0.026472211	-1.306860647	-1.770073906	0.202172951	0.217181779	-1.180425414	-1.303426595	NA	-0.454862509	-0.808526797	-0.355936987	-0.787370548	-0.899150995	-1.381752908	NA	-0.640750279	-0.926708883	-0.991108169	0.12542882	-0.570578583	-0.428753296	-0.837107173	-1.2037044	-1.146552897	0.096958342	-0.346802764	-1.220980091	-0.189384258	-0.363547184	-0.073491065	-0.610551329	-1.028569152	-2.88253139	-0.688119205	-0.307484358	-2.233683582	-1.072446281	-0.635343756	-0.95707059	-0.973384144	-0.703399094
133851	SID W 133851, ESTs [5':R28233, 3':R27977]	R28233	R27977	0.66918903	-1.497119152	-1.351531808	-0.509603498	-0.327627142	-1.479337662	-0.455108685	-1.248576353	1.028854863	0.050946993	-0.775350722	0.121910566	NA	-0.229375094	-1.282381048	-0.926247539	-0.670431843	-1.142563398	-2.181629552	-0.972587374	-0.982297998	-0.014471865	0.041205842	-0.499542517	-0.156342029	-0.11245291	-0.032752713	-1.341147601	-0.177244055	0.514287085	0.031478231	0.789991303	-3.810268477	-0.645157283	-3.786596362	-3.327687364	0.318271071	0.023771179	0.00941096	-0.334117504	0.16496043	-1.041492129	0.930526531	0.567585932	-0.720005692	-0.41221698
135118	SID W 135118, GATA-binding protein 3 [5':R31441, 3':R31442]	R31441	R31442	-2.845427261	-2.875212009	-4.032876156	-4.710944155	-4.99886536	-0.47245453	-2.589818896	-3.07770863	-4.153663136	-4.654275592	-1.146400387	-1.834868644	-4.584361253	-1.270978552	-2.116504412	-2.683400971	-2.064652958	-3.170232056	-2.235653296	-2.74535214	-2.437937901	-4.014805935	-3.904306278	-2.281959404	-3.411024437	-3.493690772	-3.217775793	-4.143325754	-3.667300777	-2.539454761	-2.381739571	-5.389391063	0.849594449	-4.137243274	0.338319449	-4.767049387	-4.554265703	-0.573588742	-2.651537975	-3.577730931	-4.040168048	-1.898756168	-3.515227605	-3.187745078	-2.86898483	-2.278786342
135640	Human syntaxin 3 mRNA, complete cds Chr.11 [135640, (IW), 5':R32376, 3':R32377]	R32376	R32377	0.023052875	0.813877528	0.645991934	0.899407794	1.140220268	-1.77483378	1.640720274	0.150159822	-0.346335172	-0.845131573	-0.311896126	-0.727558539	NA	0.282933963	0.271720134	-0.639723458	-0.163611228	0.139724764	-0.482870426	-0.718818247	-0.482392767	1.314686443	2.197553097	-0.273826583	0.509931791	0.873664267	0.294242706	NA	0.1478885	0.392731217	1.193731036	NA	-2.898853277	0.739475893	-2.32087848	-0.940621453	1.611988291	0.641856528	-0.215819767	0.662618253	0.143642472	-0.146557746	0.635831366	0.765125867	1.875050615	0.582567986
135900	ESTs Chr.5 [135900, (I), 5':R33720, 3':R33609]	R33720	R33609	NA	-2.425021588	-0.851532307	-1.332575339	-1.858104434	0.613793112	-0.687023506	0.093109404	-0.502055956	-0.195052914	-0.752301905	0.164736964	0.181267688	-0.40762296	-0.513865102	1.269502583	1.808231674	0.344811363	-1.625132939	1.072474148	-0.72050478	0.009186512	-0.339811699	0.307449313	0.117356951	-0.790187639	0.531130437	-0.058733825	-0.065908232	-0.904733534	0.864657237	0.519852404	0.053349425	-0.015655726	0.14091897	0.050174568	0.151810207	-0.217513502	1.352954991	0.245756414	1.994610579	0.813218627	0.875844892	0.480158306	-0.897053698	-0.594381653
136590	F3 Coagulation factor III (thromboplastin, tissue factor) Chr.1 [136590, (DW), 5':R34929, 3':R34833]	R34929	R34833	-2.434832418	-3.458501148	-3.422958015	-4.012849422	-3.291306479	-3.466711145	-1.84905228	-4.060460984	-3.267423164	-3.939887768	-1.04961763	1.572132074	-2.809125462	1.567383398	1.350069451	-1.01780981	-0.855890028	-0.012445286	0.437900149	1.036006737	-3.009555162	-3.897240426	-1.767621622	-1.591475013	-3.00487349	-2.097014075	2.261971102	-2.441958799	-0.322126526	4.061042156	1.108315056	2.497239954	-4.6932113	-5.409870316	-3.872029247	-4.312771846	-3.279179977	-3.288469453	-2.363942898	NA	1.420395213	-2.040551215	-3.598814225	-1.007427018	-3.269602865	2.573859527
136798	FN1 Fibronectin 1 Chr.2 [136798, (IEW), 5':R36450, 3':R36451]	R36450	R36451	-1.344909354	-0.526606707	-1.244786108	-3.280578006	1.81315743	-5.124081226	-0.637364387	-1.105514701	-5.141230236	-2.267896145	-2.402475734	-3.315616832	0.431007824	-0.641777968	-0.088060956	-3.681060598	0.869101423	-3.580428097	0.767109847	-1.647607674	0.281906679	-4.265741844	-3.935939128	-3.697292747	-4.240791332	-3.507219808	-3.801825522	-4.324647596	-4.0997515	-0.139352275	-3.015132067	-4.114688816	-4.593765643	-3.444330227	-5.383034455	-5.39814073	-1.078482182	-6.674767314	-3.347746079	-1.275496879	1.059507798	0.709029138	0.463264533	2.121711655	0.019339235	-4.705448569
137318	EST Chr.1 [137318, (I), 5':, 3':R36703]		R36703	-2.345774837	-3.200800976	-3.333683937	-3.471987791	-2.492017497	-3.479093866	-1.924848485	-3.788751247	-3.089709156	-2.423211431	-1.065837813	1.612524579	NA	1.180062678	1.347108912	-1.157494432	-0.931703388	-0.14890884	0.559138725	0.967779665	-2.625509292	-4.217230716	-1.640572222	-1.433236647	-2.737961587	-1.840627703	1.907168277	-2.550293484	-0.4448011	3.268414865	1.148260379	2.682725505	-3.932628157	-3.669796729	-3.8259706	-3.792478805	-3.370710468	-2.506516755	-2.080833612	-2.561206377	1.142481275	-1.859636822	-3.400481299	-1.087882486	-2.528571319	2.472630591
137416	SID 137416, ESTs [5':R38231, 3':R38232]	R38231	R38232	-0.787544174	-0.324609685	-1.247739086	0.187877046	-1.680357665	-0.361757694	-0.685678615	-0.538076113	1.406327001	0.329595226	1.282335916	0	-0.373235967	0.406433708	-0.234387184	-0.416101826	0.518097196	-0.195268377	0.045874743	0.287802311	-0.569557808	NA	0.229246092	-0.19609238	-0.349279269	0.022900402	-0.405331682	1.07323893	1.331088094	0.623492193	1.335962204	1.20412559	-2.043677252	-1.210767096	-0.267222203	-0.539773727	-0.580792859	-1.053478882	0.406569712	1.294183104	0.978090047	0.20772966	0.251066083	1.476800467	-0.991660699	-0.05119343
138265	INTERLEUKIN-1 RECEPTOR, TYPE I PRECURSOR Chr.2 [138265, (IW), 5':R56687, 3':R56844]	R56687	R56844	-1.89219671	-1.903570237	-2.037402734	-3.614709844	-3.888499736	-1.717048119	-2.666335797	-1.374794596	-2.381645946	0.483730537	-0.669966855	-1.034125784	-0.425161717	-1.577083207	-2.223610399	-3.678474387	1.233519121	-2.607446515	-2.711300711	NA	-1.516272794	-4.207111961	-3.145677455	-1.373855887	-3.71001998	-2.663858046	-2.813586876	2.006976777	2.257307459	-2.360986212	-1.26224841	0.822177262	-3.508659133	-2.290774965	-3.557995453	2.992804499	-2.24161374	-1.402546555	-0.23125002	-0.714485347	0.396236301	0.111299123	-1.504184391	-0.129109181	-2.512520488	-0.735124247
138345	Human protein tyrosine phosphatase PTPCAAX1 (hPTPCAAX1) mRNA, complete cds Chr.6 [138345, (IW), 5':R68137, 3':R68095]	R68137	R68095	-0.195724471	0.970853654	-0.334643719	2.088763413	1.027761335	2.255673987	-0.045139506	0.54486486	1.14539199	0.772640872	2.280476848	-0.495024298	1.199501581	0.641724151	-0.077637411	0.309717712	-0.619700914	-0.147059863	-0.522744069	0.61553118	0.005900601	-0.034531373	-0.812164801	0.96192272	-0.137870513	0.120069125	1.282814596	-0.197036847	-0.087068802	1.151083528	1.0252433	-0.17775826	0.215367463	-0.764662161	-0.098807727	0.154939164	0.415037499	-1.519563969	-0.403191256	-0.557087812	0.60292498	-0.192244941	0.011442851	0.598632039	2.528773833	0.187050862
140283	Human histone 2A-like protein (H2A/l) mRNA, complete cds Chr.6 [140283, (EW), 5':R66813, 3':R67912]	R66813	R67912	-0.529866533	0.421470786	0.102846353	0.123892822	-2.0174251	-0.444419666	NA	-0.172281853	0.407510517	-0.62900458	0.168542006	0.91973266	-1.314777175	-0.477572363	-1.781744278	-1.003863641	-0.922241975	-0.856278761	-1.289404389	0.023889145	-1.783239043	-0.640568262	0.357920528	-0.219858265	0.48612166	-1.252026926	-0.4060988	0.764865557	-0.164212884	-2.098163893	-0.93379077	-0.63961997	-1.66390424	2.493636014	-0.889166343	0.790128247	-1.140210611	-1.470952266	-1.293999662	-1.157442795	-1.173677136	-1.202402953	-0.967504139	-2.421237035	-0.143696119	-0.906388352
140684	SID 140684, ESTs [5':R66969, 3':R66970]	R66969	R66970	0.00810505	0.336563441	0.689143514	-0.135684677	1.655965237	0.593927346	NA	0.382948245	-1.355008859	0.183489729	0.729551353	1.423066734	0.669851398	0	1.479729406	0.177513331	0.555345096	0.442958395	-1.447350049	0.473317145	0.06342538	0.055750443	-0.002506856	0.329541279	-0.868581239	-0.148401499	0.26108486	-0.516040818	0.207384359	-0.047845049	-0.556958385	0.069634188	0.111113578	0.21594144	-1.060942764	-0.209505009	0.438386245	-0.642907705	1.193926703	0.011256455	0.259959701	-0.171946085	0.668812046	0.606591417	0.793117888	-0.227718807
141131	ESTs, Weakly similar to LL5 protein [R.norvegicus] Chr.3 [141131, (IW), 5':R66239, 3':R67584]	R66239	R67584	1.272396509	-2.994579724	-3.115986194	-2.507634492	-3.468904371	-2.760145964	-3.320484678	-1.245925984	-3.491853096	-0.130020094	0.136362602	-0.35802802	NA	-0.190504263	0.797081068	-2.143979528	-0.437101235	-1.243232765	0.258284558	-0.320938479	-0.192141256	-4.859969548	-0.116763783	1.473461179	-3.427788997	-2.392317423	-2.769923432	-0.046503844	1.370313187	0.460980117	-1.515982284	NA	-3.773437151	-2.661513366	-3.02196712	-3.799087306	1.120073718	-0.046805213	-2.477860456	-0.056684596	-0.014084346	0.519923379	1.028695433	NA	-1.329331293	1.686852282
142383	SID W 142383, ESTs [5':R69925, 3':R69877]	R69925	R69877	1.413641954	0.739698733	0.366160714	0.609111919	0.351959402	-0.643915376	0.38860392	1.115558936	-1.449886343	0.979635344	-0.110928815	-1.026279325	0.791551116	0.898243271	1.187085553	-0.069714541	-0.238284897	0.165291428	-1.752715696	-0.016368397	1.067500984	-1.097688433	NA	-0.889302945	0.020410239	-1.45742868	-0.026644772	-1.348349653	0.192354417	0.331784826	-1.377150065	-0.035771131	-4.362570079	-0.503962779	-5.017031081	-0.114830607	1.267309806	0.09592442	0.661037783	0.091456156	1.533284235	0.858741469	1.406301202	-0.132484422	0.385979616	0.3142094
143059	ESTs Chr.12 [143059, (IW), 5':R71338, 3':R71339]	R71338	R71339	-0.932184616	-1.047435343	-0.893648019	-1.580516596	-1.268935007	-2.590479506	-0.50225145	-1.579759844	-1.56878862	-1.230089228	-0.854997611	0.606766871	-0.281164733	-0.817346694	0.216962626	-0.94568888	0.450231751	-0.281412935	-1.373371713	0.845729409	-1.355644022	2.643936449	NA	4.500672631	-3.211874549	-0.196505332	1.825624837	-2.003497444	NA	-1.584199574	0.659636688	-1.323726593	-4.08236197	-2.111682789	-3.726831217	-2.875780063	2.938693073	-3.139724764	0.1303608	1.563497992	0.631837808	2.359475788	0.287510498	1.191653545	-1.808880776	-1.084942084
143985	Chr. [143985, (I), 5':R77051, 3':R76888]	R77051	R76888	1.323218039	-2.175442006	-1.608454691	-3.231060345	-2.012017976	-0.942887869	-2.676516439	-1.917342286	-3.397660744	-1.652296553	-0.423499078	-2.268046669	-1.348845243	1.059988991	-0.042997405	0.103195957	-0.69551742	-0.581354258	-1.158461728	0.663213336	-1.132689618	-2.079857986	-2.055398239	-1.434775718	-2.538126949	-2.50101347	-2.089136825	-2.032527808	-0.248527162	0.47410316	-2.664194598	-2.017940876	-1.638024773	-2.359589673	-2.13901896	-2.392182446	0.801117704	-2.269326152	0.58078175	0.093422727	0.495595498	-0.751148401	0.021919216	-0.325300228	-2.001964951	0.096238979
144018	Homo sapiens clone 24775 mRNA sequence Chr.13 [144018, (IEW), 5':R77110, 3':R77111]	R77110	R77111	0.417682221	-2.36923381	NA	-0.45969338	-3.503634446	-3.131804477	-1.69366876	-1.028372498	-4.232660757	-3.64731451	0.059359751	-1.785989388	-3.708603371	-2.146078259	-0.547190965	0.891419187	0.078002512	0.264253671	-4.247168	-0.864927303	NA	NA	-2.075013354	-2.709787667	-4.166715445	-3.7322692	-3.567684509	0.506185387	0.315882033	-1.437313213	-3.381283373	-3.047565683	-2.737855872	-3.338426693	-1.740321389	-3.710393192	-2.169663478	-3.125981654	-0.900358522	1.70994538	-1.79615519	-2.708609442	-1.970340026	-4.484782623	-1.841080045	-1.126878062
144758	SOD2 Superoxide dismutase 2, mitochondrial Chr.6 [144758, (EW), 5':R76245, 3':R76527]	R76245	R76527	1.355041535	-1.326595936	-1.663367562	-0.341602053	-1.25627128	-0.819484884	-0.765754018	-1.423076659	-1.26312203	-0.968390393	0.25115856	-2.189366303	-1.35236277	-2.220188824	-0.770332248	-0.825037421	0.08246216	-1.666349052	-1.871231812	-1.153608439	-2.440308182	-2.393201698	-0.761971714	-0.891613409	-1.177584232	-0.823171127	-0.464808796	-1.184716487	-0.642824096	-2.243518969	-0.126663049	-0.970708302	-0.937398018	-0.262026937	-1.679237405	-1.200921317	-0.816675432	-2.539628821	0.418326415	-0.925186323	0.336779349	-0.430207934	-0.914716708	1.319965435	-1.102240041	1.94355779
144800	ESTsSID 144800, [5':R76270, 3':]	R76270		0.470339202	1.048010044	0.444496563	0.382157557	1.9523242	1.607293218	1.472679836	0.943487408	-3.401535953	-1.315794551	-0.247476366	-0.007804123	1.498920684	0.811104491	-0.913363246	0.190822342	0.860672424	0.152275274	-0.590260689	0.735457513	NA	-3.275007047	-2.547552582	-0.538391385	-1.723290657	-1.639527304	-2.583614817	-1.075589978	-0.696533441	0.2285499	-0.665723513	0.80702757	0.378931247	-2.048022954	-1.284740179	-0.196196964	1.719090051	-3.29130886	-0.027672418	0.079263279	0.317810028	0.156510691	1.069204363	0.735526105	0.400099709	0.511059139
144805	ESTs Chr.6 [144805, (EW), 5':R76279, 3':R76556]	R76279	R76556	-0.359149442	0.348000957	0.012231014	0.204060214	-0.553711567	-2.231232346	0.660243143	0.811437061	-0.813848684	-1.426306851	-1.997142234	-1.118930641	-0.98587313	0.905406635	-1.316320549	1.528568851	0.856668278	0.580550067	-0.69192971	-0.200243592	-0.429549429	-1.427993154	-0.484704758	-0.479891595	0.995626386	-1.134107614	0.735489966	-0.981511558	-1.179742327	-1.218343104	-1.247144504	-1.916363348	-1.001271657	-1.327615128	-1.046306688	-2.803334404	-0.455233376	-0.573864792	-1.107959248	-1.393707436	-0.675193504	-1.001771265	-1.074141463	-1.757170533	0.67221702	-2.128137566
145292	COL4A1 Collagen, type IV, alpha 1 Chr.13 [145292, (EW), 5':R78225, 3':R78226]	R78225	R78226	-4.565236096	-1.899996843	-5.616181231	-5.438329821	-2.279022036	-5.221071583	-2.475443196	-1.420964923	-5.332931659	-1.75644903	-1.021822102	-3.521723626	-3.116917752	0.071864837	-5.9800253	-1.337397845	1.285792732	-0.965664589	-1.674237693	-0.906357153	2.421845327	-6.240314329	-3.804738974	-4.11847347	-5.498499558	-4.383053907	-4.685364398	-1.549389663	1.376396154	-0.788896268	1.011143247	-0.161362988	-4.019436946	-5.887321467	-5.73106652	-6.227664073	1.160148656	-4.187312793	0.019243426	0.765710075	0.755544856	-1.612846344	0.607618411	0.056243213	-3.219915691	0.981201746
145409	SID W 145409, LOW AFFINITY IMMUNOGLOBULIN GAMMA FC RECEPTOR II C PRECURSOR [5':R78402, 3':R78403]	R78402	R78403	-3.392317423	-0.969626351	-0.407211936	-0.681654624	-0.445756682	-2.22436018	-2.206200388	-0.793673391	-2.543343412	-1.148467693	-1.413282182	-2.369615223	NA	-0.582397709	-3.849999259	-1.190736407	0.653940243	-1.114727181	-1.484279251	-1.011798571	0.164091899	-4.079804755	-2.586152352	-3.155735812	-2.675621814	-2.606112336	-2.231815675	-0.064736257	0.584962501	-0.403854932	0.922949919	-0.401121692	3.266957974	0.571183074	2.53565165	-3.079727192	0.408974767	-3.148322747	-0.056366053	0.236261087	-0.137610236	-1.783172172	0.120016097	-1.406170262	-0.338683144	0.343316315
145965	SID W 145965, Tight junction protein 1 (zona occludens 1) [5':R79559, 3':R79560]	R79559	R79560	-0.118287967	0.167928191	-0.429161318	-1.202429319	-1.601645625	0.598060989	-0.913352522	-1.028493916	0.731121236	1.641092294	0.827391947	1.552411929	0.198573581	0.590815227	0.364639647	-0.139708169	-0.532310499	1.752728904	-0.246582737	0.611325322	0.391151274	1.316098144	0.536493082	0.065828871	0.148451114	1.600392541	0.203713315	0.469156988	0.405274949	1.333881659	0.303432506	0.723423036	-4.672990994	-0.375233601	-4.79860888	-4.018812186	0.946275181	-0.342686655	0.261318718	0.101108308	0.65884106	0.911353309	1.199751581	1.586515957	-0.964359792	0.734131475
146311	SID 146311, Matrix metalloproteinase 2 (gelatinase A, 72kD gelatinase, 72kD type IV collagenase) [5':R79490, 3':R79223]	R79490	R79223	1.248808702	0.205049328	-0.066602725	-0.225900669	-0.275305186	0.183830812	-0.428510074	1.080663227	-0.535037275	-0.266543838	0.420142488	1.081790283	-0.243364426	0.274549633	-0.703779167	-0.191645912	0.210742454	0.287748192	-0.160575719	-0.443241073	0.066310459	-1.156307925	-0.108956032	-1.1528339	-0.312131041	-3.265722516	-1.144166181	-0.109305655	0.08982682	0.689630406	0.93672501	0.432481773	0.470940817	-2.861547022	-0.409666969	1.331894683	-0.274284868	-0.5105441	-0.0576174	-0.240909713	0.684891274	-0.321002004	0.638758152	0.834845179	0.287997572	1.563262409
146640	ESTs Chr.6 [146640, (I), 5':R80056, 3':R79962]	R80056	R79962	-1.657767809	-1.463273685	-3.129283017	-0.487734935	-1.461387816	-1.995081932	-1.198713425	-2.252310881	-1.33493896	-1.140415119	-1.898257297	-0.305369243	NA	-1.936829528	-2.783698413	-0.693376326	-0.638126034	-1.42061626	-2.434349191	NA	-2.01082703	0.168527718	0.228499186	-0.051879024	-1.175039651	0.161125614	0.508660679	-0.399117066	-0.351063438	-1.088379013	-1.068668545	NA	-1.288287198	-3.375388423	-0.216736884	-3.257825427	-1.205507631	-1.960036626	-1.919426297	-1.643057496	-1.544365663	-1.340534881	-1.688867108	-0.917299938	-1.384822886	2.218299667
146655	GRANCALCIN Chr.2 [146655, (DW), 5':R80070, 3':R79972]	R80070	R79972	-0.163407857	-0.746129347	0.05256301	-1.08013807	-0.794827824	-1.331332722	-0.279568807	-0.590818326	-1.276385921	0.074334279	-1.492261817	0.306711974	NA	-0.50556014	-2.898853277	0.355663406	-0.793549123	0.519816384	-1.483082887	-0.5240407	-1.13676025	0.992080337	0.950379836	0.180887782	0.164059995	0.226375935	0.844543128	0.306925932	0.144771524	0.008000613	-0.128002699	-0.021695071	-2.847301799	-4.159640981	-3.47058448	-2.55562439	1.084609278	0.471551317	-0.782216283	0.486000008	0.157227375	-0.146127895	1.279036358	0.704572721	-0.85344462	0.960409808
146796	Homo sapiens alpha 1,2-mannosidase IB mRNA, complete cds Chr.1 [146796, (EW), 5':R80450, 3':R80653]	R80450	R80653	-0.400417365	-0.594828654	0.721404788	-0.528937687	0.791163902	0.03560015	-0.068587085	0.470654634	-0.168254248	-1.260854284	-0.569365646	0.213101443	-0.262765271	NA	-1.098600579	0.897085952	0.451958068	0.548299101	-1.734831956	0.356912791	-0.866698661	-0.567368441	-0.499069435	-0.577838066	-0.221145817	0.130748591	0.346106307	0.230959747	-0.290126305	0.4056577	0.157116399	-0.369963792	-0.100490153	-0.010323443	-0.192155614	-0.597935611	-0.711890189	-2.017761439	-0.604862058	NA	-0.253934695	-0.495056709	-1.588511568	-0.53146207	-0.347923303	0.141842562
147338	SID 147338, ESTs [5':, 3':H01302]		H01302	-0.055865666	-0.222222922	-0.471563263	-0.832205786	-1.250628041	0.070937568	-0.515650374	0.189614127	-1.241242044	-0.92782062	0.085919946	-2.00398299	NA	0.434893236	0.393512792	-0.798795692	-0.272804967	-0.474927368	-0.464700633	0.150672973	-0.713424593	-1.738493064	-0.60949985	-0.687780355	-0.984893108	-1.12429048	-1.199272336	NA	0.621915762	0.809573157	-0.177586703	-0.546391536	-1.978101064	-0.676923522	-3.466560195	-0.121490849	0.17559472	0.595241287	0.702217171	-0.011481194	0.87912277	-0.092364018	0.048115966	-0.530765206	-1.146900421	0.544751006
148225	H.sapiens mRNA for UDP-GalNAc:polypeptide N-acetylgalactosaminyl transferase Chr.2 [148225, (IRW), 5':H13738, 3':H13688]	H13738	H13688	NA	0.37032293	-1.965784285	0.525234221	-0.586890317	-4.488219102	-2.749212935	-2.279302019	-3.689299161	-4.081162853	-3.737686761	1.679998999	-3.700439718	0.040707518	-1.465698606	-3.617231304	-4.073820233	-4.422905743	-1.009006049	-2.86507042	-2.274222963	1.164676923	1.16286472	-2.560459331	-2.257094164	0.177026198	1.560193563	1.876878027	0.819559742	-4.386736391	-2.24903673	-3.164792155	-1.852663096	-1.470967812	-3.861513263	0.751631378	1.685852182	-4.396433531	-2.440697885	-3.440952198	0.042507405	-1.681177816	-2.520714129	-4.33198176	0.730714948	-3.91468107
148435	Human fetus brain mRNA for membrane glycoprotein M6, complete cds Chr.4 [148435, (IEW), 5':H12417, 3':H12418]	H12417	H12418	NA	-3.734438666	-3.971773447	1.814857253	-4.351329011	-4.209453366	-3.761285273	-4.709198718	-3.737686761	-4.593745273	-3.925049965	-3.373751311	-3.498250868	-3.465604906	-4.544732656	3.644545485	-3.988230223	1.326254915	-4.552131108	-0.309807216	-2.209996324	-3.866907978	-3.694497453	-2.486987341	-4.655351829	-3.270203901	-3.491127577	-3.165423609	-1.531720479	-4.616145362	-3.253363808	-4.422905743	-4.193993799	-1.808996214	-2.506493656	-3.275007047	-3.365972428	-4.221103725	-2.713118852	-3.229587923	-3.285621091	-3.031727708	-1.407772052	-4.527042525	-2.656923499	-4.178673937
149355	H.sapiens mRNA for TRAMP protein Chr.8 [149355, (IEW), 5':H01598, 3':H01495]	H01598	H01495	-0.80224079	-0.375881824	-1.037271695	-0.454586703	-0.814030139	-0.841619801	-1.294354669	-0.486105603	-1.592886307	1.275910985	0.274540831	-0.423475323	NA	0.013149655	-0.451352072	-1.06770075	-0.812118917	-0.7481277	-1.613244435	-0.476573788	-0.249965303	-0.544138148	-0.692701208	-0.521952703	-1.337424947	-0.510853287	-0.927660675	-0.081185696	0.633367133	-0.14077727	-1.15602531	-0.077452749	-0.361062364	-1.386643838	-0.572428445	-0.634392777	0.45613252	-0.961868919	1.677432271	2.096098321	0.197162997	0.308309112	1.138247469	0.211407134	-0.516882355	0.95587147
149477	ESTs Chr.1 [149477, (E), 5':H00210, 3':H00168]	H00210	H00168	0.358793389	-0.983712345	0.372631535	-0.967913682	0.399155026	-0.702295121	0.387065449	-1.29192851	1.425499172	-0.890208157	-0.658032173	-1	-0.429407272	-1.081427599	0.115159198	-0.180277547	-0.005095617	0.393904687	-1.889597811	-0.224267269	-0.288161805	0.019954606	-0.572693663	-0.658117299	0.945482854	0.047371122	-0.83688982	-0.004890496	-0.439912168	0.57301818	-0.615564219	-0.395859398	1.142183416	0.054447784	0.878818227	-1.183274555	-0.092331881	-1.988790192	-0.871934961	NA	0.636747492	-0.79634225	-0.515859675	0.656853933	0.108024164	0.071262081
149542	ESTs Chr.2 [149542, (DW), 5':H00283, 3':H00284]	H00283	H00284	-0.016085431	1.470090517	2.667438994	0.409255147	1.570996322	0.391937816	1.452743173	2.83377663	-0.270089163	0.747084349	1.15675508	2.466899228	0.695293646	0.53258369	-0.34614549	1.998616385	1.196456692	-0.783828017	0.054881351	0.121660607	-0.775796854	-0.531381461	1.548769849	1.468285109	-1.372128908	-1.845181891	0.545522717	0.420438835	-0.588485567	-0.399903045	-1.206450877	1.680775653	-4.318316841	NA	-2.492988286	-3.66448284	0.763057742	-0.360979456	1.528154536	NA	2.48988298	1.014935242	2.232108379	2.713188211	0.14446771	-0.648271338
150039	SID W 150039, ESTs [5':H01717, 3':H00978]	H01717	H00978	0.737260292	0.799476291	-0.036614166	1.390202034	1.269145485	1.499469776	0.195305316	0.165782299	0.946572384	0.676958285	0.066537002	-1.445519312	0.827163403	1.118117099	0.101139945	0.471113424	0.627474018	-0.294633601	-0.393488256	0.707482995	-0.345696261	-4.140778656	-3.480060317	-1.057571531	0.290623341	-2.876653365	0.540100384	-1.379588663	-1.489238441	1.106783252	0.208965332	1.058603671	1.427820221	0.64684044	0.807124625	-1.584962501	-0.306932271	0.338026598	-0.143648221	-0.314001179	-0.436033432	NA	0.779062508	0.018055082	0.703655953	-1.520353419
150748	PSG7 Pregnancy-specific beta 1-glycoprotein 7 Chr.19 [150748, (EW), 5':H02368, 3':H02270]	H02368	H02270	NA	-1.313086218	-0.981384322	-4.313031694	-3.363566072	-2.809617974	-3.283921772	-3.690631316	-2.991327698	-1.509227285	1.188087329	-1.771925433	-3.17990909	0.186827061	NA	-3.662599912	-2.970853654	-4.193771743	2.769199621	-0.601513677	0.816949664	NA	0.508874962	-2.992186545	-2.59239909	-3.316592858	-1.593083845	-2.671293372	NA	-1.254111032	-2.426264755	-0.883675882	-3.982554866	-2.707202514	-3.629662308	-3.203201156	0.325417081	0.178841596	-0.948553235	-3.283453947	-1.413022178	-2.531538466	2.145850866	-2.6004755	-1.739160921	2.886627866
151144	FN1 Fibronectin 1 Chr.2 [151144, (EW), 5':H03906, 3':H03907]	H03906	H03907	-1.14531957	-0.584465619	-1.330835939	-2.346720556	1.41763617	-4.710835862	NA	-1.04531373	-4.435931886	-2.952491074	-2.36975312	-3.671741892	0.867132886	-1.415281507	0.079702941	-4.48955414	1.476340918	-2.751882512	-0.748964841	-1.426650347	0	-5.488322191	-4.205239474	-3.907478731	-4.344034763	-3.40706646	-3.666053371	-4.529458847	-3.561943198	-1.687627067	-3.622316985	-3.755215276	-2.669248055	-5.227214805	-4.84910432	-5.19298317	-0.666412314	-4.128458384	-4.31556623	-0.548186809	1.24595543	0.484243158	-0.286354644	1.539177939	0.189781008	-4.165165198
151523	SID W 151523, Wingless-type MMTV integration site 5A, human homolog [5':H03754, 3':H02859]	H03754	H02859	0.828263912	-3.343407822	-2.957914599	-3.084064265	-3.692603224	-3.735522177	-2.193331476	-2.164289467	-2.750606505	-3.824767853	-3.23572706	-0.418501355	-0.304750329	-0.018578796	-3.710393192	-0.534776744	0.417978775	-0.510484285	-1.135903196	1.859545934	NA	-2.939226578	-2.24660142	-3.451540833	-3.5360529	-3.462626958	-3.824571058	1.37244987	-0.567287608	-2.482334018	-0.344754248	-2.947911489	-4.138323004	-1.513317467	-3.991861931	NA	-1.173983218	-3.465974465	-2.496955061	-3.385067684	-1.652076697	-1.887055414	-3.047085136	-4.100922214	-2.398861831	-0.890750893
151767	APT1 Apoptosis (APO-1) antigen 1 Chr.10 [151767, (IW), 5':H02935, 3':H04238]	H02935	H04238	0.513105279	-0.352516415	-3.152183419	-2.044246913	-2.207691372	0.058469305	-2.876149602	-0.019336485	-3.956056652	-1.168897075	-2.130737102	-1.449509717	0.412078124	-1.197939378	0.236915345	-0.463004122	0.578836398	-1.915277321	-4.248636977	NA	-4.230632261	0.879792223	-1.683142895	0.12328134	-2.762500686	0.542074708	0.028603138	-0.055432391	-0.092984339	-0.272057786	1.985055853	NA	0.363241569	-2.916449424	0.018929729	1.462201321	1.857980995	-1.368387406	1.271935223	1.051652148	0.498913373	0.236783514	1.898434795	1.384088461	-0.748848586	1.645204985
152241	SID W 152241, ESTs [5':H04838, 3':H04749]	H04838	H04749	1.441499699	-3.444422425	-1.172727985	-5.679096183	-4.237219839	-3.970868554	-4.060047384	-4.648657176	-4.77925972	-1.74523065	-1.204543082	-1.484154048	-2.239966389	0.514921608	-3.686583405	-4.731391254	0.018269008	-3.973252457	-0.186672445	-1.450712479	-0.376998138	-4.259272487	-1.972752975	-3.227561524	-3.861152917	-2.810312023	-4.400665239	-3.883457901	-2.571042523	1.07613594	-3.840171671	-4.069608437	-4.177851917	-3.931155135	-4.350168278	-1.004511951	-3.826174587	-4.182455917	-3.114353536	-3.780661386	-4.113451546	-3.578531709	-3.504507569	-4.724892762	-3.301064813	2.188706183
154654	ESTs Chr.16 [154654, (RW), 5':R55184, 3':R55185]	R55184	R55185	-0.524166304	-0.920283426	-0.277389699	-0.717019317	-1.276028666	0.168867695	-0.479790292	-0.44216391	-1.436609821	-1.692232306	-1.040962548	-1.178906394	-0.962525295	0.050216228	-1.624133098	-0.331756404	-0.217050806	-0.998299711	-0.670971745	-0.40461252	NA	-3.649963768	-2.505725271	-1.219247976	-2.151236981	-0.668237545	-2.148649529	-0.99650538	-0.784998291	-3.676720824	-1.27566929	-1.441371647	1.712029082	-2.047613593	1.469063381	-1.624100895	-1.821029859	-0.376463472	-0.050626073	-1.591490544	-0.173636963	-0.029003427	-1.280416484	-0.257651209	-0.276554083	-0.137685924
158109	SID W 158109, ESTs [5':H26555, 3':H26556]	H26555	H26556	-1.043068722	1.006033865	-0.499682183	-0.414093018	-0.618462416	-1.04651671	0.001153695	0.366516737	-0.432786846	-0.333587686	1.179392229	-0.981315437	NA	-0.022286509	-0.135573497	-0.681444003	1.115568855	0.909603556	-0.016505271	0.758879124	0.583342405	NA	NA	-0.064808296	-0.879476076	-0.391675226	-0.958942792	-0.024946357	-0.998618329	0.214236973	-0.739466524	0.761516302	-0.534657419	-1.085807974	-0.968016805	-2.115477217	0.737512484	-2.155678752	1.223925844	0.382606556	0.915763463	0.010326082	-0.400860079	0.305358815	-0.741381878	1.94804162
158134	SID 158134, ESTs [5':H26563, 3':H26564]	H26563	H26564	NA	1.584266387	1.078096367	1.583239365	0.688733338	1.111103001	1.002429462	0.62935662	-0.144389909	-1.019849776	1.093932967	-1.622298652	1.602610367	-0.320266961	1.144967449	0.492347624	-0.71814172	1.754002748	0.462864157	NA	-2.745427173	-3.196921734	-0.182203331	-1.188022316	-1.240683095	1.161107496	-1.820522552	-0.347086392	0.738368994	-1.295730578	0.404083918	NA	NA	0.029899102	0.995423125	1.102991797	-1.208414135	0.625151591	1.642838954	0.15684733	0.289601584	-0.606292564	-1.603924811	-2.517767097	0.666642262	-1.098817736
158223	SID 158223, [5':, 3':H26664]		H26664	-1.028700312	0.522404188	-0.153794734	0.722671259	1.34749671	0.253090696	1.065112212	1.855271537	-0.096387564	-0.231372253	-0.057961461	-0.243967327	-0.090106916	0.252986919	-0.068883383	0.08361724	1.180348901	0.17942985	0.718493265	-0.489459304	1.252580048	-0.277907682	-0.334340878	-0.275372333	-0.849435342	0.203668154	0.265608767	NA	0.954056939	0.087726644	-0.425654607	1.213304549	-0.452367947	-4.241694438	-0.281190088	0.585208464	0.114848318	-0.066681279	-0.579458125	0.75722176	0.992026646	0.57741898	0.043325087	1.493605717	1.108934372	0.257948791
158260	SID 158260, [5':H26629, 3':H26683]	H26629	H26683	0.172724913	-0.436253985	-0.084186718	-0.890944475	0.020615358	-0.132485072	0.334048658	-0.885197246	0.57022695	0.004482163	0.156134142	0.746792198	0.571393811	-0.937999657	-0.392131008	-0.260584793	-0.365772511	0.24351859	-0.406703016	-0.727962788	-0.586423458	0.170943367	0.628855771	0.411181213	0.731440217	0.710740585	1.161229857	0.708184744	0.730124251	0.198357942	0.112071467	0.106915204	-2.989669904	-3.988062413	-1.992253968	-1.386085257	-0.302262031	0.616137825	-0.17447242	-0.067088818	0.018622544	0.155573491	-0.324155137	-0.050428552	-0.652339156	-0.472861138
158337	SID W 158337, Insulin-like growth factor binding protein 5 [5':H26883, 3':H26773]	H26883	H26773	0.196114666	1.590040456	0.884074009	0.552186029	1.621611189	-1.490520921	1.284633631	1.488894525	-3.307473456	-0.180200726	0.370178446	-3.220219033	-0.459888529	1.333849881	0.497736863	0.943416472	1.634371965	0.589369263	1.24328345	1.363570741	1.204967297	-3.401874764	-3.676083911	0.205657375	-0.92017818	-3.088128291	-2.467751197	-2.061900258	0.34255787	0.922308421	0.114313141	0.492581546	-1.698132724	-1.625657634	-4.895824346	0.783313408	0.192324031	-0.060171657	0.355885895	-0.016717395	0.70289537	1.268693317	0.306111389	1.160690366	-0.583898435	0.935751737
159512	SID W 159512, Integrin, alpha 6 [5':H16046, 3':H15934]	H16046	H15934	-2.105423553	-2.161154792	-2.637807145	-3.099344322	-3.023232306	1.274591642	-2.153416807	-2.839187919	2.762310317	-0.002573944	-1.357937092	-2.142152384	0.123328294	0.310097501	-1.312336252	1.926539034	1.764614322	1.172670378	0.792057428	1.306064969	1.669931202	-3.422622095	-2.195599575	-1.94470611	-2.862496476	-2.463845783	-2.142049101	-0.65877374	-0.394563382	-0.415488271	-0.669412823	-0.117714202	-3.001857946	-3.887428912	-2.209388915	-2.577873076	1.2156703	-0.318316841	-0.329232896	-0.23362664	-1.516687575	0.29540429	-0.498688727	-2.687290435	-2.506677744	0.08916222
160605	ESTs Chr.14 [160605, (E), 5':H25013, 3':H25014]	H25013	H25014	NA	0.913306528	1.079209182	0.985932888	-0.199237755	0.139634536	-0.006322998	0.366084221	0.770105247	-0.005862239	0.273386952	1.411492342	0.924051147	0.773123287	0.953404479	-0.089556739	0.259890136	-0.045610597	0.24559645	-0.74295655	-0.204724649	0.834648491	0.4429134	1.739323215	0.811875881	0.842620252	1.539668158	0.942994569	0.582575908	1.871460368	1.173770909	0.867266933	-0.080049	-0.10081302	0.759526397	0.596608942	0.5320606	-0.717891223	-0.605643432	-0.605368711	0.194623771	-3.092364018	1.749777646	1.257127339	-0.314161212	0.127081334
162077	SID W 162077, ESTs [5':H25689, 3':H26271]	H25689	H26271	1.048541143	1.654163627	0.900039528	0.895603865	0.68911581	0.35969525	1.175427827	1.152051247	-0.033009171	0.301446974	0.621848443	0.196765179	0.191157275	-0.076025417	0.894538863	-0.420195514	0.596376598	-0.045099444	0.042285145	0.883509495	0.173959074	0.501651946	-0.047106392	0.954278098	1.083464373	0.520218573	0.712533489	0.32182863	-2.123828587	-1.111769993	0.566370654	0.472019292	-0.390637356	-2.740835922	-0.239100025	-0.443503112	0.214999199	0.431757875	0.808361898	0.131621113	0.273182867	-0.125637602	0.06923689	-0.016918792	0.472400332	-0.809409807
162180	SID W 162180, ESTs [5':H26344, 3':H26418]	H26344	H26418	-0.391938976	1.552416524	1.072696509	1.462323461	1.040773804	0.5160758	0.54817583	0.873489267	0.243652475	0.701418492	0.845191325	0.018850948	0.502693641	-0.170067567	0.947926705	-0.199783613	0.261601976	-0.181750437	0.512273533	0.455739	0.422684017	0.050809988	0.047705314	0.755782107	0.247084923	0.699949311	-0.185253808	NA	0.544615523	-0.200449868	0.89843145	0.302396166	0.365999298	0.236348046	0.458789193	0.223787453	-0.050860163	-0.189145593	0.656909006	0.349067845	0.45213706	0.30139094	0.354377839	0.045897373	0.979809282	-0.437752537
162479	SID W 162479, Homo sapiens epithelial-specific transcription factor ESE-1b (ESE-1) mRNA, complete cds [5':H27938, 3':H27939]	H27938	H27939	-2.535814851	-3.099295204	-3.389566812	-3.286881148	-2.885574364	-3.619264202	-3.635754391	-3.387730153	-3.298658316	1.257674891	1.574629271	1.341193607	NA	-3.324810603	-3.679198571	-4.23572706	-3.590961241	-3.432959407	-2.273018494	-3.610766256	NA	1.749038426	1.700439718	0.150067583	-0.395229018	0.580900475	1.543590437	0.791806966	0.753520367	-3.187451054	0.385544194	-0.299965659	NA	-3.297452003	-3.514753498	-2.050234303	-0.09646284	-3.559491813	0.478047297	1.202143737	-0.309983117	0.18488616	-0.288091863	0.032079971	-4.191287739	-2.785070033
163097	CELL SURFACE GLYCOPROTEIN MUC18 PRECURSOR Chr.11 [163097, (EW), 5':H27357, 3':H28333]	H27357	H28333	-2.144538511	3.035555715	3.690139308	1.46936616	3.893059665	-0.880396185	-2.02156535	2.112585892	-2.06040236	-1.910814442	-0.822818889	-3.60777347	1.637790189	1.438980013	3.368898303	-0.252387162	1.798813186	2.397364411	2.768573358	0.740394646	NA	-3.257010618	-1.928687393	-0.519744841	-2.461580085	-2.96490679	-3.362979878	-0.456818222	1.084687504	2.102213925	-2.873499673	-4.312369266	-0.561730194	0.664767333	-3.212768002	2.911397396	2.539879099	-0.183411798	-2.481944158	1.213675204	2.225282421	1.236978023	1.898446818	1.037549164	1.988911562	-0.448828152
166966	SID W 166966, Human breast cancer, estrogen regulated LIV-1 protein (LIV-1) mRNA, partial cds [5':R89024, 3':R89025]	R89024	R89025	-0.428707968	0.858634371	0.324041246	0.539388221	0.297021685	-0.038077554	0.578895285	0.133041626	-1.007816246	-0.646479425	0.668909376	-1.100939586	-0.486378473	-0.522594329	-0.256466739	-1.744978564	-0.368307697	-1.588597149	-1.132160821	0.11571968	-0.420454691	-1.072048137	-0.660055619	-0.061613769	-2.03626284	-0.073343001	-1.496745027	0.047130087	-0.658468061	-1.392379481	-0.83293614	-0.217886799	-0.29813088	-1.839685323	-1.015538927	0.404920073	-0.483984853	-1.495588148	-0.495997602	-0.128861731	0.323041715	-0.221933622	0.212810938	0.207072863	0.207331476	0.147751684
172005	SID 172005, ESTs [5':H18620, 3':H18621]	H18620	H18621	-0.231201361	1.469671435	1.43678591	1.312089537	1.288995784	0.951930573	1.366366377	0.573386654	1.49706371	0.48823011	1.030574814	0.653678466	0.499199677	-0.451829531	1.921793615	0.021864379	0.734457867	-0.25060946	0.737573615	0.805146011	0.396709672	0.733913417	0.998148413	1.131077014	0.120856162	0.331723926	NA	0.208265552	0.964140331	-0.248832892	1.176727455	0.264033379	1.282304806	0.120862031	-0.056793843	1.040323345	0.180772485	-0.265991759	1.154669501	0.340837085	0.54270835	0.210106357	0.828834649	1.182120502	0.691434672	0.067546103
172857	SID W 172857, Neuronal pentraxin II [5':H19740, 3':H20073]	H19740	H20073	-2.393072168	-2.622437206	-1.153303907	-2.928391665	-2.671293372	1.814634304	-2.782739623	-1.342524999	-0.953205789	-1.509861045	-2.389692909	-2.456978055	NA	-2.92635091	-3.64731451	-3.704484282	-2.531069493	-2.871675903	-3.028133139	NA	NA	-3.619413011	-2.845490051	-2.283386911	-2.927564164	-2.210314126	-2.504320317	-3.168321116	2.99596935	-2.670852922	-2.363246861	NA	-2.776780108	-2.733745805	-2.2556042	-3.512985335	-3.028569152	-3.596935142	0.23188822	-2.771885579	-3.229068486	-2.50573581	-2.678816028	-3.339206086	-2.378730064	-3.588081843
174615	Human activated p21cdc42Hs kinase (ack) mRNA, complete cds Chr.3 [174615, (I), 5':, 3':H27859]		H27859	-0.404390255	-0.28359427	0.009904124	-0.125530882	-0.160464672	-0.118962832	0.346523761	0.141028856	0.620362786	-0.99058597	-0.73586807	-0.680469832	NA	-0.380821784	0.656108868	0.073556607	-0.109788146	0.487871843	-0.697656301	-0.431253085	NA	0.736965594	NA	-0.544227466	0.31806784	-0.700626221	0.317936385	-1.303426595	-0.903824293	-0.7294122	-0.444438416	0.249259027	0.888312768	-0.805160709	-1.431265961	-1.24843703	-1.052717519	-0.564326208	-0.786565108	-0.672031303	-1.295756039	-0.890989378	-1.040838417	-1.590911767	0.203080272	0.189313987
175179	SID 175179, ESTs [5':, 3':H40094]		H40094	-0.340063726	1.313295331	1.444476881	1.196196492	1.077952622	0.800317371	1.05568958	0.522091953	1.390728513	0.530695449	0.93769999	0.497023801	0.561426986	-0.368044624	1.689412123	-0.165458814	0.510437126	-0.29805848	0.777253555	0.536642678	0.180768224	0.595120991	0.959801674	0.849393176	0.443327897	0.324326591	0.109959901	-0.144275214	0.874693457	-0.175201906	0.897961819	0.311073588	1.143740587	0.215280149	0.117685356	0.906582185	0.11836788	-0.431108192	0.828728573	0.272963765	0.600236135	0.106154489	0.682815489	1.03290621	0.411106763	0.231597919
175269	SID 175269, ESTs [5':H40237, 3':H40238]	H40237	H40238	-0.349352976	-0.63868962	-0.571856699	-1.016721701	-1.215045773	0.127344837	0.277837823	-0.611922027	-0.041419927	0.097929556	0.458007538	-0.654775285	0.153059074	-0.728814753	1.771078652	0.48775188	1.16013	0.88219648	1.18630027	0.954737839	1.552751191	0.137768457	0.126762076	-0.714597781	-0.529002093	-0.41778811	0.024366998	-0.042067893	-0.512665266	0.440287322	-1.049868289	-1.044538396	-1.812779378	-1.171855029	-2.983548564	-0.248322523	-0.057676385	-0.137819523	1.638005589	0.811760757	0.794455956	0.324800033	0.432013604	-0.705365136	-1.015774812	1.551739355
179373	M-PHASE INDUCER PHOSPHATASE 2 Chr.20 [179373, (EW), 5':H50437, 3':H50438]	H50437	H50438	-0.185445587	0.355885054	-0.372783892	0.899255026	0.026800059	1.331525138	0.241350579	0.905578809	-0.187067315	0.888930164	0.916154054	-0.905758626	NA	0.729198711	0.121629444	0.759545966	0.243925583	0.395229018	1.445699593	1.489334807	NA	-0.705847953	0.131383608	0.864717069	1.040985264	0.370791676	0.6937285	NA	-0.327608864	0.413906417	0.248559083	2.116401726	0.68339913	-1.252044001	1.239058993	-0.301356335	-0.684745911	0.218485083	-0.380183667	-0.317520993	0.404554095	0.057468101	-0.257761874	-0.143419247	0.758200236	-1.429532046
182288	EDDR1 Receptor protein-tyrosine kinase EDDR1 Chr.6 [182288, (IW), 5':H41939, 3':H41900]	H41939	H41900	-0.739989057	-0.182719114	0.538727035	-0.375453985	-3.086440016	0.664643932	-0.381090167	-2.065060075	-0.412090215	-1.140838808	0.106101425	0.97761566	NA	-0.682844655	-1.703250468	0.350157443	0.030315624	0.621169514	-0.498715995	-0.376422275	NA	1.003747262	0.796613058	0.80000172	0.119139616	0.227467528	0.149185329	0.869801277	-0.060330534	-0.825231345	-0.217297293	-0.830074999	-2.94753258	-0.757429697	-1.709162483	-3.147306699	-0.056143078	-1.233718839	-0.233740099	-0.756957069	-0.64485237	-0.568899513	-0.445725472	-0.822772748	-0.500296588	0.21164604
183876	INPP1 Inositol polyphosphate-1-phosphatase Chr.2 [183876, (EW), 5':H30231, 3':H26976]	H30231	H26976	-0.503121469	0.628824872	0.047934477	-1.691669509	0.43698142	-0.337637375	-0.762723996	0.68425048	-0.258533014	-0.182312392	0.513154276	-0.20950291	-0.340010454	1.36408936	0.858787496	0.514198722	0.250774223	-0.065560219	0.143029774	0.956029998	1.378899149	1.039297625	1.282399731	0.321928095	1.114960955	0.27037245	2.423040424	-0.039715993	-0.154133029	0.950154868	0.119131154	1.01227833	0.58995121	-1.197345003	-1.576867197	0.758039354	0.576500922	-0.244597158	-1.469038946	-0.151452341	0.724992953	-0.737428293	0.456219961	-0.129228993	0.559168281	-0.388665903
183950	THY-1 MEMBRANE GLYCOPROTEIN PRECURSOR Chr.11 [183950, (E), 5':H30297, 3':H28104]	H30297	H28104	-0.814358688	-2.767669342	-3.586297711	-4.088311236	-4.024247546	-2.745186101	-3.459947881	-4.357147492	-1.886643832	-3.366875501	-3.637597199	-3.402292098	NA	-3.722092318	-5.161887682	1.629924751	1.644950503	1.130456838	5.263911691	1.716824384	NA	-3.500802053	-2.158429363	-3.323924905	-3.681995922	-3.636979458	-3.040691828	-3.847057346	-3.691566531	-4.454849206	-3.198603868	-4.260605468	-4.380039093	-4.2010737	-3.903266382	-2.703748653	-4.724179439	-1.031636925	-3.13427358	-3.326249701	-3.392009319	-3.029799639	0.374052235	-4.486470871	-3.028817272	-1.132909221
189963	SID W 189963, ESTs [5':H30152, 3':H30517]	H30152	H30517	-0.565390445	-0.977491793	-0.642887298	-0.598008815	-0.127119411	-0.425676209	-0.693062151	-0.61955581	-0.951747324	0.528302333	-1.009035917	-1.591808042	-1.280608119	-0.112822507	-0.340039351	0.050632753	-0.220370424	-1.207706409	-1.191867554	-0.734376533	-0.5007365	-0.768994448	-0.866071691	-0.806988802	-0.756382718	-0.475867245	-0.905753101	1.790195316	0.336550704	0.960980086	-1.097683627	-0.613941568	0.095962366	-0.411324945	-0.192624618	-0.007528187	-0.807354922	-1.664375686	-0.114402453	-0.690411799	-0.054881034	-0.701373199	-0.740802138	-0.171043895	-0.741149799	-0.540528937
193323	SID W 193323, HLA CLASS II HISTOCOMPATIBILITY ANTIGEN, DR ALPHA CHAIN PRECURSOR [5':H47714, 3':H48066]	H47714	H48066	0.233632172	1.299132745	0.667986686	2.133342901	0.58827889	1.164886515	0.659681854	-0.348815784	0.813209947	0.703385534	0.548265664	0.353369869	0.926174231	1.072767885	2.033146665	-0.251272808	0.349345729	-0.436581541	0.939740539	0.222392421	-0.037547494	0.60037534	-0.480076621	0.664529758	0.322242945	1.16480734	-0.716207034	1.042761381	0.681892569	0.378972033	2.074915707	0.715869153	1.490081369	0.099609007	0.43519051	-0.224879023	-1.212319341	1.279122484	0.173106249	0.326054591	0.040475689	-0.103433466	0.555788464	0.243504472	0.373738816	-1.013587358
193562	SID W 193562, Homo sapiens nuclear autoantigen GS2NA mRNA, complete cds [5':H47460, 3':H47370]	H47460	H47370	0.491903583	0.284250892	1.249637258	0.346898136	0.887486004	1.528327308	-0.326007174	0.947131976	0.744798835	0.973970048	0.454420771	1.392317423	0.727344676	0.885521282	1.037015459	-0.577097086	0.844288858	-0.708708342	-0.419174437	-0.725044569	-0.334041475	0.391252834	0.299985542	1.320065351	0.307428525	1.523561956	1.633159483	0.533242384	0.791014237	1.483218902	1.632903105	0.952845885	1.217041523	NA	1.159324302	0.402865291	0.509617376	-0.235144329	-0.55051279	NA	0.049991487	0.283759333	0.441892991	0.859762069	0.320089095	-0.459318842
193913	LYN V-yes-1 Yamaguchi sarcoma viral related oncogene homolog Chr.8 [193913, (IRW), 5':R83836, 3':R83837]	R83836	R83837	-1.740408195	-1.14255403	-1.284333808	-0.607593475	-1.619268623	-0.338677921	-0.85456956	-0.338868702	-0.820707685	-0.097696674	-1.655970613	0.78227542	NA	-0.219513747	0.509169814	-0.810373745	-1.876193798	-0.06871275	-1.213830408	0.129998817	-0.224934616	-2.01267383	0.404628157	0.125024584	0.114444508	0.093925705	0.588013672	NA	0.416871156	-0.387090959	-0.025571301	0.176959121	-3.068221491	1.687588131	-2.472690839	2.038113462	-0.73161236	-1.140291341	0.561388528	0.664522879	0.373617572	1.018889263	-0.892818428	-0.057504592	-1.109624491	0.430107974
195336	SID W 195336, Homo sapiens BAC clone RG113D17 from 7p14-p15 [5':R88882, 3':R89565]	R88882	R89565	-0.431448393	0.255929653	-0.805271608	3.557320403	0.675419268	1.103077404	-0.897701424	1.210784178	-3.753818443	-1.812427893	-2.604180416	0.010992015	1.253144113	-0.558644824	0.54498735	-1.48176051	-2.496102569	0.87397782	0.273750329	-1.146735374	0.668583038	-1.519374159	-0.27996917	-0.463059014	-0.684524303	-0.949414275	0.749280268	1.473586623	2.066952508	-0.290975625	-1.721172707	-1.690085101	0.267811546	-1.709740438	1.110574112	-1.221648189	-1.491853096	-2.269113267	-1.172619111	-0.514320931	-2.208814015	-2.804069348	-1.948327712	-2.509260722	1.920280968	-4.391067795
196082	SID 196082, Human clone 23907 mRNA sequence [5':, 3':R89382]		R89382	NA	1.962214678	1.500956525	-1.159048008	2.568658749	0.518966955	0.189351252	-0.472232901	0.713675833	-1.665381183	0.227117644	0.982673752	-0.32334877	-0.47337081	-2.658817348	0.132421501	0.312695684	0.688741648	-1.016730319	NA	0.361104232	0.329659138	-0.194075614	-2.972965573	-1.032342897	0.116625154	-0.570803913	1.371467556	1.144623563	-1.065332249	0.814518269	NA	1.319781227	-1.402981839	1.572947674	-2.471305719	-1.276967186	-0.792342351	-0.782482221	-1.256062445	-1.51916831	-0.980100443	-1.559406205	-0.522041844	1.573647187	-1.936330472
197450	SID 197450, Caldesmon [5':H51958, 3':H52087]	H51958	H52087	-0.849366337	0.300336034	-0.613226022	-0.268496612	0.132972782	-1.853269334	-0.147851606	-0.273136277	-0.312396808	-1.31895982	-0.82741845	-3.914626244	-1.503178348	-0.436372814	-1.091360895	-0.68483141	1.180071529	-0.358678248	0.432784869	0.278219964	0.067874332	-6.044394119	-5.053980168	-2.259149983	-1.353071478	-4.898417549	-5.073858379	-0.596279572	2.179854991	-0.497438523	-0.949032893	-2.944099757	-5.271566123	-5.56130826	-6.118349737	-6.803624134	0.423058819	-4.717192602	0.230231616	-0.965860775	0.256616095	-0.827081099	-1.792123333	-2.074955151	-1.043656713	-1.499532594
197549	SID W 197549, ESTs [5':R87793, 3':R87731]	R87793	R87731	-0.340052059	-0.027157414	0.563456089	0.293416738	1.27034257	-0.639682469	0.53670481	-0.232892306	-1.965557962	-0.895477987	-0.930365812	-0.342847191	-0.39392055	-0.232226477	-0.385938186	0.278898854	-0.148188554	-0.681680502	-2.605543378	-0.290732173	1.341028457	2.410972749	1.02447729	-0.662155017	-0.586342146	0.506467964	-0.098132244	1.373602607	-0.094019909	-1.305632472	-1.322408646	-0.289118535	0.603491698	-1.367493251	0.822793793	1.657181936	0.773690724	-0.617845863	0.423588829	-0.16417681	0.933968109	0.107075045	-0.207265401	1.071746636	-0.395438472	0.146688711
198871	SID 198871, ESTs [5':H83100, 3':H82877]	H83100	H82877	-0.341438615	-0.127128425	-0.730416495	-1.381399903	-1.236352363	0.763913513	-1.140528589	-0.804100477	0.472444107	0.116947191	0.677244434	0.559427409	-0.20583618	0.643807817	1.341009145	-0.012425202	-0.419817277	0.163975735	1.17289369	NA	0.922183151	0.240679567	0.135336726	-0.037802033	-0.176723905	0.188061919	0.55115353	-0.385112648	1.466806025	1.159420565	0.370926428	0.992741972	0.012832815	-0.698628543	-0.161305159	0.822695468	1.474743745	0.323930448	0.52476094	0.95675319	0.962142856	0.472976307	1.037369759	1.086601891	-1.662965013	0.75074587
200577	SID 200577, Human mRNA for KIAA0186 gene, complete cds [5':, 3':H48459]		H48459	-3.273448777	1.377421227	-0.593706134	0.149046272	2.293321748	-3.549034025	0.067114196	1.614489857	-3.092958829	-3.418969069	-2.714034118	-2.919881434	-3.280956314	-0.690895945	-0.250592427	-2.8337758	-0.778121634	-3.037666561	-2.397188276	0.563387937	-1.069716377	-5.955126781	-3.248492648	-2.246991327	-3.400491354	-3.482148833	-2.768976907	NA	-0.015364774	-4.325051296	-2.669085738	-3.83051083	-4.157610886	-0.974303825	-3.729561718	-4.083788353	-4.070113768	-5.38100211	-2.983511877	-3.522775703	-2.843788007	-2.612343888	-2.701840846	-4.334786181	0.937581634	-0.088920256
200696	SID 200696, EST [5':, 3':R99269]		R99269	-0.003778855	1.2537752	0.425206973	1.991072694	0.450955018	1.281682682	-0.022928044	-0.315378996	0.677069099	0.563386344	0.170177738	0.476742691	1.155469648	0.646662081	1.737424579	-0.182930871	-0.324344959	-0.479653375	0.821199127	0.060291356	0.286359513	0.383904102	-0.368968737	0.647892431	0.157556504	1.22213459	-0.565419829	-0.182368064	0.332755699	0.486963877	1.897473333	0.901382424	1.330889147	-0.032049721	0.450579325	-0.308259977	-0.940108657	1.494790095	0.138480496	0.115639285	0.156373112	0.031426802	0.792560929	0.227940544	0.39515882	-1.064891989
201350	SID 201350, ESTs [5':R99701, 3':R99596]	R99701	R99596	0.435573784	-2.16481087	0.077933419	-1.628399237	-1.562745391	-0.512199167	-1.124896551	-0.991128673	-0.162004486	-0.131991463	0.952821445	0.008760527	NA	1.099415293	0.188852283	-0.680531302	-1.57395371	-0.823082131	NA	-0.889462435	-1.411690791	0.010042898	-0.089750392	-0.274922484	-1.484139281	-0.37081658	-0.412968377	-0.698092365	-0.104798333	0.524452168	0.102371124	0.266816809	-0.947940409	-3.212258044	-3.409323848	-4.415497469	0.689429597	2.005819673	0.094750611	0.727403372	-0.232245381	0.277090456	0.64093259	1.524080259	-2.562272835	2.045371037
201673	IRF2 Interferon regulatory factor 2 Chr.4 [201673, (DW), 5':R99730, 3':R99907]	R99730	R99907	0.301169535	0.848340856	0.784564713	1.025778441	0.834981842	0.77156266	0.956333765	0.464188448	-0.696801141	NA	-0.30256277	0.594054278	NA	0.00746545	-0.155318066	-0.711032104	0.770241749	0.38785387	-0.390226422	NA	0.675511665	0.581145124	0.842714238	-1.03058832	-0.35092257	0.249321238	1.373051563	0.124162491	-0.510484285	-1.193151553	-0.702339251	NA	1.195958504	-0.615671399	1.463645346	2.14486949	0.376452101	1.530958555	0.4268422	-0.006484034	0.52163144	-0.631406133	0.335224918	-0.049672225	0.221484209	1.08468837
203448	SID W 203448, HLA CLASS I HISTOCOMPATIBILITY ANTIGEN, B-27 ALPHA CHAIN PRECURSOR [5':H55862, 3':H55770]	H55862	H55770	-0.992112855	0.850812878	-0.166408614	-0.193953505	-0.837518821	-0.004927901	-0.126425799	-1.119070078	-2.660029058	-2.117347752	-1.136192579	-0.740187757	0.034300458	-0.208196161	1.289002619	-0.24150318	2.045299816	-0.989325354	0.983486714	1.394109552	2.199425735	0.229892271	0.713035895	-0.235712132	-1.102665572	-0.305144086	-1.45965618	NA	-0.32794215	1.170281575	-1.010245417	0.420014031	-1.33497457	-4.837183373	-0.906376174	1.103671448	0.395591164	1.086894067	0.934735396	1.265082944	2.327777171	1.058334938	0.414614277	0.587906777	-1.320379308	1.727969805
203527	SID W 203527, MHC class I protein HLA-A (HLA-A28,-B40, -Cw3) [5':H56105, 3':H56025]	H56105	H56025	-1.507046203	1.785970346	0.859593197	0.497092888	0.649007841	-0.299980027	0.874613713	-0.593950227	-1.573477421	-1.3481352	-0.418779154	-1.17406575	1.172748675	-0.273068093	1.684102929	0.741593859	1.874063011	-0.178364923	0.279944552	0.97053422	1.880135142	0.379885292	1.182673947	-0.132144722	0.387190367	0.385316421	-1.905336804	-2.040006711	-0.913109907	0.343872683	-1.404770255	1.159368134	-0.883450368	-4.212978835	-1.453995236	1.214598912	0.341592575	0.913427512	0.604641964	0.904719497	2.017921908	0.919612621	-0.089600695	-0.228412701	-0.162902564	1.69110724
203853	SID W 203853, ESTs [5':H56443, 3':H56444]	H56443	H56444	-0.116029234	1.450526584	0.223359699	-0.095419565	0.786715156	-0.443910637	0.807578682	-0.552184582	1.066813352	0.279810119	0.538797117	-0.477741544	1.10780329	-0.25699982	0.405693201	-0.536923062	0.156039475	0.295197729	-0.418254212	-0.56722297	NA	0.185271582	0.371022644	-0.090106916	0.523103286	0.432359946	0.270174087	-0.653909854	-0.063453281	0.247701734	-0.062869791	0.49522152	0.255394344	0.829536208	-1.057844075	1.008878151	-0.471351642	NA	0.218446316	0.281020151	0.500633982	-0.223223228	0.208793232	0.193731036	0.09396664	-1.919957499
206552	ESTs, Highly similar to HYPOTHETICAL 32.5 KD PROTEIN C45G9.2 IN CHROMOSOME III [Caenorhabditis SID 206552, [5':H59368, 3':H60025]	H59368	H60025	0.27253112	0	-0.412368313	0.125165189	-0.628302676	-0.222392421	-0.575464803	-0.531841577	-0.176616155	-0.006799832	0.135463417	-1.279201609	-0.553703784	0.072080449	0.441720924	-0.79157611	-0.760534065	-1.101745008	-1.457140327	-0.265335355	-1.447322931	0.319856745	0.337647467	-0.588223883	-0.012964895	-0.659406823	0.312033807	-0.101420318	0.83647668	-1.723733338	-0.500693584	-1.161074084	0.165723591	1.037100708	0.410788026	0.120738641	-0.181112682	-1.611597627	0.34161643	NA	-0.233150126	0.067114196	0.260946569	0.589347595	-0.232868272	-1.417377638
207193	SID 207193, ESTs [5':H48865, 3':H48588]	H48865	H48588	-1.762110332	-0.965118638	-1.971910387	-1.704587951	-0.080358702	0.745070644	-1.819616774	-2.15565087	0.685364398	0.329973952	0.591114728	-0.118394701	NA	-0.675377796	1.562441047	1.21790503	-0.825762764	0.750712925	1.638120437	NA	0.157022974	-1.254891233	-0.507341604	-0.962678374	0.295923699	-1.105908509	-0.437439198	-1.052626931	0.973527789	-0.314770393	-0.197889252	0.369703819	0.596292625	-0.252177976	0.988057092	-0.100928909	0.432315491	-0.158662092	-1.432959407	0.716048627	0.080201743	-0.086849233	0.693255837	0.138174865	0.007701237	-0.437107757
208012	H factor (complement)-like 1SID 208012, [5':H62610, 3':H62542]	H62610	H62542	-1.653924124	-1.42533842	-1.405368851	-2.074734798	-1.984289917	-0.531922361	-1.46014813	-2.018378529	-0.322864606	-0.669204667	-0.757799098	0.02833178	NA	-0.351985329	-1.647475807	-0.061075577	-0.803091413	-0.713263758	-0.07644472	-0.841852166	-1.055261774	-1.025130715	NA	-0.95006243	-2.279648291	-0.679590189	-0.255961024	-1.115477217	-0.886668054	-1.487577696	-0.971402532	-1.323063628	NA	2.734257427	-1.444652806	0.318314461	-1.261265313	-1.853556432	-0.743992861	NA	-0.47814507	-1.186330557	-0.206363359	-1.155918143	-1.603603498	0.308219469
208950	ALDH10 Aldehyde dehydrogenase 10 (fatty aldehyde dehydrogenase) Chr.17 [208950, (EW), 5':H63829, 3':H63779]	H63829	H63779	-0.475886603	-0.49115335	1.073871012	-0.587289941	-0.74554511	0.406886123	-0.222511343	-0.458675604	-1.434299401	1.820131399	0.419646156	2.722960293	1.338907832	0.244284036	-1.163145407	0.682654668	2.08837057	-0.027672418	-1.988955133	0.01508583	-0.539943378	0.0499959	1.684205449	0.338783991	-0.249535332	0.816445658	0.704553337	-0.015460662	-0.019691112	-2.009181477	-0.404010477	-0.243399915	-5.280956314	-4.443020623	-4.57634937	-0.413557053	-1.353139834	1.685873729	0.14296601	-1.761376045	-2.098537832	-1.128148079	-0.946156417	-0.959452423	-0.839566666	0.567094951
209019	CD58 CD58 antigen, (lymphocyte function-associated antigen 3) Chr.1 [209019, (I), 5':H63469, 3':H63413]	H63469	H63413	-0.202123824	0.613256779	0.863426947	-0.20967118	0.809424786	-0.374381461	0.415755794	0.628902854	0.369778371	-0.416456776	0.206743979	0.217731044	-0.269996317	-0.922868418	0.457279948	1.45717635	0.821809095	1.079166378	0.037992848	0.034938767	0.398231462	0.302536209	0.021779291	-0.075872024	0.134350444	-0.444406716	0.523641374	0.11117891	-1.148416326	0.428145733	-1.030653314	0.357336993	0.597948142	0.559092948	-0.080155398	NA	-0.267878378	-2.241727213	-0.017736364	-0.470957872	0.78663973	0.420490457	-0.245745796	1.392372338	0.68742707	-0.346368954
209731	SID 209731, ESTs [5':H52218, 3':H52219]	H52218	H52219	1.634017212	0.25227892	-0.124149709	0.165674565	1.510684137	-0.789564954	-2.888330186	-3.07154933	-0.416034869	-1.360759354	-0.897262684	-0.516009857	-1.546105367	-0.292941993	-2.69045563	-0.354382815	-0.570938623	-1.186903337	0.243701186	-0.292940423	0.121663741	-3.816824805	-1.124318937	-1.181275926	0.071414333	-1.270893536	-0.686184551	-1.488368102	-1.21224399	-0.975212752	-1.347320768	-1.707498685	-0.50946042	2.325915687	-2.34298971	0.251443881	-1.033005901	1.110474486	-1.065356173	-1.146166759	-0.192041352	-1.38619332	-0.472794193	-1.738790636	0.795531927	0.260805495
209758	MME Membrane metallo-endopeptidase (neutral endopeptidase, enkephalinase, CALLA, CD10) Chr.3 [209758, (IW), 5':H65597, 3':H65598]	H65597	H65598	3.119522467	2.176071742	1.679816046	2.187871681	3.381113144	-3.891528211	-3.039138394	-4.021479727	-0.822357085	-4.043212067	-3.600507645	-1.750860036	-2.082846213	-0.674720696	-2.790220575	-3.904002316	1.348864315	-3.124328135	0.177835925	1.433041358	0.230383153	-2.881664619	NA	-3.772941338	2.219515661	-3.953614461	-3.092710374	-2.805942592	-1.990505081	-0.535084713	-3.687060688	NA	0.465629913	-1.449839033	-3.965322548	-3.7322692	0.126035409	3.411467753	-1.554837043	NA	0.92391501	-2.863234868	-3.418039987	-3.481216782	3.063709297	-2.647190801
211086	ESTs Chr.3 [211086, (IW), 5':H81423, 3':H67118]	H81423	H67118	-0.35585553	1.447416588	1.426234984	1.307608424	1.253321867	0.831457049	1.350572546	0.220013699	1.456850807	0.449284118	0.853013413	0.782484299	0.500164679	-0.285367935	1.700404521	0.037375322	0.797937075	-0.438101689	0.750581693	0.510563828	0.199245575	0.672561555	1.017052492	1.071146847	0.185704419	0.425748085	0.289582078	0.010860053	1.089844588	-0.263517155	1.066495412	0.232513496	1.287508744	0.016182501	0.07593147	0.688545483	0.122449648	-0.519579979	1.376606703	-0.019369808	0.402936407	0.164864684	0.711714749	1.222479749	0.501795224	-0.190307508
211515	CRARF C4/C2 activating component of Ra-reactive factor Chr.5 [211515, (IW), 5':H62447, 3':H61445]	H62447	H61445	0.044962972	1.894889498	0.926954675	1.842268421	0.457776933	0.740519603	0.343620173	0.439426943	0.380753164	-0.178075572	0.601864561	-0.250001842	-0.029294307	-0.321928095	2.057243952	0.010088818	0.141092319	-0.753960618	0.63534961	-0.157312005	0.054052237	-0.153851518	0.46431384	0.596693867	-0.211030205	0.718038312	-0.196411278	1.113341473	0.950350581	-0.052649797	0.39694617	-0.067008508	0.288634898	-0.339276818	-0.11451644	0.643641007	0.526618514	-0.161926493	0.729957567	0.552541023	0.532052987	0.24445298	0.066017173	0.623378104	0.843167797	-0.44364169
211995	PROBABLE TRANS-1,2-DIHYDROBENZENE-1,2-DIOL DEHYDROGENASESID 211995, [5':H75805, 3':H68500]	H75805	H68500	-2.949546293	-3.232660757	-3.202417722	-3.689915452	-2.549655632	-2.833115312	-3.352067955	-3.465008843	-2.195908357	3.781806679	0.674952563	2.1315744	3.736160294	-2.557913461	-2.867188172	-0.124148896	-0.725825037	-2.692615502	-3.695244556	0.099187575	-4.232052794	-2.432535272	4.252526304	-3.314270008	0.157126419	-2.952640732	-1.894616808	0.364659996	-3.473768031	-2.799390001	-2.83096642	1.47216396	-1.638146361	-0.857313976	-2.451083203	-3.611491983	-2.730941807	-4.082494688	2.769010799	-0.224417694	-2.005012263	-2.326269405	-1.649858303	-1.368929965	-2.915753871	-3.256938755
214236	SID W 214236, CD68 antigen [5':H77807, 3':H77636]	H77807	H77636	0.287526641	2.985340706	1.180503694	1.243902009	2.139026291	-0.924294217	-1.007528057	0.925242429	-0.293428052	-0.936806174	-1.03249102	-0.806931658	0.206715447	-0.755504381	1.995344639	-1.565319247	-1.043785589	-1.35474672	-0.431883171	0.1751769	-0.093464355	NA	0.276783002	-1.078002512	-0.63294253	-1.230893019	0.216761486	-2.069162025	-0.978268618	-0.428413221	-0.367134771	NA	NA	-0.332436145	-1.657553905	0.875932341	-1.138107794	3.600605217	1.399029063	-0.249692278	1.086561439	-0.111283334	0.19991392	-0.576062441	3.30318408	-1.270865382
214931	SID 214931, ESTs [5':H74144, 3':H73761]	H74144	H73761	-3.468190419	-1.06232089	-3.260025656	-2.881664619	-3.625174769	-0.977308512	-3.564961301	-3.513193467	-0.562809358	-1.77376039	0.591424751	-0.820786797	2.351910961	-1.950820004	-2.96163356	-3.132526992	1.169925001	-1.216668307	-2.802380107	-3.490325627	NA	NA	1.285193993	-0.246061327	1.645642238	1.015687861	0.038371811	1.859235714	-0.184076084	-2.023597108	-0.225486086	-0.276178206	-2.86507042	-2.74093908	-2.098279518	-3.49057013	-3.576522138	-3.360364277	-2.677408749	-2.934112064	0.363119416	-2.271517191	-2.172801762	-3.739945531	-3.486714373	1.181988443
214980	ESTs, Highly similar to ABC1 PROTEIN PRECURSOR [Saccharomyces cerevisiae] Chr.1 [214980, (E), 5':, 3':H73777]		H73777	-0.699538816	-0.510980993	-0.57658136	-0.19796541	-1.019469864	0.681999135	0.674569744	0.014818715	-0.287596055	-0.817559704	-1.207506356	-1.303780748	-0.57870351	-0.951374646	0.084757618	-1.490270799	0.173836513	-1.322693247	-1.763853283	-1.637779199	-2.144800407	-0.303175076	NA	-0.164001006	0.245903711	0.118308808	0.235716429	-0.584289759	-1.773892163	-0.817770119	-0.393357476	-1.467778961	-0.478933065	0.127828105	0.427027636	0.087854591	-1.343273426	-1.158393407	-1.247992689	-0.262667821	-2.146708982	-1.701199631	-1.32162273	-0.980023289	-0.398084366	-2.427380212
220376	ESTs Chr.11 [220376, (IW), 5':H86877, 3':H86813]	H86877	H86813	0.694464007	-1.719532226	-1.704073713	-0.001812431	0.657394083	-0.695456624	1.17949371	0.121977293	1.148137335	-0.496005757	0.097423951	-0.091978322	0.110122814	0.827532804	1.579751858	-0.194389219	0.970196789	0.739615173	-0.280569065	1.113420631	1.284249478	-0.351426212	0.740698313	-0.80429145	-0.572163742	0.048802157	-0.831959419	-0.679800719	-0.507874164	1.673361731	0.210552634	0.166106227	-1.865590967	-0.907867159	-2.716207034	-1.91447804	0.445428135	0.448918784	-0.383238129	0.03637239	1.417786576	0.154791258	0.074325574	0.504065256	1.526080654	1.623975756
220542	ESTs Chr. [220542, (E), 5':H87076, 3':H87736]	H87076	H87736	-0.653853608	0.286673173	0.635725614	0.75726713	0.634271886	0.639243035	-0.98913405	1.136918766	0.964065514	-0.072828373	0.443241668	0.477393577	-0.394052474	-0.271223804	0.435753476	1.089258852	0.517955812	0.390789953	1.014931586	0.033492639	-0.395370466	0.262394772	0.707573685	-0.090765464	-0.929833019	0.624329955	1.902308468	0.766940654	0.176296007	0.749635638	1.108135768	0.214280992	0.242200902	0.084028775	0.57728528	1.500947107	0.030597722	-0.198488322	-0.46463365	0.319569874	0.917698711	-0.098601588	-0.0935928	-0.521208831	0.008122796	-0.126108769
220826	SID 220826, [5':, 3':H95623]		H95623	-0.154909862	-1.669295768	-0.486682983	-0.792708146	-0.279057668	-0.511500339	-0.989617459	-0.70821854	0.181418827	0.5453063	-0.679157863	-0.904298151	NA	0.338315584	-0.805474372	0.321473631	0.472881574	-0.440634373	0.517046506	-0.619450877	-0.914849754	-0.90532585	-1.315840765	-1.201718281	-1.392036988	-0.814289618	-0.488835038	NA	-0.03994862	0.421463768	-0.375111955	-0.10263048	-0.772247835	-1.905190307	-0.930938321	-1.65701029	0.319901837	0.125705998	0.496728783	0.219028187	-0.215908388	-0.239957271	0.661882315	-0.152121052	-1.052030703	1
221097	ESTs Chr.20 [221097, (EW), 5':H91742, 3':H91656]	H91742	H91656	0.057991723	-0.170140732	0.261062164	-1.14822993	-0.312068072	0.324796277	0.344173523	-0.386779239	0.163180643	-0.34261602	-0.351472371	-1.123138573	0.23556781	1.399950051	1.015496336	0.34426971	-0.597387245	-0.049419554	0.620981724	-0.01282404	0.574175945	-0.306813666	-0.889016697	0.499766266	0.437850422	0.846258401	-0.130509056	0.839327312	-0.084432517	2.014223201	0.918417908	0.723517278	1.590508426	0.190624387	1.590015728	-0.453050825	0.249853418	-0.466035473	0.018044175	-0.191671709	-0.117560866	-0.965234582	0.149590404	0.788685711	0.208088883	0.526089804
221263	SID W 221263, ESTs [5':H91961, 3':H89921]	H91961	H89921	-0.275790624	0.077569335	0.24460037	-0.56177908	0.293372171	-0.11972871	-0.088191197	-0.599254399	-0.528035433	-0.373897238	-0.15828154	-2.074993045	-0.760689788	-0.888493939	-0.332144491	0.639187376	-0.756622554	0.23738738	-0.054599316	0.186539715	-0.951398625	-0.992981928	-1.042066538	0.592236444	0.864480329	0.139949885	0.311253347	-1.004882221	-1.5965089	-0.430200237	-0.236434167	-0.455545223	0.428392938	-0.329996719	1.356667086	-1.981343894	-0.906890596	-1.849150865	-0.682744525	-0.884747905	-2.88878617	-1.221357196	-0.762368207	-0.389787455	0.431265037	0.758295068
221307	SID 221307, [5':, 3':H89940]		H89940	0.005602706	2.65491661	2.589651147	2.770518154	3.028931524	-0.586967637	3.018824287	1.876819742	1.610864364	0.206962381	-0.515725025	0.341426756	0.452126818	-0.535867951	0.767826558	1.117936888	0.614039734	0.986623403	-0.046480102	-0.271243219	-0.348528757	0.183029989	0.248302743	0.761588878	-0.16454339	0.255330346	-0.080847997	-0.015126692	0.126610109	0.308211287	-0.133540851	0.727558539	0.217553864	-0.593594371	-0.571616475	-0.448635727	-0.423499078	-0.226467834	0.211361384	NA	-0.877515993	-0.886629172	0.189033824	-0.050482424	1.808052213	-0.283272014
221527	SID W 221527, ESTs [5':H92126, 3':H92076]	H92126	H92076	-0.989903035	-0.158103293	-0.795180208	-0.886747448	-0.213288125	-0.21846016	0.387386134	-0.218658022	-0.793376252	-0.674932198	-0.26613247	0.334614799	-0.428592243	-0.981737794	-0.635031425	-0.681743624	0.224560258	-0.462105753	-1.320227806	0.138383484	0.347484728	0.149962506	NA	-0.679552352	-0.487859582	-0.118548862	0.016458027	0.12156198	-0.39842734	-0.153106626	-0.065155343	-0.524442394	-0.019496176	-0.776114878	-0.244432847	-0.656366305	-1.020882285	-2.742018822	-0.336093219	NA	-1.061065977	-1.464722787	-1.600535305	-1.048276006	-0.022065178	0.603637285
222341	SID 222341, ESTs, Weakly similar to coded for by C. elegans cDNA cm11h1 [C.elegans] [5':, 3':H86070]		H86070	-0.155236931	-0.018462529	-0.325348832	-0.027013421	-0.307649306	2.56159592	-1.405827377	-0.267232121	-0.32509947	1.649447178	-0.027027674	0.930705001	0.381528237	0.793572795	-0.562831331	-1.103415758	-1.008185526	-0.026875706	-1.5601794	0.249676023	-0.333191443	0.35548755	0.553058449	0.349728123	-0.37617772	-0.111624892	0.959094966	0.47082297	0.619371047	-0.876366408	-0.037559547	0.630557886	-0.251113444	-0.755341606	-0.67163608	-0.743627893	0.916502142	-0.489957874	1.472660703	0.992449184	0.945303213	1.050080762	0.039343376	-0.037422627	-0.139752984	0.424387467
223141	ESTs Chr.7 [223141, (I), 5':, 3':H85971]		H85971	-0.027258207	0.658339242	0.203568909	0.756766177	0.021726487	0.998225588	0.424078279	0.477414137	0.220048481	1.067834643	1.871963092	3.413242374	1.510341829	0.051515696	1.454290352	0.201366918	0.815947533	1.636472581	-0.736417978	0.847762102	-0.454735826	1.260771861	2.886943187	0.540047333	1.300852168	1.588165695	0.989244015	0.601686736	-1.35351074	-0.720031438	0.821927134	-0.243009295	0.842657389	-0.541012638	-0.975143492	0.937108438	1.238810181	-0.883026676	1.65456196	0.58685456	0.749628829	0.063103482	0.60235909	-0.023342571	0.19926336	1.590991883
223581	SID W 223581, ESTs [5':H86961, 3':H86962]	H86961	H86962	-0.621397638	1.588790856	1.294685438	1.595795222	1.919910253	0.654488011	2.036599275	2.475228531	0.934170941	0.035769909	1.076131971	0.456994339	0.457053269	-0.094556639	0.133132033	0.868246755	0.409674315	1.870770526	0.003877741	0.49489671	-0.402917493	-1.087090036	-0.257360608	0.563010885	0.689703046	0.502259228	-0.058771886	-0.094563002	0.464012255	-0.287491881	0.266849203	0.361692449	0.327637383	-0.315743574	0.001790738	-0.107971901	0.785714272	0.212252608	0.594930165	0.905852845	1.197966048	0.905897893	0.92204776	0.828087541	1.651935482	1.191020837
229535	SID 229535, [5':H66594, 3':H66595]	H66594	H66595	-0.611476414	-0.233085288	-0.799877649	0.7743007	-0.243783927	-0.427024102	0.814141184	0.724469498	-0.479303895	1.073263223	-0.705906113	-1.041442873	0.643929143	-1.17884808	-2.135202131	-0.301887655	0.439071191	0.427690507	-0.442658542	-0.924217413	1.203299368	-0.136798222	-1.060481104	0.929634911	1.749025763	0.52670794	1.411833521	1.219703202	0.185237844	0.20880957	1.865306529	0.471479709	0.675309003	0.500956525	-0.799623298	-5.135480896	-0.282780252	-0.848062845	NA	0.180851128	-0.484049114	-0.287308445	1.159569367	0.521750616	0.100967629	-0.576311194
229667	SID W 229667, Glutathione S-transferase M3 (brain) [5':H67342, 3':H68549]	H67342	H68549	-3.115144914	-0.195303848	0.261192723	-1.928243331	-0.566725029	0.690315501	-0.697519667	-0.555425178	0.171231909	-0.873694683	-0.138909912	-1.812175327	2.364251631	-0.29470178	-4.940652806	1.210644761	1.04508789	1.119150434	1.313416595	0.717255168	-2.643478965	-5.325170512	-2.637857449	-2.538517642	-4.046938556	2.461133914	-3.294061301	0.498805857	1.544033954	1.039342677	1.247476366	NA	-4.206947132	-2.58069051	-0.906639452	-3.119197777	-0.268508866	-4.050697962	2.503526561	-0.923507717	0.022008621	1.105389995	-0.034282803	1.139134723	0.199697574	-0.673944658
229961	ALDOC Aldolase C, fructose-bisphosphate Chr.17 [229961, (IW), 5':H67774, 3':H67775]	H67774	H67775	0.327661523	0.244859761	-1.628031223	0.812023261	-2.413957233	-0.857042046	-0.23349013	1.452216124	-1.951019733	-1.034941661	-0.003557819	-0.876470082	0.050254771	-1.176658713	-0.151444667	-1.283322508	-1.001124908	-0.708295827	NA	-1.100283959	NA	NA	0.259494048	-0.078739521	-1.277483318	-0.877105311	2.135300892	-0.872620694	0.517038616	-2.164651812	0.332575339	-0.909841899	-1.427620629	1.078318594	0.009272393	0.136964803	-1.843191217	NA	-0.104435047	0.778104289	-0.256949643	-1.044050443	-1.584962501	-2.189317728	1.36720288	-0.873387029
230124	Radixin Chr. [230124, (IE), 5':H80175, 3':H78800]	H80175	H78800	0.274806886	0.392002733	-0.152431765	-0.045534706	0.378868417	-0.026194903	0.387556763	0.422001447	0.970173808	0.405550509	1.302970877	1.256449214	0.113287286	-0.2566869	NA	1.350197964	0.709602555	1.278843091	0.965899824	0.72744282	0.228361828	-0.622515247	-1.442194914	0.133193244	0.170137303	-0.544287776	-2.152744475	-0.247110817	0.347463187	0.770383633	0.649137419	0.473113566	-1.291727857	-0.082940717	-1.471341071	-0.85750103	0.250603256	-0.086508993	-0.229978267	-0.110751714	0.194470119	0.304027035	0.203451833	-0.410425156	0.68525438	0.478874238
230437	SID W 230437, ESTs [5':H80388, 3':H80292]	H80388	H80292	-0.491010647	-0.101356472	-1.297405776	-0.171766348	-0.447861346	-1.712618239	-0.551621426	-0.849618254	-2.435481602	-1.505235308	-0.176877762	0.38974788	NA	-0.891475543	-1.227302893	-0.923957593	-0.113688786	-0.575624636	-1.942761615	-0.299004951	-0.379602783	-0.289618758	0.866176923	-0.415306634	0.18957834	0.339561769	1.098667151	-3.250908632	-1.037457014	-0.992104785	-0.212740295	-1.242398113	-0.556472075	-1.370664518	-0.714085369	-0.40115662	-0.600904045	-1.593008785	-0.862323688	-0.148226403	-0.478008234	-1.095006904	-1.621122164	-1.668167242	-0.127284919	-0.180524914
232896	ESTs Chr.17 [232896, (EW), 5':H75570, 3':H73480]	H75570	H73480	0.259935167	1.459328099	-0.086313843	2.550436073	1.33025575	0.022621797	-0.25331236	1.15840492	1.368709739	0.678930397	1.198730323	-1.129403891	1.093623826	2.06205436	0.135922488	-2.433081675	0.098885665	-3.828834649	2.850616247	1.632598531	0.796248272	-3.257010618	-0.422303797	0.693417492	-0.698395758	-2.765178129	-2.74186584	-1.743712427	-1.894221403	2.61257812	0.994238962	0.296981738	2.182413308	-0.173872883	-2.085797873	-3.242385462	1.589582541	1.030578496	1.362833489	0.39181879	1.385346793	1.425184503	1.307596018	1.081098425	1.272380791	1.193771743
233795	SID W 233795, Homo sapiens mRNA for X-like 1 protein [5':H66401, 3':H66351]	H66401	H66351	-0.489366388	1.461888916	1.736253228	1.310848649	1.370066885	1.33696619	1.201300074	0.779635491	1.701234081	0.560703136	1.037183766	0.696422931	0.521711412	0.020732619	1.9958542	-0.231211681	0.807150566	0.084469214	1.089799118	0.757073168	-0.006740366	0.739045738	1.014301751	1.23391388	0.454105439	0.422212054	0.140177658	0.093395398	0.869966899	-0.086307299	1.310048299	0.391761042	1.307709991	0.11383807	0.39746749	0.994759275	0.453417221	-0.570653958	1.041900771	0.179533437	0.55076955	0.354576865	0.555285959	1.219725455	0.716919352	0.166067922
234072	SID 234072, EST, Highly similar to RETROVIRUS-RELATED POL POLYPROTEIN [Homo sapiens] [5':, 3':H69001]		H69001	-0.07585985	1.636941451	1.171724203	1.451519751	0.539224137	0.841151468	0.664169453	0.484928465	0.7218912	0.127135124	0.632287375	-0.454975657	0.479693782	-0.603925481	1.765457542	-0.071828679	0.418528174	-0.538787643	0.435360486	0.424791786	0.298430205	0.030658099	0.407766298	0.658885485	0.049222516	0.588143748	-0.364037725	NA	0.854412135	-0.15460936	0.600410403	-0.009201731	0.648920504	0.207373752	0.06788631	0.795050021	0.191548055	-0.261464979	0.758344826	0.554193713	0.697569902	0.184390585	0.154086408	0.705685145	0.442491756	-0.548229202
234198	CDK6 Cyclin-dependent kinase 6 Chr.7 [234198, (IW), 5':H66259, 3':H70635]	H66259	H70635	0.632798976	-0.584212074	-0.102792323	-0.773034849	-0.329265921	-1.915392763	0.567712681	0.440750198	-2.13262646	-0.762103841	-0.400020464	-0.118379441	NA	-0.219781208	-0.516873511	-0.806941838	0.331205908	-0.274213047	-0.221168761	NA	-0.112687815	-0.796388045	0.430979043	-0.458341283	1.220309107	-0.30133416	0.47509955	0.194241381	0.351968134	-0.710009501	-1.644668747	-0.975954526	2.482316452	0.670526449	2.810491527	1.181200734	0.588438876	-3.885574364	-0.059675752	-0.021097852	0.167208473	1.09481537	0.031868054	0.492544347	-1.50319013	0.220420718
235936	ETS2 V-ets avian erythroblastosis virus E26 oncogene homolog 2 Chr.21 [235936, (EW), 5':H52670, 3':H52671]	H52670	H52671	-0.688843645	-1.314030765	-2.46756655	-1.686245837	-0.892828476	-1.555044978	-0.739057973	-0.958339335	-1.394042516	0.581120434	0.471600672	-0.326717696	NA	-0.096582356	-0.92449619	-0.309890403	-0.853158612	0.585731733	-0.531090206	0.131988353	-0.091498354	1.55835077	1.453172628	-0.102828851	0.561982707	1.753119101	1.339114606	-0.230858514	0.325392346	0.677098536	-0.340141575	0.685126663	0.511527054	-0.081234312	0.758819319	1.964199279	-1.274756891	-0.345588599	-0.229481846	-0.297614638	1.087943703	0.478887783	-0.57674868	0.562482254	-1.047058805	-0.610736556
236338	TP53 Tumor protein p53 (Li-Fraumeni syndrome) Chr.17 [236338, (IW), 5':H61357, 3':H62385]	H61357	H62385	-0.909258518	-0.0264491	-0.871675903	-0.010858515	-0.590325685	-0.054164708	0.670200874	-0.792664576	-1.794754885	0.601221086	-1.18275617	0.803797103	0.313499473	-1.599338229	-1.041210135	0.578874183	0.403191256	0.3824581	1.717646909	0.035817388	-0.121605179	0.261459779	-0.3985066	0.462680539	0.884831697	0.16652751	0.371492424	NA	0.086644226	0.403950084	0.428250185	-2.234599327	1.617265796	-1.80037247	0.786396818	0.461394625	0.411611482	-0.941986065	-0.162030708	0.391446246	0.560477235	-0.554171245	0.203387869	-1.421515063	-0.94077659	0.725776127
238621	ESTs Chr.6 [238621, (E), 5':H65178, 3':H65122]	H65178	H65122	-2.117484446	1.202732145	-1.028482376	0.530864758	-1.37601561	-2.621126935	-0.376947726	-1.579587509	1.049451802	0.68216466	-0.548555272	-1.330925372	-0.277248265	-2.335886552	-3.348769707	1.247022855	-0.873664267	1.333925628	-0.911126458	-1.923270023	-1.509689256	-1.274253724	-1.754361834	-2.105696197	-2.072677504	-2.297754421	-1.116259031	NA	2.144801763	0.722277202	0.141883669	-1.209542999	-1.567225677	-3.69112296	-1.706209662	-2.664267966	-2.548698957	-2.165737204	-1.390375445	-1.764668523	-0.338370198	-0.935643777	-2.392936207	-2.274189816	0.10279953	-0.147179883
239001	*Human ferritin L chain mRNA, complete cds SID W 239001, ESTs [5':H67076, 3':H68158]	H67076	H68158	0.463711792	0.802550465	-0.245880123	-0.403752466	-0.636399217	0.048977253	-0.671666659	1.031388351	0.118706278	2.210346728	0.096194342	-1.023400927	1.660543793	0.684908483	1.40720817	1.599196685	0.276057274	0.479283746	1.123258563	0.557153454	0.304238265	-0.439641626	2.051921992	0.208886869	-1.37010424	-0.593792189	-0.770395132	-2.129517646	-0.101803358	-1.22316371	-0.218978157	-0.805885082	-0.793421327	0.655340877	-0.67640209	1.173352414	-0.444051482	0.709072132	0.887427605	-0.241645516	0.499382962	0.137023646	0.339395579	0.019178455	0.776058792	0.105002586
240167	SID 240167, ESTs [5':H79634, 3':H79635]	H79634	H79635	-0.545053779	-2.165688009	-0.822483665	-2.254885335	-3.578891919	-0.72312494	-2.547183226	-1.704070216	0.341036918	-1.49316107	0.066481866	-0.554821024	-1.498681159	-0.566230804	0.497670423	-0.492859383	-1.013483229	-0.253565736	0.872250395	-2.021418984	-1.379117925	1.069630214	1.321625294	-0.600884496	-1.523174707	1.114853619	1.501382406	0.960137893	0.880668342	0.555832061	0.773483668	-1.238311976	-4.060968017	-4.057206044	-2.518564683	-2.734954869	0.625232513	-0.513351757	-0.651041393	-0.930268373	0.525793068	-0.143008455	-0.585122631	-0.470890734	-2.398513689	1.349494313
240566	Homo sapiens TRAIL receptor 2 mRNA, complete cdsSID 240566, [5':H90177, 3':H90838]	H90177	H90838	0.929420498	0.5154774	-0.889955305	-0.306405823	-0.819427754	0.113465892	0.238997641	1.10679487	-0.260133266	-0.158276665	-0.318848702	-0.762648118	0.286783009	0.243806573	-0.020744117	-1.030559522	-0.524436935	-0.199978272	0.188965402	-0.308013597	0.137225038	-0.466422886	0.144070637	0.469277087	-0.070362915	-0.039187487	0.579505123	0.32527283	-1.454394564	-0.449013385	0.047290361	-0.360641045	-3.455858378	-0.298801606	-2.009169192	0.061379972	0.936103152	0.421379026	0.424150835	0.375579954	-0.241489479	-0.684188882	0.600130482	0.121015401	-0.080125811	0.827867355
241037	SID 241037, ESTs [5':H91396, 3':H91301]	H91396	H91301	0.192554545	1.751111896	1.141579119	1.435857841	1.048528231	-1.512432358	1.113073267	0.65974184	-1.743895235	0.60174742	0.823140063	0.399321188	-0.601968926	-2.794510734	1.729291226	-0.272249916	-0.475941619	-2.682251746	0.79113325	0.691636995	0.931276115	-1.342208222	0.653146641	0.322007646	-2.693001532	-0.988791248	-1.673113703	0.376307253	0.620077182	-1.349199042	1.157693988	-3.040469238	0.818765937	-0.153660614	-2.473807347	-1.825176747	-2.434026034	0.248798204	0.893084796	0.537828094	0.736522642	0.209029574	0.75481747	0.676183281	1.239673751	0.105559801
241080	ESTs Chr.2 [241080, (R), 5':H91414, 3':H91313]	H91414	H91313	-0.156331325	1.683517083	1.105632695	1.671358372	0.979586996	-2.004382352	0.691777425	0.571334704	-2.360261767	0.584179454	0.632484732	0.491799802	-2.450860759	-3.377866266	1.52521962	-0.190674183	-1.216669056	-3.185595515	0.804925897	0.70920062	1.103670213	-2.172677774	0.939993113	0.497789328	-2.964586776	-1.011001236	-1.889989703	NA	0.159717343	-1.129833489	1.293794626	-3.449529322	0.857704235	0.083311111	-2.667973796	-2.073318433	-2.947850179	0.319409862	0.594050374	0.549553293	0.710456901	0.378806369	0.646439578	0.817923689	1.098570758	0.185275946
241394	SID 241394, ESTs [5':H90373, 3':H91282]	H90373	H91282	-0.737294564	-1.605631838	-2.408911396	-1.260914354	-2.014604413	-2.125619803	-2.47605124	-2.465366715	-2.539158811	-1.798181482	1.813193073	-0.251538767	-3.955514614	-2.158697746	-0.41717641	-2.487474656	-1.640725772	-1.363946566	-1.955668846	NA	NA	-2.108789099	-1.301934655	-1.213955584	-2.030057234	0.690342997	-0.343013389	-0.990916895	0.743337677	-2.427564597	-1.502188305	NA	-2.336914275	-2.533214113	-2.106013238	-2.046503103	0.01403606	NA	-0.088946194	0.4639471	-0.690671942	-1.300711609	-1.852539731	-1.184948497	-2.006120905	1.927737257
241408	SID 241408, ESTs [5':H81215, 3':H81216]	H81215	H81216	-0.315449356	1.617331073	0.440889377	2.09930846	2.259503091	0.024868543	1.098070562	1.225922384	0.150440629	-0.061552431	0.005361192	0.422032059	NA	-0.63847801	0.088605201	0.278123742	0.282956863	0.081449814	0.692098658	0.374648375	1.045921913	-0.48531766	0.696464045	0.165693297	0.148376711	0.435980759	0.396574296	-2.382885639	0.27770071	0.420044491	0.431041849	0.433633721	0.617494755	0.538849286	0.401322355	0.597399604	0.053222857	0.461372029	-0.247585748	-0.050976863	0.326437303	0.359934417	0.373026571	0.139656399	1.268944394	-0.218029704
241489	ADRB2 Adrenergic, beta-2-, receptor, surface Chr.5 [241489, (RW), 5':H90487, 3':H90431]	H90487	H90431	-2.181925161	-1.213959107	-3.272403104	-4.776152515	-0.429369974	0.91181	-4.156089069	-3.615109464	1.161581474	0.492475082	0.967128276	-0.136235275	-0.948837596	-1.04820487	1.404135789	1.098283334	-1.274058875	0.504723747	NA	0.151358759	-0.157495877	-1.583766071	-0.54977481	-1.668160242	0.29263526	-1.534413047	-1.01282404	-0.729052457	1.075983668	0.191870973	-0.46883	0.447897119	0.73248478	-0.501001303	0.958615476	-0.643024591	0.566825524	-0.598197791	-1.77708262	0.885340564	-0.089550301	-0.496956257	0.826479097	0.627237602	0.044926347	-0.499292713
241615	ESTs Chr.13 [241615, (DW), 5':H89827, 3':H90679]	H89827	H90679	-0.091596352	0.573966296	0.764568888	1.0603899	1.092687557	0.292751858	1.687456494	0.099230524	0.087564961	0.680839177	0.003491519	1.418702226	1.371640855	0.399910807	0.845838486	0.603756874	0.334786923	0.831682017	NA	-0.170340225	-0.329145061	0.041798917	0.698728806	0.038534097	0.248817556	-0.419567158	-0.552459483	-0.39025082	0.615924953	-0.657508686	1.891819132	0.180888206	0.522043063	-0.147760085	-0.012639901	-0.230686931	0.914728306	-0.575290766	1.502261131	0.469110066	0.712483074	0.395651708	1.276121775	1.159613555	0.674463793	-0.620880061
241935	SPP1 Secreted phosphoprotein 1 (osteopontin, bone sialoprotein I) Chr.4 [241935, (EW), 5':H93913, 3':H93048]	H93913	H93048	-0.352474897	-2.712925257	-1.902437997	2.360159071	1.670853493	-2.355782388	3.599007236	-2.534059028	-4.661705398	1.198949499	-2.125397737	3.928745643	4.34541279	-4.250656274	-6.146492307	2.454368472	-4.377123749	3.255272401	-4.19547976	-3.592230501	-5.689898162	-6.036283528	0.566500445	-3.695808269	-5.460742564	-4.881239357	-4.359823881	-4.763765654	-1.586471596	-5.240376136	4.573572744	1.071716832	-4.930285342	-6.201332263	-5.127696766	-5.201867894	2.92671317	-5.807097275	3.901801719	1.819627963	3.111375977	1.813324945	3.388989405	2.25210728	0.385192988	-4.9929766
242133	ESTs Chr.3 [242133, (I), 5':, 3':H93519]		H93519	0.174632004	-0.096645169	-0.034314365	-0.319894698	0.01148547	-0.220673904	-0.189745187	0.28495337	0.725913326	-0.678071905	-1.059227222	-0.709322839	NA	-0.390283452	1.32963619	-0.576391238	-0.523762344	-0.222392421	-1.544095254	NA	-0.172404286	-3.772941338	0.543424154	-0.651254179	0.6387852	-0.565784399	-1.015413555	NA	-0.220885261	-0.290352944	-0.691877705	NA	1.171702189	1.422976159	0.483641313	-0.318278188	0.416533295	-0.226955946	-0.826633985	-0.357691447	-0.44318854	-0.667144145	-0.545377049	-0.495513213	-0.339420453	-0.535118987
242678	SID 242678, ESTs [5':, 3':H94252]		H94252	-0.263716923	1.264788788	0.907686754	1.720243893	0.692618047	0.633009675	1.041033394	-0.011900814	-0.064022926	0.227665943	0.24745199	0.689876236	0.775664209	-0.879656062	1.506277797	0.435928885	0.388790049	0.247220809	-0.006832033	-0.124617206	-0.605461618	-0.392279696	0.354776974	0.047093371	-0.430676623	0.279565119	-0.806127189	0.404740977	0.810375787	-0.756159418	1.582728485	-0.21359897	0.192645078	0.367063585	-0.576697445	0.29506204	0.546213645	-0.88725017	1.630748353	0.496882303	0.901542708	0.553450156	0.755517369	0.846762234	0.510933363	-1.213566495
242740	SID 242740, ESTs, Highly similar to CHROMOSOME SEGREGATION PROTEIN CUT14 [Schizosaccharomyces pombe] [5':H94185, 3':H94288]	H94185	H94288	-0.985920999	-1.122697901	-0.215342967	1.003644171	-0.305104657	-0.711205269	-1.313249636	-1.167948394	-1.52396833	-0.046418681	-0.160786652	2.214789481	1.50480773	-0.055459553	-0.106082037	0.87504173	-1.177923572	0.834498452	-1.512996955	-0.175697439	-0.648595694	-0.631912916	-0.130252303	-0.905161782	-0.668841579	-0.417943699	0.712483874	NA	0.723050412	0.222638754	-1.281922769	0.150559677	-2.281415695	-0.609166986	-1.858892587	-0.02704511	-0.306972092	0.10438752	-0.433940785	-0.233334907	0.261161303	-0.769290098	-0.555864451	0.871244188	-0.972125048	0.192077075
242844	SID W 242844, ESTs, Moderately similar to !!!! ALU SUBFAMILY J WARNING ENTRY !!!! [H.sapiens] [5':H94138, 3':H94064]	H94138	H94064	-1.027324587	0.975950072	1.066567617	1.177563204	0.319153065	0.82589272	-0.849289065	0.089757289	1.807965156	-0.418927216	0.683509888	0.474613959	0.340046501	-0.574481017	NA	-1.096312673	-1.457770484	-0.883870127	-0.345563024	-1.747143379	-1.009203827	-0.408764902	0.026400443	-0.277129236	1.149267734	0.295775807	-0.221026879	0.912777588	0.760266971	0.27646435	0.953090283	0.322368545	1.053627867	1.311645768	-0.407246474	-1.877413395	-0.269962126	1.216987038	0.230612928	0.185318456	0.702798991	-1.023925839	-1.100650154	-0.098102394	0.474151507	-1.103218987
243323	SID 243323, ESTs [5':, 3':H95089]		H95089	NA	-1.548359395	-1.393209352	-1.720079432	-0.141416338	-0.862162222	-0.833314827	0.301742783	-2.623030542	-0.636514214	-1.057958847	-1.18558698	NA	0.648559356	-3.048136521	-1.947409173	-2.133667467	-1.333830184	-3.384937892	-1.678770716	-2.338918811	-1.906466834	NA	-1.962967293	-2.597399604	-0.756197677	-1.850662059	-1.589928754	0.4428829	3.31332622	-1.236824527	0.328179109	-2.835830091	0.471536439	-2.684498174	0.09270591	-3.15659747	2.946560741	-1.35228447	-0.503138278	-2.557556343	-1.770165644	-2.291347494	-1.601909345	-0.860041347	2.566847136
244047	ESTs Chr.14 [244047, (I), 5':N45439, 3':N38807]	N45439	N38807	0.598637438	-0.668746113	-0.256441729	-0.986516771	-0.937801565	0.082619617	-0.318143147	-0.182993089	-0.601373015	0.036085963	-0.67656202	0.382818763	0.062875274	0.108681319	-0.289305755	-0.72102405	-0.575448698	-0.962070544	-2.252332693	-1.742622221	-0.964497479	NA	-0.097179069	0.068880161	-0.139493105	0.367131965	-0.06254637	0.540898228	0.18324878	0.03191345	-0.204151595	-0.610385098	NA	0.210852696	0.563709243	-0.052929452	-0.179127494	-3.044044333	-1.475961724	-0.69281849	-0.982612409	-0.049930711	-0.647023469	-0.547085276	-0.569633353	-1.453282669
244736	SID 244736, ESTs [5':, 3':N54322]		N54322	0.082622291	-0.460237433	-0.288804337	1.202369391	1.0402549	-1.453059233	2.144033468	-0.145294137	0.07169171	-0.827441687	-1.371302021	-1.465613573	-0.222013513	-0.51519975	0.575695204	1.125727234	1.654694714	0.738821334	-0.358905314	1.679429225	0.973202904	-4.222650022	-0.939075776	-0.53341546	-3.425098417	-2.139944375	-4.284490794	-1.651276755	-1.36400294	0.79906437	-0.866773519	-1.488382992	0.346897569	0.086081998	-0.538782096	-0.228222236	-0.001505159	-1.751243042	0.898479399	-0.586948317	0.275900135	0.132378755	-0.07442236	-0.066975695	0.104033847	-1.055891201
245094	ESTs Chr.1 [245094, (E), 5':N76329, 3':N54363]	N76329	N54363	-1.147702956	-0.493938327	0.037051216	-4.448900951	-2.110644064	-2.351459611	-0.544951002	-2.581024551	-2.20656932	-0.325917257	-0.41772113	-0.052823949	0.424672796	-1.040431049	-1.000877285	-0.215776229	-0.216276307	-0.229112019	1.110875774	NA	-2.594683348	-4.380927666	-2.05909904	-0.633812949	0.886223311	-0.774179391	-0.654112006	1.115307778	0.455053178	1.509606466	-2.381194044	NA	-2.969807971	1.921535682	-0.870176657	2.622883166	0.76334774	-0.925958791	-0.741327314	1.318861792	-2.532737058	-1.901967917	-0.827861445	0.457225662	-2.214206896	-0.916559244
245209	SID W 245209, ESTs [5':N76597, 3':N54485]	N76597	N54485	-0.155149649	-1.703335728	-1.156619722	-0.948469699	-0.228929877	0.029530304	0.226984558	-1.53341261	0.389157718	-0.142064744	-1.49014773	-1.098531361	-0.15760473	-0.345654023	-0.466564615	0.53076365	0.716905371	-0.441287398	-0.615806184	-0.77502795	-0.698231215	-0.195160963	-0.338374031	NA	-0.093620701	0.429554862	0.117612084	0.655673503	-0.494615999	-0.223432295	-0.062338753	-0.434006016	0.863930758	0.139769921	0.475462441	-1.125624825	-0.759099753	-0.609136174	0.048757783	-0.339571708	-1.169672061	-0.759496023	-1.086361289	0.144660538	-0.576626642	-0.28197023
245450	SID W 245450, Human transcription factor NFATx mRNA, complete cds [5':N77274, 3':N55066]	N77274	N55066	-0.812468775	-0.788346269	-0.064437283	-1.901682305	-1.039393438	0.760357443	-0.665015752	-0.640409377	-0.345297175	-0.519660193	-0.150220041	-0.115908054	0.420723004	0.149048566	-1.382115101	0.249885931	-0.576574715	-0.167619061	-0.416194896	0.237589389	0.101671418	0.197542127	0.291061439	-0.324299556	1.240978474	0.151510775	-0.648002895	-0.008694702	-0.108995514	0.007143248	0.263590894	0.372106105	2.055956406	1.044989111	1.076168062	0.475905664	-0.23187849	-0.158496856	-0.152731543	0.014763353	-0.553541403	-0.143247105	-0.130649853	-0.277342243	-0.339300993	-0.473415848
245868	SID 245868, ESTs [5':N77349, 3':N55343]	N77349	N55343	-5.047706853	-3.982890428	-5.793979651	-4.797806939	-4.527060171	-6.15821649	-4.474893974	-5.732158306	-5.581964865	-3.638726251	-4.459035328	-4.380066531	-4.21742341	-6.33525662	-7.565063987	-5.589093863	-5.152183419	-5.92917465	-6.768662646	-4.122491188	-6.757823336	-6.423734719	-4.140318539	-3.466213275	-5.70252947	-4.371695927	-4.790427329	-5.280031047	-5.769912581	-5.265205505	-1.482104026	-6.191785504	-4.741282274	3.325234322	-5.900529712	-6.420694685	-6.441524541	-6.814165859	-3.64967502	-5.814059946	-5.495997748	-4.16034831	-3.91332192	-5.160533178	-3.694753591	-5.864713012
245884	SID W 245884, HTS1 [5':N77361, 3':N55354]	N77361	N55354	-0.503044939	-0.949189459	-0.449755559	-0.299560282	-1.148322747	-0.091432437	-0.624049857	-1.225609134	0.845624939	0.272191877	-0.372301617	-0.587334185	NA	0.728887362	-0.375538923	0.79672578	-0.620567703	0.653689007	-0.727724206	-0.827241819	-1.350763733	0.258755525	0.190122035	0.281139578	0.169334241	0.432672618	0.54988657	1.349779479	-0.158623421	0.546608693	1.640255665	-0.310268078	-2.061927749	-0.722780508	-1.589989318	-1.402218413	0.237909812	-0.979099919	0.162237284	0.443988873	-0.97333205	-0.62613169	0.64891289	-0.302624465	-0.96665623	0.275578735
245939	SID W 245939, Glutamate-cysteine ligase (gamma-glutamylcysteine synthetase), regulatory (30.8kD) [5':N76812, 3':N55439]	N76812	N55439	-0.705895587	-1.042158996	-0.386646051	0.108694879	-0.931538671	0.56568203	0.022900402	-1.4349576	-0.160106099	1.76528549	0.855927262	1.146031795	1.807354922	1.076598292	-0.598039787	1.888861817	0.910294086	1.466218098	-0.241237236	0.621695052	0.433290664	-0.287246565	1.93884162	-0.171892939	-0.805764591	-0.897494559	-0.865577122	-0.004374016	0.094274905	0.346109733	0.777264121	-0.674274782	-0.176552	0.349170494	-0.3961083	0.835591401	0.234306637	0.044964517	1.547070651	0.0541921	1.003049248	1.190785383	-0.07820634	0.439008201	-0.026570886	-0.536782772
248257	H.sapiens mRNA for phenylalkylamine binding protein Chr.X [248257, (EW), 5':N78082, 3':N58493]	N78082	N58493	-1.623922661	-0.792195115	-0.732368709	0.067825365	-1.078660346	-0.344524393	0.008749525	-0.877065295	0.302125181	-0.184205525	0.832009115	0.361833291	0.145756421	-0.775256448	-0.192471165	0.449104666	-0.482821233	0.091217766	0.103156946	0.17145324	-3.063325935	-0.069393335	0.496863998	0.185275398	0.292963004	0.59640982	1.187142859	-0.838988077	1.079901291	-0.322229988	-2.948168549	-0.304946454	-0.000337433	0.492216862	-0.139066305	-0.138249522	0.480073593	-0.339019786	-0.405598619	-0.52545763	0.391039223	0.529855393	-0.851441669	0.350360748	-1.234395713	-0.276179274
248589	Homo sapiens sgk gene Chr. [248589, (DE), 5':N77456, 3':N58770]	N77456	N58770	0.623269168	2.270385183	0.998621146	2.218342616	3.494406736	2.235079358	3.239909718	3.032128998	-4.466550352	-0.902470392	0.765012945	-2.149343047	0.013277995	-1.176507793	-2.357156583	-1.729377437	0.482564441	-0.839913145	-0.220945949	-0.038691388	-0.766543592	-1.146053431	-2.525665317	-2.76618812	-4.175147244	-3.563607325	-1.610655009	-3.164722345	-2.068895081	-1.164231848	-0.536518816	-1.487369851	-2.977861023	-2.772212107	-3.472034713	-1.66446782	-0.380288663	2.409036981	-1.083121908	0.45052969	-0.04984978	-1.003020087	0.416119359	0.230098282	2.164510498	2.603806938
248955	SID W 248955, Human mitochondrial 1,25-dihydroxyvitamin D3 24-hydroxylase mRNA, complete cds [5':H82378, 3':H82272]	H82378	H82272	0.266703668	-1.388819979	-1.725212413	-2.983308394	-1.970436951	1.093532992	-1.274174963	-2.027224987	-1.999514489	3.166118169	3.154487456	0.654871445	NA	-1.179978666	-1.96443464	-1.560659253	-1.503846766	-0.634415899	-1.076076701	-1.419775418	-2.438326333	-1.171728678	-1.474084251	1.160595083	-1.545286727	-1.773034849	-1.438688767	NA	-1.338912275	-3.367864379	-1.670115846	-0.810161474	-2.396411594	-2.217378138	-1.589391345	-2.284992048	3.517983004	3.093424845	-1.535747665	2.435813276	-1.803898876	-1.510471957	-1.4959921	0.975328045	-1.629977617	-0.65365454
248997	ESTs Chr.10 [248997, (RE), 5':H79978, 3':H79979]	H79978	H79979	-0.07828794	0.271040963	0.051088772	0.174020661	-0.270280504	-0.204960118	0.361138124	0.175900478	0.082734013	0.79970135	0.392918489	1.259502819	0.961843858	-1.586004158	-0.583861627	-0.308122295	-1.235587246	-0.007336642	-1.399358408	-0.726516645	-0.321111314	0.617771395	0.777202725	0.974979046	0.830761795	0.682666131	0.743656491	-0.044643915	0.441223099	-0.309320464	0.002213741	-0.142050313	0.664799548	-0.624717621	0.239956043	-0.329151618	1.52447074	0.036813636	0.92958296	0.551089317	0.335974212	0.973274357	1.465894468	0.11138057	-0.427160298	-0.183543157
249704	SID 249704, ESTs [5':H85741, 3':H85457]	H85741	H85457	0.056548869	-2.110536476	0.059948015	-0.682711522	-0.32313798	2.17066885	0.496267518	0.067744607	-1.445398776	-0.025160998	-0.023234329	-0.302531017	0.156909733	-0.234649887	-0.749709395	0.113072682	1.602568489	0.631327005	-0.658422646	1.567799478	-0.607421385	0.026270063	-0.741899998	NA	-1.591030628	-0.617493424	-0.837761684	-0.937821009	-0.939927423	-0.134065185	-0.362049533	-0.761582155	-4.384740587	-2.222222081	-2.959740642	-1.488402071	0.467174248	-0.090908496	-0.042632828	0.722704901	1.288011313	0.103975641	-1.041903	0.681466718	-1.278783603	1.512073098
251531	SID 251531, ESTs [5':, 3':H97678]		H97678	0.263768789	1.474785533	0.552784009	0.543653628	1.637009248	0.072579347	0.497261773	0.823868528	-1.343344769	0.095786105	0.519697896	1.633056789	0.806774244	0.919476295	-0.343325374	-0.011426016	0.258544074	-0.00205074	0.266263302	0.234423796	0.619386331	0.337979075	-0.081030205	-0.261381404	1.566207201	-0.302739193	0.38328914	NA	0.750339456	-0.411676868	0.374436734	0.445934102	0.069052571	-1.22744681	1.412224021	-0.194390403	1.47421335	0.058472403	0.578256646	0.500954275	0.166569895	0.151232344	1.77832859	0.247345678	0.844771909	0.099094415
252333	Homo sapiens mRNA for putative glucose 6-phosphate translocase Chr.11 [252333, (IW), 5':H87024, 3':H87025]	H87024	H87025	-1.095557555	-0.441112927	-0.27237227	0.351893516	-0.78958022	-0.094928873	-0.110761423	-1.255016938	0.870019636	-0.583614817	-0.281570357	0.27145717	0.064416728	-0.235947438	NA	0.341761617	-1.59479351	-0.1130719	2.831420169	NA	NA	0.592662759	-0.174925683	1.271454398	1.186477986	0.51887331	0.896311666	-0.057715498	0.314349053	0.163498732	0.561595752	0.150416843	0.277937228	0.624079404	-0.386133551	-0.024032122	0.854960454	0.343954401	0.091235253	-0.32363039	-0.105402681	-0.396398916	0.583742463	-0.729538073	0.051549891	-0.629268083
252962	ESTs Chr.14 [252962, (E), 5':H88558, 3':H88517]	H88558	H88517	-0.112539753	0.742286744	0.380948609	0.416830781	-0.128096605	-0.003855757	0.052894948	0.018785357	0.518944243	-0.044812767	0.251502968	0.371020429	0.243231256	0.075779775	0.504050959	0.269593477	0.196847225	-0.201055832	NA	-0.207896936	-0.2521625	0.519123132	-0.220541151	0.913207045	0.328442653	0.430082744	0.738188439	0.514069966	0.830642877	1.132677958	0.599959466	0.168251757	0.656993937	0.135224384	0.880113577	0.322861576	-0.070654554	-1.436168964	0.038270017	NA	0.158864345	-1.312853527	1.443711483	0.685486277	-0.165170266	-0.11100184
253869	ESTs Chr. [253869, (DW), 5':N71211, 3':N22009]	N71211	N22009	0.524100605	0.277993778	0.766083926	-0.503482408	0.368626129	0.847166817	0.149548201	0.566880994	0.714476146	0.17920074	0.347567916	-0.581488637	0.318316841	0.790800993	-0.620528953	1.427582753	0.627460273	0.691275243	NA	0.417906252	0.505062954	-4.241077458	NA	-1.170853436	-1.002235004	-1.506554663	-1.269927372	-0.551867417	-0.236574037	0.818721177	0.424947196	1.262020921	0.228336785	0.679886415	0.093071849	0.931234415	0.057002774	-0.491535637	0.38306839	0.543621705	0.996339265	0.606341758	0.893392746	0.777294867	0.015985704	0.43156194
253963	ESTs Chr.6 [253963, (I), 5':, 3':N22132]		N22132	-0.55920562	-1.229415956	-0.965583797	-1.83414926	-1.745816512	-0.840834894	-1.087462841	-0.63252112	1.421312296	-0.85899273	-1.274174963	-0.676460855	NA	-0.445909982	-2.13014751	2.509425726	0.537740491	2.417476302	-1.657795381	1.489067073	-0.700089592	-0.401914219	NA	-0.955311182	-0.589924483	-1.078002512	0.02287174	-1.261161992	-0.324879398	-0.914509966	-0.350202549	-0.770721193	-0.196966684	0.175891843	-0.78221765	0.086105207	-0.711755031	-2.60968493	-0.856367312	-0.368306449	2.27826015	0.113606569	-0.443279268	0.681354489	NA	-1.205150566
254006	SID 254006, ESTs [5':N75188, 3':N22303]	N75188	N22303	-0.464742673	-2.070126086	-1.226003675	2.53127463	1.636567535	-2.039528364	2.936514636	-2.253756592	-3.843218184	1.311268352	-1.421788541	3.170070325	3.892166813	-3.480265122	-4.726831217	3.072442987	-3.932628157	3.088036911	-3.387500406	-3.847996907	-2.842877617	-4.192194165	0.219456587	-2.432770585	-2.219701662	-3.372982045	-3.004779778	-3.19061486	-1.685587617	-4.62058641	3.402070671	1.477212645	-4.13996057	-3.384293976	-3.981852653	-3.720278465	3.026557374	-3.811471031	3.65031534	1.698109658	3.34992648	1.780554863	3.424688952	2.211036136	0.397335498	-4
254029	ESTs Chr.X [254029, (IRW), 5':N75199, 3':N22323]	N75199	N22323	-0.515784088	-3.237237003	-2.982848417	-0.313037786	-2.23525974	-0.56436354	-0.40587244	0.733676774	-1.079446135	-0.279332421	-3.330806246	0.546429782	0.417652499	-0.097223707	-0.625859034	-0.097164404	-2.017605988	0.53467489	NA	-0.168998117	-1.385481178	0.568842835	0.641678849	-0.229384342	1.236732242	0.162636689	0.565328654	0.003747262	-2.318813803	-0.28190152	-1.349854827	0.037808264	1.625375631	0.192034543	1.544052482	0.654835871	-0.142412599	-1.579815528	-1.559731897	0.082138287	-4.365746173	0.08554907	0.344093751	0.272025245	-2.813005909	0.307851284
254085	SID W 254085, ESTs, Moderately similar to synaptonemal complex protein [M.musculus] [5':N71532, 3':N22165]	N71532	N22165	0.055310083	1.137995575	0.062667617	1.317380263	1.055599965	0.796223257	0.276973597	2.039369391	-0.308642404	0.468217537	-0.021426558	0.382247564	NA	-0.415737667	-0.490466556	0.585704437	-0.926626814	0.232061521	0.948484783	-0.216121144	NA	-1.371848521	0.672337324	-0.896548651	-0.452577948	0.095157233	1.375197832	0	-2.314452974	0.456894726	-0.408849287	-0.190010018	-0.155298025	1.384625336	-0.420535692	-3.319452781	0.078002512	1.115249322	-0.531284113	-0.185692317	-0.55701596	0.239076108	0.682597504	0.019223142	0.284941259	-0.483184876
254428	SID W 254428, Integrin, alpha 6 [5':N75624, 3':N22383]	N75624	N22383	1.217044892	0.631801932	1.516896956	-1.092475898	1.392038291	-1.905287332	0.617489059	1.538947736	-1.265306051	-0.513308244	-0.372994306	0.279801074	-0.29521381	-1.339303712	-0.199308808	-1.112422929	1.041773954	-1.405492812	-2.703263181	-0.653806432	-2.378340088	1.124692964	0.801368627	-0.12347958	1.057064908	-0.616099595	2.264654525	-1.95371089	-2.995413852	0.55807318	-1.074273793	0.941717153	-1.119974782	-4.213239259	-2.729711989	-2.258865827	-1.25863099	2.118757884	-2.241757746	-2.092331881	-0.806484656	-1.239916472	-0.878481657	-1.022160441	-0.760272968	-0.716923232
257009	SID 257009, ESTs [5':N39759, 3':N26801]	N39759	N26801	-3.209537579	-0.96575687	-2.26437292	-3.586503019	-4.317035685	-1.922966927	-4.059411155	-3.433494829	-2.975001525	-1.876168021	0.342316811	-2.365336235	-3.020997081	-2.579788454	-5.3649255	-0.992342365	1.743370317	0.547589395	-2.388311627	0.103192515	-0.42987254	-1.01799901	-2.365824525	-2.536662762	-1.01885156	-2.624805788	0.572062917	-0.560499091	-0.408933137	-2.601842126	0.087423129	-0.275048785	-4.202185365	-3.278345609	-4.675050811	-4.893362211	0.947509155	-2.516944077	-0.232206951	1.169660019	0.590392978	-2.858216749	-0.873417484	-2.320618934	-1.804030483	0.108479101
257146	SID 257146, Homo sapiens Rad51C (RAD51C) mRNA, complete cds [5':N57235, 3':N30816]	N57235	N30816	-0.727920455	-0.865157458	-0.065517411	0.35516213	-0.499322663	0.190797837	-1.030002079	0.075676209	1.752438708	0.139773849	-0.681520474	-0.090537546	0.072703194	0.26595611	-0.004175676	0.280159445	-0.862980521	-0.071825846	0.420272519	0.159576313	-0.423957878	-0.61101829	-0.625357088	0.727540581	0.006931881	0.255096586	-0.11001618	-0.981197693	-0.893344064	0.225038284	0.368803402	-0.162843607	1.194036653	0.630126313	0.60325365	0.253286429	-0.026021257	-1.644219086	0.384084571	0.388565288	-1.323953878	-0.85431068	0.357028595	-0.612806134	0.45141217	-0.801656834
257387	ESTs Chr.11 [257387, (IRE), 5':N41320, 3':N30704]	N41320	N30704	0.478653599	-0.366861264	-0.140778656	0.398117658	0.896645288	0.424303395	NA	-0.246661436	-0.029008447	0.221356375	0.966211687	1.864879529	NA	-0.262707672	0.619926173	-0.324639079	0.506501262	-0.687347662	0.081008075	NA	-1.296241451	3.242101204	0.448151249	3.375277519	0.738809294	0.577531545	0.536926545	0.077712669	0.095434457	-0.36356415	1.17227728	0.871102267	0.469861524	-0.013101756	0.051147205	0.096138958	1.464782206	-1.04943336	0.28019753	0.372488449	-0.115093164	0.385481178	0	0.127427418	0.187556201	-0.853427646
257685	ESTs Chr.17 [257685, (I), 5':N40031, 3':N27293]	N40031	N27293	-1.21736107	-1.09223603	-0.749162081	0.304723218	-1.089553593	-0.485225019	-0.685952428	-1.57104572	0.216577991	-0.504141493	-1.196279581	-0.962767094	-1.279482247	-0.766000959	-0.680865705	-0.864186145	-0.859137464	-0.985806857	-1.163050515	-0.177277345	-0.98106111	-0.806215802	-1.102840942	-0.172603107	-1.544850237	-0.25701855	-0.833538854	-0.280460336	-0.754631253	0.425676731	-0.878588553	-0.845035896	-0.509567598	-1.078496129	-0.284431252	-0.918823092	-0.852951221	-1.741202587	-1.084234094	-0.29735242	-1.378362051	-0.146656138	-0.199413327	0.053075149	-0.921698072	-0.11884984
259005	SID W 259005, Human X2 box repressor mRNA, complete cds [5':N57039, 3':N29343]	N57039	N29343	0.507386857	0.210240678	0.927869752	0.208689652	0.805476359	-0.003293408	0.648469728	0.368313222	0.773784652	-0.501791487	-0.365093377	0.245009327	-0.073063462	0.900256854	0.044947406	0.449563826	1.021487345	-0.226189989	1.116898501	-0.407686171	0.291637629	-1.286014499	-0.017570009	0.524019736	-1.46248864	0.412954839	-0.690040513	1.201402168	0.687888897	0.991504094	0.198521644	0.389465306	-0.400800083	-0.596000772	0.02685946	-0.402386259	-0.550885672	1.109434873	0.211683708	0.631333516	-0.464677898	-0.003395022	0.019389879	-0.32332133	0.838078875	0.676601589
259291	ITGB5 Integrin beta-5 subunit Chr.3 [259291, (DW), 5':N57442, 3':N29501]	N57442	N29501	-0.484964992	0.280863752	2.294347493	-1.00816237	1.490100789	-0.723860607	0.749879062	1.570411747	-1.428056446	0.824651327	0.893697488	0.089963377	1.194313898	0.549151525	1.706218211	0.016614714	1.366696801	0.122436076	0.746014454	1.177640228	0.932499256	1.552411929	-1.165825089	-0.246209783	-0.574734795	-0.955330951	-0.418342644	-0.491756817	-0.392534887	-0.409421965	-0.689081985	0.589512158	-3.719892081	-2.257444912	-4.765004246	-4.44418048	1.394191385	-2.212709868	0.545244038	-0.421660441	0.585283278	0.876710335	0.089159921	0.871941855	-0.519664615	0.479248906
259312	SID W 259312, ESTs [5':N57445, 3':N29504]	N57445	N29504	0.551640043	-0.05058251	-0.062298511	-1.412815335	-0.650679774	-0.08294931	-0.038927815	0.050571126	-1.644822055	0.388322879	0.437242195	-0.475967372	-0.963203644	-0.336261778	1.648975651	0.863206182	1.330283713	0.246923919	-0.793941436	0.741398773	-0.132603822	-0.503379785	-0.673345459	-0.885618399	-1.442621602	-0.967477006	0.122106724	NA	0.08681498	-1.377223521	-0.210484104	0.108053174	-2.564983168	-1.433322852	-2.53367089	-0.483851689	0.596905826	0.315293382	1.09665002	1.076146795	0.786395958	0.572201296	0.193907978	-0.706311022	-1.175933641	-0.542064236
259554	DESMOPLAKIN I AND II Chr.6 [259554, (EW), 5':N57176, 3':N29754]	N57176	N29754	-4.40641016	-2.874892134	-3.536447672	-2.896906507	-1.576425819	-1.011387616	-3.612294483	-3.46417577	-2.858512016	-0.754400188	-0.298929154	-0.648351207	NA	-2.040872281	-3.56924803	-3.047267442	-3.390942773	-1.800655088	-2.957181933	-3.267036336	NA	-0.490126164	-0.219313028	-0.490432402	1.096357122	0.200942501	-0.55363813	0.42580393	2.059953694	1.746299683	0.25767667	0.993235593	-2.43874176	-3.060020355	-3.782816246	-3.173955683	-0.628977356	-3.936402378	-2.015357767	-2.071850285	-1.021024411	-2.915607813	-1.83114341	-2.698760911	-2.003906569	-2.193136108
259596	SID W 259596, Human mRNA for KIAA0008 gene, complete cds [5':N41764, 3':N32765]	N41764	N32765	-0.875329829	-1.668156436	-1.589227047	-1.351622524	-0.93765426	-0.399642327	-1.408168371	-1.870380713	-1.255870432	-0.110250312	-0.440381701	-0.024932337	-0.779609932	-0.902580233	-1.031129897	-1.025346196	-1.086790935	-0.723627216	-0.923565403	-1.758542673	-0.167791267	-0.201246612	-0.396409803	-0.051886742	0.61420732	-0.090976575	-0.562912707	1.030822923	1.776632982	1.27294872	0.468360559	0.656445194	0.161606388	-1.610163055	-1.10826715	-1.235834251	-0.509437716	-1.360697665	-1.25337818	-1.432855245	-0.901513609	-1.004712594	-0.806293258	-0.191991772	-1.192245458	-1.643482225
259642	SID W 259642, GTP cyclohydrolase 1 (dopa-responsive dystonia) {alternative products} [5':N41787, 3':N32784]	N41787	N32784	-2.312352272	1.674126123	-0.83317059	-0.897411735	1.190683562	-1.628870508	0.354809985	0.61708352	-2.016197228	-1.23302759	-2.416085589	-1.563039185	-1.286947026	-0.509204905	-0.462957334	-1.207113227	-0.459254133	-2.168599604	-1.914652449	0.79210885	-0.708746945	-1.632946805	-1.445713337	-1.290436488	-1.80321195	-0.948723021	-0.912319726	0.64546724	-0.304381239	-0.649615459	-1.615019735	-1.771800327	-1.012846142	-1.509693082	-1.789650769	-1.98799064	-2.765534746	-2.515434075	-1.85937094	-2.372554168	-2.563771985	-1.634064976	-1.103664499	-1.209545252	-0.151701243	0.297977006
259884	SID W 259884, ESTs [5':N42045, 3':N32904]	N42045	N32904	-0.239133295	0.463150439	1.78604603	0.647236594	0.256145672	0.404675479	0.211898754	0.677911525	1.966270935	1.318141874	1.17625843	-0.238102504	-0.910139387	0.719711913	-0.466687435	-3.669593751	-3.568249663	-2.330870448	-1.94382385	-1.167072415	-2.065436535	-0.397502076	-0.945364743	0.626253763	-3.639575192	-1.12169574	0.315563127	-1.509815724	-3.15704371	1.119499176	-0.798626127	-1.898892592	-4.08315169	-3.272483469	-4.42896795	-4.384740587	0.73809226	-0.214562307	-0.091934093	0.34830351	-0.44901021	0.027376439	1.648941029	0.838597462	0.549775525	2.840392345
259963	SID W 259963, Homo sapiens clone 24667 mRNA sequence [5':N47029, 3':N30354]	N47029	N30354	-0.169741371	0.435244618	2.001705112	0.673980808	0.452457697	0.770955022	-0.265723493	0.811293327	2.03577756	1.40920842	1.182478052	0.028748077	-1.06161319	1.016071778	-0.293637284	-3.584962501	-4.072963272	-2.308172922	-1.361187525	-0.871911238	-2.332752869	-0.256682623	-1.028535911	0.620729284	-2.870986028	-0.111294624	0.260833498	-1.37539412	-2.480989532	1.291527777	-0.890211854	-1.807938655	-3.548893246	-2.329403215	-3.987434023	-3.772941338	0.756874959	-0.032631004	-0.139030568	0.717919838	-0.248045232	-0.001511467	1.793172699	0.744576607	0.498743553	2.672785984
260048	SID 260048, Homo sapiens intermediate conductance calcium-activated potassium channel (hKCa4) mRNA, complete [5':, 3':N32010]		N32010	1.682299388	0.63571325	0.692520817	0.425248955	-0.009806877	-1.506606863	1.141321519	1.321063577	-1.824913293	0.732993241	-0.623768615	0.420568605	-0.190102883	-0.074728541	-0.190146395	0.190158958	0.403560151	-0.303444481	-0.909226816	0.885064233	-1.070118297	-1.735909062	-1.571696246	-0.443637266	1.613781969	-1.246780719	1.757850174	-0.916916314	-1.996240388	-0.793886635	-0.46890013	-1.193107881	-0.44455078	-0.783376059	0.005902458	0.36734722	-0.216612742	-0.23190996	-0.139261598	0.009618003	0.047429435	0.136173647	-1.418979106	0.414033504	-0.374395515	-1.350518532
260223	SID W 260223, Human mRNA for BST-1, complete cds [5':N45417, 3':N32106]	N45417	N32106	NA	-0.410236513	-0.397160009	-3.64038956	-0.566201573	-1.224148593	-0.706916821	-3.120039618	-3.608809243	-0.050013784	0.092790753	-2.156590363	-0.089551585	-1.40138609	-0.336535526	-1.965393434	-1.2197477	-3.293073232	-0.481187004	-2.46983191	-2.614406279	-3.415488271	-2.906890596	-2.916342071	-3.295156339	-3.254752006	-2.600117692	-2.492304573	-1.463400521	0.063267007	-2.442495245	NA	-1.397158686	-2.487955161	-1.5981036	-3.60351832	1.718784861	-0.555906467	-1.889240869	1.125840387	-0.177095469	0.316751453	-2.166697823	-3.605780972	-2.458419793	2.161748015
260288	SID 260288, ESTs [5':H97716, 3':H96798]	H97716	H96798	0.82337694	0.095998941	1.24556093	0.00833242	1.508663995	0.266374429	0.188672631	0.444341104	0.90852205	0.771617141	1.142097214	1.01849314	0.177061183	1.30434006	-0.340617347	0.202976296	0.525091045	0.845336281	1.704043034	0.397551768	0.433570641	0.300699601	0.05294888	0.241805912	0.874721801	0.117814805	-0.020395582	0.653915853	-0.318973265	0.832618612	0.749995924	0.563812666	-4.411426246	-1.173866864	-5.014801602	-1.409752016	0.988979997	1.569470553	0.441335867	0.247200982	0.767547443	0.141886349	0.432570879	0.747793894	0.511035925	1.339468127
260649	SID 260649, ESTs [5':, 3':H97579]		H97579	-0.947842788	-0.222311912	-1.026460651	-0.755979848	-1.281968397	0.830074999	-0.844387043	-0.551127162	-0.890729	-0.94570291	-0.365468124	-0.059342866	-0.120983694	-0.939240307	0.52917205	1.071753336	0.058743791	0.487386909	-1.107889151	-0.088612787	-0.889939537	0.047587846	0.234025862	-0.621531001	-1.524769353	-0.261075109	0.395525336	-1.267933205	1.316196417	-0.308607888	-0.2189706	-1.250409616	-1.926995051	-2.029540555	-1.482168024	0.028942154	0.679592933	-0.395353281	0.909978608	0.250905575	-0.22074028	-0.65085674	0.23469799	-0.325237789	-1.157092049	0.60017805
260982	Homo sapiens clone 23584 mRNA sequence Chr.2 [260982, (I), 5':, 3':H98088]		H98088	-0.119493132	0.237874332	-2.171053429	0.111832337	0.160227861	-0.357953669	0.914841213	0.207298616	0.552230198	-0.723260679	-0.155185343	0.620517355	NA	-0.221962087	-0.218834602	-0.265266581	0.957967913	0.402215391	-0.428110966	NA	NA	-3.60694087	-1.500462156	-2.329307625	1.406137143	-2.219198497	-1.808258583	1.028771327	0.439733327	-1.231554658	0.09843815	-0.575427139	-1.762794584	-1.260534234	-2.658619542	-3.767165832	-0.156282875	-0.516981009	-2.037074931	-0.009140654	0.012873081	-0.440681527	0.50841758	-1.32098382	0.447133569	0.867648192
261517	SID 261517, Cathepsin B [5':N25156, 3':H98635]	N25156	H98635	1.34527063	1.738617306	0.236900264	0.579213823	1.494408883	-1.026466395	1.03082799	0.415848002	-2.198473407	-0.951678145	-1.032806993	-0.615327301	-0.974227699	-0.704024055	-0.245028088	-0.931042502	0.553778825	-0.919270767	-0.822593812	0.358748368	0.548588627	-1.394741713	-0.790858602	-0.966241435	-1.186690537	-1.160477417	-0.711970121	-0.137879275	-0.352375599	-0.50860054	-1.513473558	-0.782248884	-3.693710914	-2.456862872	-3.640577886	-0.795133251	0.139338514	0.195162293	-0.157134827	-0.138774248	-0.144641535	-0.869596637	-1.142916605	-1.152587113	-0.577729896	-0.078898149
262691	GRL Glucocorticoid receptor Chr.5 [262691, (E), 5':, 3':H99414]		H99414	0.14288688	-1.049353543	0.209515552	-0.900945787	-0.781017078	0.046848975	-0.015296187	-1.057294741	-4.412104045	1.399352467	1.009433434	0.695673524	-0.067803171	1.363831728	-0.313615821	0.769657975	0.725468319	0.414114765	-1.005067032	1.487109185	-0.552345549	-3.799087306	NA	-1.314195901	-4.817111573	-2.60569549	-3.557290082	-0.552773547	0.131222814	0.565671667	-1.253756592	0.553935605	0.743424745	-0.722187539	-1.093109404	1.185957656	-0.290506493	0.178125026	1.247459513	NA	0.21293845	0.618055736	-0.736965594	0.64376326	-0.910655857	0.75060314
263360	SID 263360, ESTs [5':, 3':N20008]		N20008	-0.950095094	0.48096373	0.443309	-0.392570905	1.382439185	-2.40233961	-2.687741098	-0.328228403	-0.168709263	0.679841499	-2.754105342	-1.415037499	NA	-1.791235257	-1.112919571	-2.709361794	-1.720767237	-2.378830486	-0.422328456	-1.096057727	-0.978626349	NA	-2.196984014	-3.30058456	-3.124564468	-1.339269992	0.399813139	0.704544116	-0.246931741	3.312689888	0.244488526	2.280107919	-3.598097903	-2.756423101	-3.914615889	-4.192743084	3.392133722	3.111583585	1.042566303	2.142422882	2.664549347	2.298138471	3.661015016	2.231479672	0.84624675	1.31399049
264166	ESTs, Moderately similar to !!!! ALU SUBFAMILY SB WARNING ENTRY !!!! [H.sapiens] Chr.X [264166, (R), 5':N25515, 3':N20482]	N25515	N20482	0.559788688	1.247398542	1.351042645	0.880039376	1.00620515	-1.990840001	0.294362208	0.758082543	-3.187451054	-0.179882126	-2.493040011	0.007432758	0.16407021	1.234829525	0.085973223	2.740693861	1.350112323	2.074962058	-1.288157358	-0.366241995	-0.464738903	-3.244887059	-2.957215134	-0.38307316	-1.961787167	-2.688257389	-2.989658056	0	-1.401028448	0.195359463	-2.551218299	NA	-3.998213381	-0.700728841	-3.351985329	0.82879997	NA	0.097564778	0.973916667	-0.653442239	0.370506339	-1.89039966	-2.34765837	-2.764196721	0.672885458	-3.016808288
264241	SID W 264241, ESTs [5':N29052, 3':N20673]	N29052	N20673	-0.70421364	-0.083416008	-0.87724741	0.545337932	0.186261033	1.594753734	0.149065541	0.174821176	0.439285046	1.070141371	2.281163061	-0.420511573	0.209981204	-0.803453246	-0.372901268	-0.436943402	-1.060131889	-0.154023592	NA	-1.382847223	-1.894528454	0.081320566	0.669373685	-0.288228199	0.259263232	0.669801129	-3.954964069	-0.443834764	2.210817287	0.144817882	0.412597039	0.370054845	-0.645432415	0.524500378	0.379482645	-0.073834278	-0.576874976	-0.792260618	-3.40397875	0.840035621	0.245605811	-2.757271435	-0.053965358	-4.851904736	1.335009985	-0.13492958
264347	SID W 264347, Transforming growth factor beta [5':N29100, 3':N20199]	N29100	N20199	-0.535622737	-0.42975991	-0.048163105	-1.164607284	-0.235469916	-1.279706613	0.166354259	0.171018781	-0.796708523	-0.427524715	0.197155985	0.165923071	-0.653538098	-0.355858439	0.486004021	-0.314442708	0.212372578	-0.606173482	0.095655286	-0.49594657	0.542047527	-1.174342632	-1.499051541	-1.353237371	-1.272789222	-1.117414371	-1.408227941	-0.712544122	1.159654	-0.020653309	-0.829790976	0.328622747	-2.246437895	-0.823530485	-2.708914078	-0.187033224	0.240737565	0.53818573	0.264738712	2.067674943	0.455424748	-0.230188876	1.21926293	1.553870893	-0.317463212	-0.286905809
264576	ESTs Chr.5 [264576, (I), 5':, 3':N20213]		N20213	-0.114332675	-2.050273206	-2.67072023	-1.559820075	-2.763393719	-1.652407022	-2.702062852	-2.691877705	0.915786996	0.93457366	-1.400199365	-1.288352568	1.209617417	0.895172801	0.918351772	1.46053798	0.61849946	1.913997482	NA	0.951305743	0.217792354	-3.382667253	NA	-2.5110604	-1.356254578	-3.453779525	-3.653220029	-2.787963568	-1.098412119	1.404367207	-1.871895174	0.225137798	-3.797012978	-0.689940705	-3.925999419	-3.333423734	0.326011839	-0.965146168	0.414135533	0.854394678	0.42287489	-0.426288634	0.195462537	-1.414821769	-3.112700133	0.778684984
265256	EST Chr.12 [265256, (IE), 5':N31009, 3':N20907]	N31009	N20907	0.432838786	1.33352642	1.175024156	1.362467188	0.820163924	0.13492958	0.308792693	1.470486	1.45376732	0.139364551	-0.514101627	0.932516403	0.8259706	-0.306876579	-0.414535081	-0.038135129	NA	0.138976413	0.030890117	NA	NA	0.74022882	1.078726297	0.302783046	0.789293751	0.350773652	0.001644097	0.457798071	0.569066778	-0.19725357	0.292525065	-0.551015169	-0.131244533	0.119798311	-0.024106617	0.011987947	0.521983556	-0.322444173	-0.173410616	-0.079779074	-0.235216462	-0.024874669	0.753313068	0.277958485	1.992391043	0.677578198
265494	ESTs, Weakly similar to COAGULATION FACTOR V PRECURSOR [Homo sapiens] Chr. [265494, (R), 5':N31244, 3':N21309]	N31244	N21309	-0.53697729	0.608730667	0.356223556	-1.501257887	1.252358247	-2.384447363	0.104366272	0.845955288	-2.837546952	1.575758673	-0.302095081	-0.357661392	NA	0.694164327	1.345838584	1.732117373	-0.009447938	1.832168847	-0.376099569	1.152102724	-0.356047473	1.344467165	-0.145740269	1.78320289	0.201760234	-1.635798466	-1.170371449	0.203300457	-1.034443774	-1.95968721	-1.936565564	-0.871317981	-2.916042294	-3.401291492	-2.415410048	-5.026878384	2.829203321	0.245774653	0.457752253	1.99809041	0.326554143	1.721563996	1.319908927	2.002409131	-0.535158945	-1.482027601
265571	H.sapiens OB-RGRP gene Chr.1 [265571, (EW), 5':N31358, 3':N21401]	N31358	N21401	-0.45505031	0.207727034	0.10813823	-0.140876698	0.251153676	-0.817457727	0.709087895	0.49865311	-0.25351776	-0.144780355	0.376135169	0.378363053	-0.344224574	-0.645621674	0.482723125	-0.368797172	0.412975033	-0.386641374	0.1283483	-0.338999388	0.539597607	-0.450929992	-0.901862885	-1.146497401	-1.17421643	-0.542264182	-0.729057301	-0.55753824	0.948826313	-0.084804773	-0.630581672	0.159029036	-1.526485898	-0.464213797	-1.767927524	-0.18404805	1.440378281	0.822843429	0.658875187	1.937082075	0.631743531	0.03742354	1.190248421	1.544146162	0.051656113	-0.013495842
266292	ESTs Chr.9 [266292, (DW), 5':N35634, 3':N26524]	N35634	N26524	-0.185410487	1.313820198	1.586788119	2.208702366	1.531774019	-0.142317905	1.254436119	1.830476405	-1.369723606	-0.037121131	-0.058589245	1.338247753	3.182408226	0.577137695	0.217387403	0.108575001	2.249234579	-0.249157099	NA	0.330779012	-0.194582882	1.56135767	0.553935605	0.492280498	0.210546996	0.928784859	1.654367447	-0.365181293	-0.536971183	-0.308932116	-0.297194914	1.586494838	-1.480845556	-3.737665762	0.949901388	-2.061888387	0.84909443	0.317454618	0.853319283	-0.51791468	1.231904056	1.24629981	0.682640228	1.568871224	1.069962558	0.653669814
266995	SID 266995, ESTs [5':N28766, 3':N23200]	N28766	N23200	0.345964509	0.220553973	0.602903205	-0.149674287	1.133341234	-0.073031571	-0.107915339	0.795469729	0.253352731	-0.47767359	1.475413651	0.211210775	-0.97050768	1.078002512	0.35928012	0.275686511	0.229481846	0.604108435	1.683815888	-0.017066549	1.503518354	0.289978317	0.260474166	-0.114079354	-0.410955107	-0.350970459	-0.064228241	-0.255257055	0.617805491	0.428604689	-0.173869209	0.244640442	-0.177479714	-0.384968613	-0.167290311	0.55929334	0.579680443	0.115938585	0.378511623	0.63944514	1.032040266	0.803767283	0.485207867	1.893511566	0.716542152	0.636449829
267246	PSEN2 Presenilin 2 (Alzheimer disease 4) Chr.1 [267246, (EW), 5':N33782, 3':N24576]	N33782	N24576	-0.257681171	1.808074531	1.04662616	1.804667602	1.446683126	0.858591272	1.972808516	1.45733673	1.434234593	0.442919073	1.24928369	0.833180909	NA	0.328989759	1.512252118	0.225548062	0.496851985	0.451060168	0.65956109	-0.399879816	0.460346661	-0.052600898	0.421463768	0.116789952	0.416668585	0.133065824	-0.299686829	-0.078578726	0.508016811	0.494352787	0.718229032	0.987103006	-0.762652238	0.376207946	-1.295756039	1.699066036	0.561923125	0.077216463	0.485213348	0.856686729	0.396157317	-0.11614902	0.890273282	0.406021225	2.90458159	-0.846033337
267689	SID 267689, ESTs [5':, 3':N23184]		N23184	-2.699916149	-1.065413379	-1.750623037	-1.693157451	-1.06201583	-2.260037817	-2.358021097	-1.802274647	-2.423775298	-1.967649296	-1.198819875	-0.575200945	-1.055915989	-1.307418255	-2.624235994	-3.076902478	-1.134749412	-2.587310256	-0.652635339	-1.837530316	-1.165109363	-1.146658298	-1.922795011	-2.107437541	-1.0845496	-2.097270846	-1.736243705	-2.201986211	2.005044155	-0.018580592	-1.679460386	-1.232411177	-1.922147262	-3.48599605	-1.122377449	-2.93673626	-1.454396029	-2.740998385	-1.878153119	-1.324757754	-1.188860603	-2.22857654	-0.876768234	-1.814086491	-1.312637395	-0.255804006
267859	SID 267859, ESTs [5':, 3':N23315]		N23315	-0.550743272	1.710669913	1.500987968	4.184760043	2.570972421	-0.458626768	1.820411075	1.576330044	2.353188843	-0.099172229	0.219660044	-0.386046404	NA	0.702156599	-0.884932348	-0.443485929	-0.061797598	-0.421956913	NA	-0.163557083	NA	-0.30256277	-0.911221104	-0.726239188	0.017852603	-0.331633913	-0.285732141	0.564613855	1.498057086	-0.137865449	-0.468006354	-0.386748455	0.252580048	0.734441961	0.288244969	-1.110644064	-0.792767386	-0.594076208	0.497552668	0.055376757	0.274040765	0.076291786	-0.20394739	-1.257080438	2.52764796	-0.699798093
268784	SID W 268784, ESTs [5':N36602, 3':N25972]	N36602	N25972	-0.453598381	1.13419079	0.732048907	0.328508243	0.78661882	0.227859771	1.019597437	0.774872611	0.009024565	0.637429921	0.557906202	1.473099424	NA	0.62392153	1.47092352	0.293085251	1.004175676	0.394516918	1.626513967	0.471240921	-0.317340825	1.089929986	-0.22397693	-0.281446179	-0.015076821	-0.263674324	0.112811319	0.109589338	-0.029343962	0.059363958	0.356445734	0.442434734	0.327834736	-1.285537715	0.209346535	-0.258837788	1.359460151	0.532071862	1.346530068	0.134860418	0.982297998	0.330810451	1.463167749	1.333334128	1.029661502	0.767295204
269753	SID W 269753, Human p190-B (p190-B) mRNA, complete cds [5':N36267, 3':N24811]	N36267	N24811	-0.334191515	1.533604195	1.26720795	0.886852842	0.823690295	1.046187238	-0.176979759	2.027642755	-0.542100176	0.396031082	0.600188975	1.1691504	0.341753073	0.450661409	0.580451726	0.18473988	1.001183993	0.986161093	-0.868755467	NA	NA	1.288569498	0.934841736	0.133215221	0.795781821	1.068147377	1.614013023	0.002941275	0.158646367	-0.158466378	0.479011988	0.196265394	0.483022112	-1.183678157	0.513324627	0.583905194	0.549795646	-0.587465008	0.075407403	-0.631185517	0.346904331	1.369456465	-0.011434895	1.175895492	1.083434748	0.339056893
270505	H.sapiens mRNA for membrane-type matrix metalloproteinase 1 Chr. [270505, (RW), 5':N41928, 3':N33214]	N41928	N33214	0.376032609	1.705687837	1.804816083	1.847665671	0.990381997	1.571557572	1.22547547	1.907708111	-0.484274975	-0.461277678	0.858688141	0.012299265	0.862769172	-0.621241601	1.740267988	-0.660001241	1.263339125	-0.026438753	0.324920205	0.55110131	0.556765609	0.446076644	-0.100011732	-0.139081641	-0.117178129	-0.58427632	-0.391739251	0.208185929	0.31786068	-0.312727654	0.535085951	-0.557331382	-2.302670478	-1.202629167	-1.155623409	-0.962565812	NA	0.927396251	1.056852212	0.589716031	0.931468618	0.437395548	0.459021447	0.340780803	1.664431912	0.305702478
271441	ESTs Chr.2 [271441, (DR), 5':, 3':N34799]		N34799	0.787270676	-0.195321395	-1.627106813	-1.713202174	-2.186261738	-0.631233655	-1.76158981	-2.257082601	-0.863365308	0.663369563	0.936026225	-0.520289654	-1.303104221	0.479660364	0.922345745	1.117858718	1.211003928	0.566194341	0.111017299	-0.206696966	1.353636955	-1.146174015	-0.923124275	-1.689429888	-1.664075775	-1.772910329	0.553704513	0.040098862	0.248440703	0.410122009	1.186815999	0.388934783	-1.01384112	-3.428035945	-3.422475831	0.842779197	0.061652883	-1.067146404	0.925240167	1.03121337	1.051838932	0.679284764	1.081084821	1.678796639	-1.744661771	0.769795629
271478	SID W 271478, Human MXI1 mRNA, complete cds [5':N45031, 3':N35022]	N45031	N35022	-0.034646143	1.947911489	3.014841774	1.683972507	2.331074077	-0.198258452	2.07754667	1.373313481	0.201633861	-0.465607675	-1.360256214	-0.819323885	NA	-1.742782921	-0.141213705	-0.415953787	0.266514975	-0.981769263	-0.906890596	NA	NA	-0.310549567	0.354349573	0.853845785	-0.574322395	0.291503013	1.382702123	NA	-1.049831156	-0.377975405	-0.789820263	0.932885804	-0.428486887	0.094299025	-1.240165298	0.029336858	-0.657985757	-0.085518071	-0.450420377	0.888754543	0.675931937	-0.279993233	0.604411367	0.06302714	1.521496082	-0.816818902
271976	*Prothymosin alpha SID W 271976, AMINOACYLASE-1 [5':N44687, 3':N35315]	N44687	N35315	0.762337384	0.653134003	1.752204416	-1.513855235	3.161917982	-0.800456405	-0.33329435	-0.027597559	-2.834302596	-0.855651402	0.187891548	0.883740368	NA	-0.425442557	3.834487683	-0.898015968	0.768390047	-2.920006095	0.599003439	0.620572882	1.325634443	1.701431505	-1.402098444	0.503191736	-2.912984354	-2.761027327	-0.396502579	-1.658876897	0.026499225	2.901687522	-1.890033921	0.256310502	-4.115199749	-1.33087288	-4.379898164	-2.707671287	1.092819445	0.866241914	-1.515104454	-1.19127478	1.149787785	0.371712218	-0.464357709	0.456822048	0.775710266	-1.424537172
272110	Human Ets transcription factor (NERF-2) mRNA, complete cds Chr. [272110, (D), 5':N49346, 3':N32165]	N49346	N32165	-0.624431875	-0.682981819	1	0.547792708	-0.43542521	-3.302323537	0.462920023	0.940593899	-1.208054961	-1.743691457	-1.05134688	-0.180409972	-3.041643508	0.253580076	0.011444097	1.310237415	-1.211578623	0.415870224	1.387512912	0.43992346	NA	-1.109624491	-2.568239143	-0.431874062	-0.794605064	-2.776522111	-1.856236192	-0.160464672	0.76041479	-0.108309693	-2.018797595	-0.805571983	-3.114193681	-2.629089874	-3.101863728	-1.869777423	-0.036964585	1.40051683	-0.75118923	0.194459409	-1.125002558	-0.461965241	0.012483224	-0.532047498	-1.746784655	-0.863498
272143	SID 272143, ESTs [5':, 3':N35476]		N35476	-0.24871114	1.923901631	0.622525914	2.146307897	1.147101357	-0.876886133	0.711908137	-0.278600663	-1.098252708	-1.695145418	-0.650297239	0.460524984	NA	-1.154482256	-1.236811481	-0.042178046	0.096368394	0.014213859	-0.029747343	-0.113048251	NA	-0.811319858	0.492357321	-1.071342158	-0.277309798	-0.870686061	0.404817657	-1.144138943	-0.754703871	0.831686948	-0.587088802	-0.666443903	-0.840403757	-1.614982942	-0.667691136	-0.898906231	-1.019412703	0.238958747	0.037955668	-0.109774858	-0.269888077	-0.850398851	-1.219197082	-3.165107985	2.268957029	0.088365372
272525	SID 272525, ESTs [5':, 3':N35886]		N35886	-0.461194945	-1.503097853	0.12495827	-2.005433886	-2.690953196	0.277930266	-1.602179845	-1.010496392	0.522610839	1.103263049	0.887033882	0.321509255	-0.288745662	1.587482493	2.257570154	0.382348881	-1.033997333	0.571920511	0.423608762	-0.805488563	0.90007181	-0.670692375	-0.752154755	-0.509868839	0.19890038	1.104453441	0.077571242	1.603638425	0.91979464	2.224962086	1.237399713	1.634184261	-2.581498645	-2.672846096	-2.58185659	-0.922806527	1.533417587	0.960924201	0.842115055	1.062222515	0.915047925	1.816186808	1.688872125	1.627912493	-1.646924209	0.603156038
272999	ESTs Chr.1 [272999, (IW), 5':N44639, 3':N33794]	N44639	N33794	NA	-2.811796265	-2.679525502	-2.237243473	1.103782906	-1.392428404	-0.338313406	0.327044918	-3.185866545	-0.852165344	-3.543495883	-0.184812398	-0.285340461	-1.128355483	0.852089975	0.947599454	0.992505463	0.175509846	0.179149235	-4.116863758	-0.311944006	-0.44115656	-2.207804885	-0.412598454	-0.921288024	0.220476915	-0.238625448	0.31253496	1.431976472	0.445911614	0.677663845	0.413985589	-3.881787815	-0.607496798	-3.287029887	1.207137712	0.023427227	-2.661755408	-0.183839181	0.963091835	1.807354922	1.635261153	0.168211961	1.901051906	-0.735729881	-1.038433148
274024	ESTs Chr.12 [274024, (D), 5':N43873, 3':N33510]	N43873	N33510	0.830225522	0.159023521	0.931686357	-0.402503146	1.355272923	-0.539085979	1.247548439	0.126190098	-0.014706499	-0.315465844	0.593962499	-0.38973005	-0.140321288	-0.946484491	NA	-0.419033887	0.257585861	-0.180572246	0.561696551	0.779328967	0.111217479	0.906890596	-0.135251072	-0.135837701	-1.160040413	0.763001245	0.207503795	-0.347367673	-0.662165514	-2.210566986	-1.509103075	0.587909785	1.912445614	-0.186842051	0.691738206	0.408464845	-0.606715299	-0.433573451	-0.073634987	-0.325799619	0.272869093	0.467095528	-0.912943266	-0.550443896	0.702813409	-1.128007612
276699	ESTs Chr.5 [276699, (D), 5':N46551, 3':N40464]	N46551	N40464	-0.100268983	-0.596189756	0.039571736	-3.645138016	-1.025946843	1.325824779	-0.66012725	-1.466129303	0.749552698	0.357585106	0.176426567	-0.33995564	-0.098489863	-0.665198824	-0.12838011	-3.729642253	-0.694745059	-3.966608446	-1.679039399	-0.692477055	0.557995453	0.11783649	0.332161188	-1.674625237	-1.879242871	-0.958294968	-2.098180394	0.344707346	-0.179746652	1.060968017	-2.042518648	-0.365604139	-2.728928275	1.181780546	-2.907466407	-0.123195374	-2.745609689	-0.604591307	0.752828359	0.387609011	0.373880175	-1.540148653	-2.73188774	-1.77913983	0.182381805	0.207251411
276822	SID W 276822, ESTs [5':N46602, 3':N40559]	N46602	N40559	-0.674263645	0.272079545	0.007743953	-1.302863833	-0.320149551	1.007096399	0.26589406	-0.554762263	0.786675459	1.765878286	1.275226633	-0.188914991	0.84861095	-0.106564055	-0.063679002	-0.69466642	0.566679874	0.108271971	-0.682506876	NA	0.192934979	0.919657892	1.618205793	0.380348774	-0.6413058	-0.389411692	-0.567091824	1.389826936	-0.066755807	0.831771977	-0.019733219	-0.547599784	1.413196152	-1.053439259	-0.595092186	1.448217292	0.128188269	-1.560087832	-0.022225918	-0.704082232	0.556113526	0.256098359	0.971489255	0.132508614	-0.344360753	1.306449001
276825	SID W 276825, ESTs, Weakly similar to HSM-2 [H.sapiens] [5':N46607, 3':N40566]	N46607	N40566	0.031337967	0.574328337	0.037534401	0.053571565	0.007278477	0.71188059	-0.419025601	-0.69895487	1.737759374	0.588895338	0.103870598	0.508289986	0.539562435	-0.222226604	-0.909197063	0.51145262	-0.782246473	0.928700674	-0.583401987	-0.240555525	0.03082799	-0.518428072	-0.275583856	0.400495669	-0.33084282	1.003582557	-1.154129192	1.154107355	1.444143291	0.120217082	0.643683574	0.966634259	-0.974366274	-0.22459249	0.392745293	0.640761781	-0.669034581	0.505353531	0.087040568	-0.186170076	-1.488539671	-0.911248463	-0.472279851	0.351839616	-0.242400132	-0.406020051
276915	SID 276915, ESTs [5':N48564, 3':N39452]	N48564	N39452	-0.152433684	-1.081624532	-1.438926931	-1.399607459	-1.660041618	-0.085408208	-1.51313932	-0.663611843	-0.040239717	-0.471071534	-0.757391573	0.419843406	NA	-0.15118962	-1.496532617	-0.826298757	-0.636975886	-0.354628327	-0.950429144	NA	-0.520771443	-1.903353132	-0.760742154	0.370391815	-0.234929068	-0.445903905	-0.731547314	0.196975331	0.246717706	0.068629228	0.483720505	0.095604622	0.11127121	1.93070542	0.648872731	-1.120752159	NA	-1.054786787	0.812572631	0.472344937	0.698741495	0.099240433	-0.062749539	1.078682518	-1.086028167	-1.594699512
277036	Homo sapiens hepatoma transmembrane kinase ligand (HTK ligand) mRNA, complete cds Chr. [277036, (IE), 5':N46714, 3':N39570]	N46714	N39570	0.453313578	NA	-3.253066237	-3.378163328	-2.162650338	-2.75514152	-3.501329322	-2.37163717	-3.528487035	-1.306937228	-2.343954401	-0.319378841	NA	-0.264803696	-2.155425432	1.166023564	-1.381464391	1.056143078	-0.106225359	-0.430230054	-2.944481156	0.17766065	-0.007278477	-0.883059454	1.567264484	-2.204212405	0.267164861	0.162950043	0.848542546	-0.801592443	-2.957138785	-0.318041173	-0.922417059	-3.55794578	-3.507234986	-3.751413638	-2.041929027	-4.497810552	-2.199904159	-1.474155715	-1.249692278	-0.900908985	-2.049436385	-1.698430993	-2.973581652	-1.066637193
277098	SID W 277098, 69 KD ISLET CELL AUTOANTIGEN [5':N44185, 3':N34295]	N44185	N34295	-1.205058539	-1.281750485	-0.524955191	-0.781093193	-1.526490098	-1.411321183	-1.574393259	-1.480857811	-1.393415225	0.662724704	-1.186117035	-0.808328291	NA	0.771429004	0.107246515	-1.843880798	0.898764705	-1.190088041	-0.110558375	-1.481283855	NA	0.621684116	1.149311497	0.298710912	1.080395284	-0.693161241	-0.251949307	-1.498491738	-1.934419304	0.239279407	-0.030455665	0.903197567	-0.638849198	-0.288425681	-1.28068186	-1.359123107	1.874237378	-1.704187675	-0.303658508	-0.450215332	-1.313157885	-0.554534967	-0.20321432	-0.372379603	-1.20640873	2.497130502
277268	SID 277268, ESTs [5':, 3':N34396]		N34396	0.093435474	0.868371783	-1.494481755	-0.136362602	0.560714954	-0.138548443	-1.412637407	0.599002463	-2.56026206	0.804647668	0.353199913	0.320003218	NA	-0.234024957	0.849817342	1.344065216	0.041306974	0.75081172	0.121440536	NA	0.705704446	-2.46974891	-0.65033851	-0.22106525	-0.311222098	-1.391169237	0.169456213	NA	-0.081332849	0.448145811	1.551010267	1.14218429	-1.393131815	-2.069162025	-1.88410088	-1.877143252	0.766351123	-0.042836198	1.735572935	0.623908781	1.405820652	1.650933565	1.44068376	0.878693704	-0.449224462	0.718358491
278125	SID W 278125, Dihydropyrimidine dehydrogenase [5':N94809, 3':N63511]	N94809	N63511	1.054351244	-2.582556003	-0.954959036	-3.746312766	-2.904241017	-4.089159132	NA	-1.039528364	0.417057798	-2.116767066	-0.326323513	0.514735082	NA	0.01498485	1.114960955	1.743382593	1.863118194	0.636883859	0.633597276	0.428961742	0.693794347	-4.089159132	-3.684280557	-2.485426827	-3.704701745	-3.380142709	-2.160715525	NA	-2.082811028	0.119342094	1.756853954	3.087462841	1.354163967	-2.519679136	1.346719394	1.223409209	0.841777403	-0.828301556	-1	-1.313037786	0.402182294	-1.286621226	0.334169654	-1.201410089	-2.804884553	1.436273504
278241	SID W 278241, ESTs [5':N94830, 3':N63574]	N94830	N63574	0.1511703	1.332674476	0.480873341	0.455003907	0.766495156	-0.296118909	-0.088302838	0.200827072	-0.548318542	-0.627511551	-0.178136803	-0.994414646	0	0.542527234	0.493814613	-0.606085792	0.806895831	-0.2627265	-0.801872857	NA	0.622584471	-1.74819285	-2.071135871	-0.577625859	-0.209962307	0.058072966	-0.086203176	-0.048440355	0.176435752	-1.370956431	-0.374893901	0.409935534	1.273118187	-0.417732615	0.496047943	-0.526871545	0.752825625	-1.133266531	-0.41095842	-0.145012431	0.286787848	1.150757135	-0.600663816	0.39686065	0.111910602	0.706811524
278375	ESTs Chr.10 [278375, (D), 5':N93901, 3':N64010]	N93901	N64010	0.030689377	0.462991194	-0.377452875	-0.566890928	0.379561492	0.108350721	0.586052561	0.368811097	-0.186861851	1.94768256	0.737495899	-1.498072408	NA	-1.014646776	-0.603052958	1.914818644	-0.550635037	1.018592829	-0.584315117	-0.578428772	-0.544970525	-1.881183982	-0.799160356	-0.604680735	-1.048645709	-0.932600715	0.481066842	1.029177371	-0.615167811	0.212253975	-0.444190045	0.307529276	-0.821386417	-1.257705439	-1.469231355	3.620505109	0.514139345	-0.287126212	1.322039711	1.854501178	1.142150969	1.072149786	0.66823868	1.813194074	-0.832032151	-2.164731335
278644	SID W 278644, ESTs [5':N99205, 3':N66205]	N99205	N66205	-0.103456043	-0.165142205	0.075948853	-1.022995307	-0.707015611	-0.727791032	-0.31410859	-0.663826858	-1.046981368	-0.85456956	-0.718477424	-0.482431116	NA	-0.847796268	-1.739728849	-0.850798885	-0.494604757	-0.864896007	-1.197769523	-1.90399818	-1.508226515	-1.105957175	-0.959055453	-0.262040472	-1.340145183	-1.079727192	-1.360557484	1.611518247	1.816724894	-1.944858446	-0.534982652	-1.025678622	-0.83655525	-0.317287708	-0.762365811	-1.159140865	-1.496959223	-0.879032946	-0.856100617	-0.256339753	-1.863563164	-1.023989087	-0.967037951	-1.549254613	-1.054729478	-1.373033839
278729	ESTs Chr. [278729, (R), 5':W01197, 3':N62936]	W01197	N62936	-0.453594679	-0.3529074	-0.557439822	-0.768184325	-1.136489089	0.744522286	-0.073325366	-1.399959314	0.504828662	-0.05704251	-0.527649048	0.681681008	NA	0.871854118	-0.918068145	0.227898898	0.310929096	-0.189806277	-1.077458489	NA	-0.319354151	-1.185279248	-0.654462237	-0.321602025	-0.529935088	-0.219439104	-1.002815016	-0.147557188	-0.317259862	-0.591270753	-0.640367971	-0.138236042	-1.513995979	-0.921774833	-1.350985827	0.30883169	-0.183631119	-0.236326227	-0.042199838	0.5312631	0.111942994	-0.007694392	-0.296575821	0.072666942	-0.982017166	1.167694834
278993	ESTs, Highly similar to OPIOID BINDING PROTEIN/CELL ADHESION MOLECULE PRECURSOR [Bos taurus] Chr.11 [278993, (E), 5':, 3':N63308]		N63308	2.262823962	-1.935071219	-1.07645206	-3.524815928	-1.34492992	-3.210710616	2.566224224	1.14642269	-3.201633861	-3.337441094	-3.180715591	-3.349976513	-0.138294981	0.454365378	-3.685940148	1.092160859	0.325151996	0.121914957	0.719861718	-2.866943718	NA	-3.727920455	-2.9800253	-3.238231015	-2.817135943	-3.538183388	-3.044590151	-2.799087306	-1.635134182	-3.716990894	-3.198779864	NA	-3.62058641	-2.474558311	-3.475084883	-3.305970521	1.494887156	-3.789729251	-2.843614266	-2.629939409	-0.650057529	-2.600517315	-2.741318813	-3.926948248	NA	-4.047887329
279006	SID W 279006, ESTs [5':N98989, 3':N66681]	N98989	N66681	0.415455369	0.41797279	0.464962725	-0.404948682	-0.550499091	0.331131922	1.463435136	0.630887706	0.62967415	0.472156811	1.206155364	0.124328135	0.708951218	-0.165194393	0.046235466	1.338801913	0.415037499	1.517875928	0.767156663	1.330340335	2.805292456	0.790492705	-0.046958	0.119407198	1.178086527	0.384143491	0.381489323	-0.091812766	-0.750904785	0.082936341	0.877055366	0.539703888	1.935951021	0.421016352	1.705424236	0.340774156	0.566081035	-0.764551426	0.039811178	-0.095758983	-0.007186541	0.371592209	0.50779464	-0.393937379	0.815049314	0.309809165
279115	SID 279115, ESTs [5':N46251, 3':N46252]	N46251	N46252	NA	0.231946728	-0.228174774	1.456958624	-0.475252729	-0.735842437	-0.21028747	-0.36994961	-1.310678954	-1.065453061	-0.028903038	1.358757309	NA	0.153724687	-0.33903734	-0.479832622	-0.269976015	-1.200574311	-1.860155366	-0.481869008	-0.884457156	1.156581005	-0.054729478	-0.017026102	0.089548163	1.413814358	0.849519416	1.028919132	0.216549503	0.165091404	-0.188417521	0.330686018	0.821510401	0.530679178	0.03355256	-0.097555309	-0.384888827	-1.12034115	-0.076337851	NA	-0.137503524	0.313938466	-1.023168347	0.067874479	0.843853518	-1.699302992
279277	SID W 279277, ESTs, Weakly similar to The KIAA0132 gene product is related to Drosophila melanogaster ring can [5':N47278, 3':N48596]	N47278	N48596	-0.392541183	2.158043696	0.276639901	0.687523053	1.447248388	0.136767643	0.797391015	-0.689861359	-0.692202234	-0.693392704	-0.491722234	-0.38923468	-0.056002044	-0.646032201	-2.279476819	-0.309145373	-0.013617569	-0.76885652	-0.32738978	-0.202779832	0.440653799	-0.060574136	0.082916747	-0.51060201	-0.319446777	0.140725025	-0.177572778	1.704397732	1.320094937	-0.371993412	0.506151111	1.377872461	0.206012302	-0.150798338	0.459856003	0.469335323	-0.497757629	-1.492782967	-0.373206779	-0.026702794	-0.427946088	-0.914817511	0.124813959	0.12393827	1.439170101	-0.492681123
279470	SID W 279470, Human Mch3 isoform alpha (Mch3) mRNA, complete cds [5':N45588, 3':N48796]	N45588	N48796	-0.125448137	-0.188303531	-0.038582462	-0.675890017	-0.376835045	0.513334631	0.576014265	-0.337937679	0.263585158	0.204452685	-0.392712953	1.477336785	2.576425819	-0.564904848	-1.201633861	0.429159731	0.210566986	0.577357343	-1.029703594	NA	0.842099143	1.42363425	0.658565591	0.533456199	-0.087788788	0.516200965	0.828833914	NA	-0.080601927	0.086165518	-0.226770862	1.2144275	0.994554927	-0.760857213	1.045073514	0.041111535	0.046467625	0.512630149	0.827466618	0.610562324	0.734615107	1.679663864	0.346936229	0.57473493	-0.541794642	0.001377275
279482	SID 279482, ESTs [5':N45595, 3':N48804]	N45595	N48804	0.111645356	-1.102634912	-1.568124489	-1.71241236	-1.233815777	-0.826979831	-0.770518154	-2.228995156	0.676455699	-0.509949146	-1.047379701	-0.550508444	NA	-0.471419969	-1.307244049	-0.168239383	-0.032061209	-0.135575166	-0.008158523	NA	0.618657968	0.091295834	-1.442004547	-1.222049453	0.407458596	-0.816135808	0.375444302	-1.013597603	-0.13249483	-0.312071899	-1.493794813	0.453923641	-0.570530619	-1.055513211	-0.603662633	-2.635316701	0.829698934	-1.108209217	0.039892727	-0.245436808	-0.016429445	0.616738951	-0.105784351	0.90525405	-0.886683476	1.064515995
279670	SID W 279670, Homo sapiens breast cancer antiestrogen resistance 3 protein (BCAR3) mRNA, complete cds [5':N49045, 3':N48319]	N49045	N48319	1.053537028	-0.061058568	-0.037816394	0.485690357	1.089726439	-1.386211148	-0.252961597	-1.087902486	-1.895505832	-0.155880266	0.08587166	0.3059265	0.926184154	0.987601071	0.633478248	-0.180177473	-0.077575868	0.035457134	1.265701478	0.298706869	0.962014913	0.197624516	-1.435476391	-0.656335578	-1.106915204	-1.441784558	-0.774465493	-0.51139504	0.617663244	2.08486185	-0.780882711	0.572037935	-3.421956913	-2.102012404	-2.000858492	-2.906890596	1.760848554	1.305255888	0.278747271	0.081273467	1.231360885	0.511798225	1.709231624	0.899422153	0.981831394	0.666906159
279998	SID 279998, ESTs [5':, 3':N57569]		N57569	0.042805611	2.960518671	2.538071715	1.651264871	3.252153555	-1.618562711	3.058979689	2.833470207	3.209925598	-0.489038081	-0.411531556	-2.219445137	NA	-0.798297437	0.173282673	1.626314069	1.103412941	2.18506749	1.672851049	0.743079896	-1.402218413	-1.616147927	-1.923764414	-0.670119907	0.013856801	-2.637107855	-1.430634354	-2.30733687	-0.608875121	0.206193414	1.798566905	1.062091792	-0.310263638	-0.918230444	-1.488716015	-0.635801367	-0.116853441	0.82051617	-0.370949745	0.198545679	1.569335833	0.116504412	-0.571650341	0.524287011	3.018529603	-1.756772147
280171	SID 280171, ESTs [5':, 3':N49245]		N49245	0.679034023	2.674320085	1.346625332	1.104568028	1.667797945	0.472564676	2.793485778	1.162559961	-3.211012193	0.35956331	1.556238212	0.158025127	0.120039618	0.909058432	2.36264314	0.580270805	1.796575083	0.420973414	-1.334960659	1.580681503	-0.03058832	-2.893362211	NA	-0.620107587	-3.514753498	0.128938904	0.525975285	-0.175400132	-3.457693432	-0.416039719	-2.797077443	-0.301429785	0.822156902	-2.503584462	-2.604071324	1.708670647	1.670731896	0.729703691	1.588014533	0.963474124	2.074429405	0.942749432	1.669412823	1.225460681	1.128263372	-0.884053812
280376	SID W 280376, ESTs, Highly similar to CELL CYCLE PROTEIN KINASE CDC5/MSD2 [Saccharomyces cerevisiae] [5':N50317, 3':N47107]	N50317	N47107	1.17782539	-0.250128422	0.001664968	0.158459815	-0.040884475	-0.954984884	0.680465698	0.926984091	0.020379081	0.043029793	-0.198724712	0.249476301	NA	0.777947156	1.386671108	0.633894521	0.858070629	0.693859021	1.151546472	0.26957269	1.255927519	NA	-0.437793413	-0.371615219	0.516662522	-0.343912962	0.404782435	0.238521408	-0.264861759	0.496414845	-0.035433006	1.00625899	-1.208520247	-1.310700839	-1.530750818	-2.884151671	1.950043339	1.314148747	1.476643821	0.341109508	1.065671953	1.191156382	1.583334728	0.470571037	0.12225575	0.229800371
280758	ESTs Chr. [280758, (R), 5':N50611, 3':N50556]	N50611	N50556	-1.744561693	-1.28353586	-2.852184704	-3.63994359	-0.466951141	1.242596343	-4.943764288	-3.5360529	1.099180723	0.184031948	1.299660977	0.25714896	-0.956015107	-0.721311515	NA	1.590457138	-1.743878979	1.09231877	1.303780748	0.253967159	0.394278939	-1.061084921	-0.105046024	-1.682673807	0.58812978	-0.303324127	-0.422310969	-0.641140102	0.839416601	-0.321540742	-0.267781632	0.319571208	0.917450438	-0.390168753	1.029198913	-0.452205155	0.630348283	-0.73646734	-2.076386047	1.051185594	0.231044292	-0.004937118	0.472794263	0.169436201	0.040949628	-0.404602882
280800	SID 280800, ESTs [5':, 3':N50664]		N50664	-0.200650362	-0.12856249	0.264620657	-1.726603574	-0.031892727	0.336380555	-0.593717058	-1.373974843	-3.873531999	0.408667974	1.166746358	0.738122372	-0.392450814	1.198419716	-0.366085881	-0.224831467	0.775667168	0.020293999	-0.105050335	0.978787142	-0.595609745	0.471245741	-0.123441101	2.228770188	-0.719202291	-0.75570596	1.236047662	1.330748948	0.184621513	0.656790944	-0.833600685	0.458839825	0.69917327	-1.71713258	-2.040974599	-1	0.646681486	1.047305715	0.34827309	0.04580369	0.275685438	1.398317161	0.698407996	0.811702962	-1.121954882	0.396502579
280824	SID W 280824, Human mRNA for KIAA0172 gene, partial cds [5':N50763, 3':N50674]	N50763	N50674	0.619751873	1.658779241	2.010967146	0.961692652	2.113000487	-2.039618829	0.838388055	1.365246017	-3.499527024	-1.012600037	-1.458189878	-1.078371064	NA	-1.271978607	NA	1.008447423	-0.534921818	1.003452802	-1.148129078	0.654442159	-0.273018494	-1.3852473	-0.18886423	-1.228610944	0.435145073	0.781809315	-0.47296242	0.519557487	0.839752912	-0.549671798	0.363833257	0.433046006	NA	-2.457307822	-1.252501477	-3.518151583	0.245513445	-4.136683578	1.072167309	-0.602592395	-0.24410055	-0.153758888	0.252792739	-0.49571304	0.301821291	0.09926873
280845	ESTs Chr.5 [280845, (R), 5':N47523, 3':N47524]	N47523	N47524	-0.024561285	-0.170480333	-0.747968088	0.224952662	-1.046621162	-0.475779265	0.112939495	0.764695299	-2.293275907	-0.406099947	-0.004794149	-0.456999123	0.08230787	0.05134688	0.432988181	-0.140158326	1.196999358	-0.619089623	NA	-1.115988539	-0.658057882	0.175464436	NA	0.315352718	1.258221492	-0.527372687	-1.084064265	-0.251484631	0.141608676	0.157561073	-2.118111403	-0.952065523	0.753027056	-1.589995388	-0.415560879	-1.003702068	-1.004846142	-0.277447064	-0.612900286	NA	-0.976270928	-0.253466216	-1.455194626	-0.540896031	-0.56079619	-0.919325173
280868	SID W 280868, ESTs [5':N47531, 3':N47532]	N47531	N47532	-1.939418984	-1.246254047	-1.884352322	-2.109222467	-0.395660866	1.00503559	-3.217808443	-2.173169373	1.013670469	0.202067385	0.689299161	0.164595935	NA	-0.591543721	NA	1.210105536	-1.243211832	1.011404763	0.939773157	0.281848402	0.352852668	-1.154237187	0.160038573	-1.166489427	0.343637058	-0.145817586	-0.26383836	0.127254385	0.866306084	0.471612459	-0.408206295	0.471939891	0.261960572	-0.285530006	0.97174174	-0.568267676	0.255305133	-0.273516443	-0.994075166	0.569606086	0.168195358	-0.036325538	0.393248014	0.08865762	0.001154156	-0.203177793
281100	EST Chr.1 [281100, (R), 5':, 3':N50928]		N50928	-2.350089187	-3.184760043	-2.545649577	-2.77844223	-2.718486174	-3.081388327	-2.764330493	-2.975181637	-3.802590928	-0.437702661	0.886447206	0.244431038	-0.206291894	1.598037739	0.155425432	-0.002727213	-1.594981257	0.364504765	0.643321759	-1.478124202	-0.146878061	-4.844486088	-2.153643406	-2.961128823	-3.547671726	-3.001658588	-2.6357083	NA	-0.781721731	-1.357928697	-3.175412948	NA	-3.455167072	-2.903466815	-3.931960133	-4.955126781	1.113111201	-4.978653265	0.648106484	2.615675546	0.201652794	1.234298971	0.416293655	0.806521235	-1.865847686	-3.812864903
281146	SID 281146, ESTs [5':, 3':N50955]		N50955	0.473823319	-0.081858269	0.067270696	-0.955832417	-1.656086042	-0.303936066	NA	-0.836209785	0.080170349	0.190189426	0.005706118	0.355849112	NA	0.806033167	0.6667903	0.379958989	-0.259519922	0.464248635	-0.572388304	0.136728784	1.861349812	0.441509711	0.263034406	-0.114902095	-0.108569228	0.222152472	1.559664467	-0.09940115	-0.258892978	0.27972317	0.222528275	0.218787935	-0.44170545	-0.177811389	-0.510290503	NA	0.434485262	-0.361572848	0.838605856	0.457263006	0.435825972	-0.014329369	0.828172852	0.248662484	-0.917024973	1.41924361
281199	SID 281199, Human GS2 mRNA, complete cds [5':, 3':N50987]		N50987	-0.23128273	0.308929172	-0.401639644	0.204629005	-0.457571543	-0.303899218	-0.539747191	0.79230248	-2.655902581	-0.445799753	-0.009114987	-0.012449487	0.149424549	-0.564025926	0.359847024	-0.302503511	0.615227689	-0.518291461	-1.444826136	-0.866425743	-0.382228605	-0.250252226	-0.654743738	0.438141462	1.137023904	-0.074160783	-0.591670989	NA	0.1048608	-0.003238374	-1.990292109	-0.617725192	0.512803266	-0.983955033	-0.490100448	-1.350927967	-1.065588342	-0.012528493	-0.725605732	-1.121073858	-0.856121985	-0.31790601	-0.861791227	-0.555791802	-0.301995211	-0.675019504
281392	SID W 281392, ESTs, Highly similar to FIBROPELLIN C PRECURSOR [Strongylocentrotus purpuratus] [5':N51145, 3':N47888]	N51145	N47888	-1.719233232	-3.553316874	-2.924099886	-3.466801724	-4.092545742	-3.51433996	-2.579873624	-3.257832091	-3.307315554	-1	1.306611078	0.105610188	-0.306427001	2.185041415	0.019279062	0.133587276	-1.53850319	0.231723355	0.671256777	-1	-0.575289037	-3.942983598	-4.271768	-3.113062664	-3.25821739	-2.725923423	-4.973152038	-0.228941207	-0.473200525	-1.553820488	-3.173372303	NA	-4.101818134	-2.536208679	-4.244391494	-4.341985747	1.363397634	-5.242602506	0.830362818	3.129299393	0.140990101	1.192813058	0.219825119	0.771829214	-2.037298541	-3.752516598
281778	SID W 281778, Transforming growth factor, beta 2 [5':N53280, 3':N48082]	N53280	N48082	-2.070670857	-3.113409684	-2.744161096	-3.42682383	-2.377157616	-3.514850588	-2.707050016	-3.066244094	-4.187451054	-0.773634304	0.851108908	0.153860284	-0.337118707	1.879475138	0.306806808	-0.122592663	-1.907881798	0.296940291	0.391852112	-1.330373163	-0.536303499	-4.305240966	-4.211058874	-2.77807713	-4.151642375	-3.042919725	-3.787659121	NA	-0.744428631	-1.535536066	-3.085877835	NA	-3.583916691	-3.998496409	-4.26216295	-5.025028794	1.127346976	-5.379898164	0.592421271	2.77876568	0.046143809	1.220390068	0.269155619	0.860140116	-1.971418805	-3.7727977
281799	SID 281799, ESTs [5':, 3':N51773]		N51773	0.523043467	-0.832999579	0.169192855	-0.608355319	-0.992340623	-0.643616718	-0.544805374	0.091164164	-0.967400313	0.017870677	-1.1268093	-0.622882061	NA	0.316432107	-1.847489005	-0.570000232	-0.853407502	-0.580063701	-1.523916296	-0.585749354	-0.463104158	-0.118995988	-0.246437895	-0.243478997	-0.262184512	-0.579337952	-0.821389271	1.173888215	-0.111288386	-0.363663859	-0.017412931	-1.299440052	-0.747766126	0.889584341	0.381949161	0.418391825	-0.256072389	-1.891928327	-0.503921949	-0.153314039	-1.083824264	0.211279947	-0.721372659	-0.170050328	-0.718344804	-0.554056459
282065	SID 282065, Homo sapiens stat-like protein (Fe65) mRNA, complete cds [5':, 3':N48255]		N48255	NA	1.864772619	2.175342563	1.380632566	1.256441729	-0.998875968	1.186958199	3.101044312	-0.985152236	3.068217627	0.670488209	0.730005379	NA	-0.271650562	-1.496642698	-0.018147347	-0.447618735	-0.459726317	-1.425066005	1.296011728	-1.12042304	1.103932374	1.930969949	1.563623029	-2.436597984	0.770938715	1.479969735	1.450252192	0.932551053	-1.989545642	-1.30993887	0.850363921	-2.963474124	-0.827900627	-0.660419614	0.048826827	1.506959989	-1.346407071	0.988944811	0.067114196	0.410867394	0.20341764	-1.606657572	-0.812042412	1.381554081	-0.361499831
284499	SID W 284499, ESTs [5':N75134, 3':N52363]	N75134	N52363	-3.138328157	0.075322616	-0.71547464	1.152698703	-0.085397695	-0.29267429	0.562927989	-1.008260333	-0.55364089	-0.597441097	0.587675609	-0.204556886	-1.232933446	-0.819510713	0.025542887	-2.027516272	-0.402588012	-3.185764915	-1.337911691	-0.669255366	-2.075521731	-0.43081389	-0.088518858	-0.105217206	0.23388806	-0.441375343	-0.746430698	-0.824901705	0.928637303	-0.073377662	0.934426274	0.002656898	-4.211338831	-1.43468094	-0.088397277	0.368212226	-0.883050533	-2.350537145	0.15929405	0	-0.642516234	-1.469664578	-0.591504499	-1.605505359	0.533519139	-0.203896337
284548	SID 284548, ESTs [5':N76165, 3':N64757]	N76165	N64757	-3.576107703	0.391230851	-0.646598635	1.031354244	-0.078465772	-0.191071057	0.188570938	-0.788562891	-0.307935013	-0.567902675	0.62861603	-0.195550809	-1.135752512	-0.523795505	-0.098068341	-1.888921694	-0.71387127	-3.097187919	-0.846068943	-0.61227953	-1.939925375	-0.199873229	0.006182357	0.007616534	0.441123212	-0.464183409	-0.610361362	-0.701182342	0.733256023	0.085095862	0.902565849	0.149696396	-4.095730457	-1.527265324	-0.27037245	0.386571261	-0.992086129	-2.175209446	0.1868899	-0.217607746	-0.542733518	-1.502022959	-0.490665713	-1.66422998	0.643247757	0.074326105
284642	ESTs Chr.3 [284642, (DI), 5':N77400, 3':N64806]	N77400	N64806	0.393000161	-0.291231298	0.173029957	-0.304782112	0.230268385	-1.282124421	0.202263081	-0.062644937	-1.606264425	-1.117413164	-0.934904972	-1.730713385	NA	0.361109122	1.507703349	-0.680030758	1.171015062	-0.617070833	-1.018977158	NA	0.22681787	-4.235216462	-0.982582947	-1.126661964	-1.486354904	-1.043988012	-1.512239658	-1.626541604	0.063553698	-0.585410612	-0.194107516	-0.424405682	0.357717023	-0.661162127	-0.162180878	-1.65161724	0.932389094	-1.241135069	-0.852273372	-0.46247019	0.07814338	1.374376343	-1.583789101	0.695217244	NA	0.428543123
284679	ESTs Chr.2 [284679, (I), 5':N77426, 3':N64830]	N77426	N64830	0.455347833	0.054589886	1.015545145	-0.083721826	1.482418077	0.588798438	-2.022839976	0.505122629	1.798159894	1.234315589	0.313676784	1.399901119	1.713881981	1	0.426986808	1.030650213	0.259171766	0.183381282	0.661469527	0.678071905	0.154722595	1.419493391	NA	-2.07413173	-0.018793514	-2.420071022	-2.295455884	1.096594398	0.281861157	-0.208843124	0.123735368	0.204778834	0.583190148	-0.783890419	0.457029128	-3.040892431	0.993624846	0.382693351	0.531207535	0.823122238	-0.029249116	0.354418861	1.14541568	1.030289133	NA	-3.525918146
285041	Human LOT1 mRNA, complete cds Chr.6 [285041, (I), 5':, 3':N63378]		N63378	0.301002256	-2.752257246	-3.503348735	-3.603221405	-2.804839324	-0.988992259	-2.386117887	-1.631627635	-3.318380275	-0.47849078	1.278286879	-3.41701195	0.006911127	1.441777927	1.250251101	0.771522816	0.715218887	0.795413304	1.145591855	NA	0.696953893	-3.3950628	-0.50441728	0.999302203	-0.698762801	0.439233287	0.472857665	0.35028769	1.461416322	1.981987635	1.641612115	0.969406406	-2.325218165	0.587711016	0.930681159	2.028923609	0.923460858	-4.895787316	0.904043658	1.140306948	1.874045807	1.412143797	-2.754693187	-3.347665656	-2.095522611	-2.753502559
285079	*H.sapiens ERF-2 mRNA SID 285079, ESTs [5':, 3':N67562]		N67562	-1.267192031	0.15592386	-1.033645718	-0.422789775	-0.680354407	-0.389449123	-0.515939668	0.547675939	-1.367292154	-0.03861216	-0.89816521	-1.345491227	-1.140506475	-1.433990913	-1.163305743	0.02087461	-1.055946405	-0.510441958	-1.024771063	-1.58911813	-2.1981179	-0.389884759	-0.010317291	-1.301921918	-0.507261839	-1.274883647	1.001305252	0.497122534	-0.289790648	-0.965868455	0.602847109	-0.776932001	0.796536413	0.164431131	1.950814839	-2.309569976	-2.250692565	0.195789674	-1.029319495	-1.186827061	-2.109851735	-1.833547848	-1.749410096	-1.054628062	-0.060476002	-0.57538187
285213	SID 285213, ESTs [5':, 3':N63138]		N63138	-1.950039	-2.867896464	-2.906890596	-3.513490746	-3.117630494	-2.390504729	-2.698262065	-1.651132078	-1.243588578	-1.604125715	0.650283043	-0.731435463	0.111031312	-1.314222495	0.537428674	1.097193117	-0.43647467	0.641808361	-1.970416319	NA	-0.415969774	-3.873079104	-2.704937283	-1.497566748	-3.133350387	-0.160257195	-1.991684732	1.111922828	0.950013085	-2.591948931	1.129083445	0.075777847	-2.65738128	-1.144004523	-3.267321764	-2.980671739	0.613950027	-2.823243795	-0.827222614	0.702711192	1.023691916	0.8315777	0.768702696	0.036402501	-2.315840765	-1.60948003
285549	SID 285549, Protein kinase C, mu [5':, 3':N64056]		N64056	-0.266986997	1.309382842	1.472721236	0.387023123	0.711278951	-1.287683882	0.665004158	1.20886543	0.06515268	0.489499871	NA	0.073359953	0.487333893	-0.196265394	-2.774585676	0.686692388	0.527247003	0.063502942	0.506383775	NA	-0.908576972	-1.561426986	-0.930254589	-1.266140317	-1.404585135	-0.762428254	-1.079410569	NA	-0.415539045	1.074505436	-0.773387354	-0.371833001	-0.646639397	-0.545888355	-1.534816393	-1.004769244	-0.440877504	-0.563900885	0.219965684	0.179409251	0.319734993	0.438763569	0.968653763	0.709882356	0.647981791	0.132938832
285784	SID 285784, ESTs, Highly similar to TUBULIN BETA CHAIN [Schizosaccharomyces pombe] [5':, 3':N64148]		N64148	-2.382693351	0.300462114	0.844700046	0.006636143	0.238963934	0.928950249	0.407424315	0.39389169	0.960644706	0.351472371	-0.52717321	0.166485917	0.972504299	1.118644496	-0.713831668	0.810460164	0.250639923	0.056795705	0.757506373	0.052501217	0.166649869	0.787711537	0.65852493	0.276654015	1.626843107	0.343724369	0.963115926	0.746823227	0.093017487	0.213704893	0.291208912	0.176104444	1.584655381	0.08750366	1.384673723	-2.240412609	-0.227050258	0.174807223	0.632919869	-0.252593369	0.501101896	0.060672128	0.145139093	-0.071141357	-0.262613856	-0.342522201
285946	SID 285946, ESTs, Weakly similar to kruppel-related zinc finger protein [H.sapiens] [5':, 3':N66534]		N66534	0.186908708	-0.064069731	-0.35451031	-0.701184335	0.362367539	0.348354687	-0.183386575	-0.508253016	-1.797956224	0.622748434	0.165205549	-0.197606076	0.020508859	0.943416472	-0.101861578	0.761688024	1.197806783	0.527085442	-0.670560646	NA	0.80891222	-1.114446563	-0.156776957	-0.348770618	0.956708437	-1.786128681	-0.47497247	-1.505778662	0.212160958	0.348956383	-0.437281311	0.942732799	1.492648743	-1.697143458	0.759836718	-0.48676215	-0.095110225	-0.062152966	-0.07745761	-0.360912285	0.812256099	-0.144927576	-2.186506764	-0.33324964	-0.10396792	-0.021533162
285964	SID 285964, ESTs [5':, 3':N67056]		N67056	-0.122835122	-0.929142423	0.115151354	-2.124140825	-0.131596883	-2.250648451	-0.37161374	-0.70813411	-0.57812221	-0.421508399	1.376793801	-0.978516008	-1.63874255	-0.467556546	-0.152652601	0.777862202	0.015849113	0.656107864	-0.811482808	-0.363094868	-0.14770363	0.924835822	-1.259114357	-0.557004746	-0.767423292	-0.82409372	-0.127836279	-0.054568943	0.476875224	0.107757969	1.499750683	0.648709845	-1.248534836	-0.710839692	-2.668947171	-0.937155784	-1.782959768	-1.286067658	-0.73613588	0.226901828	-0.389880889	0.74431354	-0.60469679	-0.71927692	-1.270013326	1.436918774
285992	SID 285992, ESTs [5':, 3':N67071]		N67071	-0.481493381	-0.456449948	-0.21713964	-1.638226066	-0.746951715	-0.755829706	-0.125595206	2.471074189	-0.841919626	-0.212940946	-0.413237505	-0.991632117	-0.793799612	-1.228223642	-1.505986436	-1.358537603	1.425093894	-1.418338323	-1.723582163	0.824885636	-0.063101678	-1.080418682	-0.716448577	-0.672862926	-1.26706616	-1.21290315	-0.997736948	-1.276094087	-0.661136462	0.049785433	-0.885988192	-1.420930684	-0.384218472	-0.472885799	-0.915402984	-1.106461569	-1.540881432	-1.326898851	-1.156270337	-1.512586445	-1.324525206	-0.831794745	-0.745898719	-0.340983781	-0.681503936	-1.328683027
286197	SID 286197, PRE-B-CELL LEUKEMIA TRANSCRIPTION FACTOR-3 [5':, 3':N64346]		N64346	0.582610152	-0.427759398	0.948701519	-0.113430115	0.625124916	-0.340027511	1.335715451	0.577450621	-0.392317423	0.371378537	-0.367648034	-0.115536152	0.051178724	-1.479944762	-1.493469124	-0.54178636	-1.012461519	0.386120668	-0.861512805	0.177462818	-0.63271946	-0.221150325	-0.763608272	-1.02705424	0.327204026	-0.12151976	-2.168323405	0.499381985	-1.183959111	-0.768976907	-2.014315996	-0.532408195	-0.047081954	1.490855854	0.286235728	-1.543188024	0.436315843	-1.036599033	0.778673297	0.28188654	-0.057543483	-0.876076066	0.330045813	-0.757684248	0.089200172	-1.18410944
286200	SID 286200, ESTs [5':, 3':N67168]		N67168	-0.555050031	0.066411915	-0.080803754	-0.992109214	0.019178102	-1.136090675	-0.682621109	-0.564527385	-0.519483087	0.218208673	-0.363235069	-0.313549677	-0.027954062	-0.864186145	-2.693387186	-0.158818352	NA	-0.951009374	-1.668345628	NA	-2.980701835	-0.795524568	-0.447705993	0.125161481	-0.611811459	-0.661087725	-0.462511517	-0.212791651	-0.45402392	0.003426831	-0.362570079	-0.893385922	0.074861437	-0.071643695	-0.568607888	-0.493575111	-0.977804254	-1.325861826	0.063052171	-0.764621937	-0.091483061	-0.111748358	-0.02941043	0.032266778	NA	-0.469280544
286785	SID 286785, ESTs, Weakly similar to hTAFII100 [H.sapiens] [5':, 3':N67957]		N67957	-0.182501501	-1.231921723	-0.739124842	-0.928078631	-1.055883927	-0.892122807	-0.910455951	-1.585815813	-1.144606349	-0.891906681	-0.280814949	-0.585525723	-0.579405355	-0.010778388	0.253130096	-0.49685988	-0.529914719	-0.557779889	-0.325756337	-0.478814701	0.927942015	0.543514131	0.154079779	-0.205675026	1.90241167	0.298649543	-0.506268691	-0.523219151	0.116280894	0.385087898	-0.456006144	-0.31821769	1.188023687	-0.464197112	0.788209873	-0.029306209	-0.671654794	-1.172076381	-0.662484534	-0.090089777	-0.392575157	-0.873338036	-0.609123504	-1.518154442	-0.051174661	-0.026845514
287028	SID 287028, Homo sapiens cAMP-specific phosphodiesterase 8A (PDE8A) mRNA, partial cds [5':, 3':N66765]		N66765	-4.114380879	-3.315683062	-4.450945153	-5.788946667	-4.301587647	-3.659416544	-3.896349804	-4.843124529	-1.345450818	-3.254272321	-1.927770905	-3.744716161	-4.031259963	-5.326894348	-6.057666877	-4.676013022	3.417902436	-4.828022207	-5.465779585	-3.825640275	3.625125475	-5.079583548	-4.156263695	-3.605652359	-4.428451209	-4.316382357	-4.107650573	-4.718638315	-4.529726316	-5.756925495	-3.627551255	-5.634593268	-5.146298994	-4.333321405	-5.150153455	-5.547809502	-5.61276011	-3.713929343	-3.26252489	-3.125981654	-4.527066835	-3.385745049	-3.413825049	-5.195049596	-3.173437684	1.372512397
287239	SID 287239, ESTs [5':, 3':N66980]		N66980	-0.128997401	0.518298181	-0.523195091	0.187582177	0.77725289	-0.642830899	0.751043974	-0.581896198	-1.221085336	0.851823686	-0.676424052	-0.113775635	-0.222828083	0.773271652	0.566043778	-0.127494836	-0.519060564	0.047344529	0.177098312	0.195738693	-0.2282333	0.220379401	-0.900762127	-0.584002304	-0.583871616	-0.404434968	0.089815843	0.071240727	1.559995585	0.045897106	-0.760429003	0.490138955	-3.402546555	-2.745895809	-2.401381505	-1.58405997	0.57437775	-0.416702468	0.305222405	0.223414884	0.544447341	0.8755924	1.887479289	1.674610638	0.177458674	-0.988491261
287537	SID 287537, [5':N75151, 3':N58815]	N75151	N58815	-2.357922354	2.600354551	1.808390225	2.702976653	3.046096415	-0.252216074	3.517126867	3.380243519	1.662200914	0.15227073	0.269158651	0.708263511	0.955330951	-0.465255743	-3.386810946	0.901109516	NA	2.050040682	-2.126998677	NA	-0.767289494	-3.78968715	-1.617280221	1.347459041	0.863563164	1.256066146	0.040893347	0.427110332	-0.143412402	-0.098719955	-0.172282072	0.588451487	0.864844375	-0.22169361	0.602129784	-0.541542441	1.161996105	-3.248342379	1.611243632	0.824962075	1.109842806	1.527801439	2.056195955	1.337236625	2.38249478	1.366610015
287568	Human nicotinamide nucleotide transhydrogenase mRNA, nuclear gene encoding mitochondrial protein Chr. [287568, (I), 5':, 3':N62116]		N62116	-0.241318925	1.024349861	-0.300547705	1.639243817	0.267524002	-0.417811186	1.054339834	0.493040011	0.738983955	-0.775344527	0.655159379	-1.020009961	0.008331275	-0.161154792	1.640063935	0.650836108	0.010039672	0.061831221	0.165174602	0.605758465	0.438036191	0.072489723	1.180404768	-1.995512609	1.369100455	0.884636843	0.246855034	0.059623983	0.504016063	0.367801143	-2.045837536	NA	1.06118793	0.477826405	1.353362417	-0.099835268	0.495032515	-0.351500605	-1.313696764	0.502500341	0.25962881	0.152895065	0.29972043	0.514808376	1.094079181	-0.851649904
288748	ESTs Chr.2 [288748, (DIR), 5':N79388, 3':N62487]	N79388	N62487	1.244040742	-1.114672815	-1.269140681	-0.275127478	-0.973172253	-0.836853818	-0.377992139	-1.079909074	-0.764246722	-0.425541936	0.293189204	-1.310340121	NA	-1.219883386	-0.405084719	-0.497855778	0.015138597	-1.339325145	-0.6886062	-1.046560906	-1.398549376	-2.044478352	-0.623763432	-0.3863834	-0.852968049	-0.55110098	-0.209155449	-0.316378917	-0.200053331	-0.904165958	-0.043468029	-0.474582025	-0.980244705	-0.179832459	-1.33372525	-1.803763721	-1.083015902	-1.863128175	0.321511071	-0.34927488	-0.041768282	-0.164342184	-0.544344523	1.177929195	-0.907881798	1.602390512
288792	ESTs Chr.3 [288792, (I), 5':, 3':N62513]		N62513	-0.928643394	-0.949175741	-1.131705679	-1.871266686	-1.727042101	-1.707636929	NA	-1.375474902	-2.197939378	-0.841515939	-1.978861233	-1.771977414	NA	-1.489384841	-0.541384682	-0.889910548	0.409112665	-0.96646304	-1.553662126	0.497316379	-0.530809054	-1.207931324	-2.176465151	-0.449830559	-1.244733589	-0.369054113	-0.414693304	2.748505727	0.692659441	-0.281770968	-0.37870642	0.037637657	1.737928675	-2.401448435	2.003037254	1.512969287	-0.37036845	-0.896824552	-0.041147291	-0.878099947	-0.638574463	-0.527137871	-0.617432627	-1.189463311	-1.403646954	-0.563816692
289300	SID 289300, [5':N78553, 3':N73707]	N78553	N73707	0.065696314	-0.742842161	0.369614503	-0.632628934	-0.724365557	-0.712994544	0.264933939	-0.515015989	-0.951682932	-1.011803447	-0.641452729	-1.136535597	0.401262856	0.246277597	0.335625037	-0.304327242	0.689137069	0.20697924	0.382498072	0.431969565	-0.352681795	-1.260764232	-0.761342524	-0.835497305	0.16454292	-0.438732972	0.394510097	-1.22178612	-1.237184755	0.017036854	-0.854313492	-0.899995234	0.855941811	0.360303764	0.697072867	-1.500294384	-0.011461391	-1.807354922	-0.107737487	0.402272893	-0.034542446	-0.243077073	-0.551795637	-0.990134492	-1.092060553	-0.058102955
289361	SID 289361, ESTs [5':N99589, 3':N92652]	N99589	N92652	-0.940030843	1.650452886	0.383826191	0.546834091	0.645664708	0.253839487	1.361832183	0.460410049	-0.263694829	-0.165929186	0.85091439	0.457435099	-0.07788551	0.165768013	0.500943737	1.280328186	1.617007524	0.639222616	0.105927887	0.144784002	NA	-0.642738832	-0.039039356	0.299772761	-1.063453281	0.680668497	-0.520473774	0.674552987	-0.009954564	0.691141974	0.505220697	0.029464756	-1.831087772	-2.336433739	-2.204888674	-2.522581531	0.251744607	1.39956775	0.152122814	0.113287286	-0.405509256	-0.53800493	-0.310166088	-0.251094793	-0.592094592	1.326272448
289681	SID 289681, ESTs [5':N77797, 3':N62889]	N77797	N62889	-0.390602206	-0.620227831	-0.739791638	-0.813962994	-0.180341617	-1.029718163	-0.189477799	0.033300845	2.566376189	-0.35310975	1.20378214	-0.322905862	NA	0.253256091	-0.343484238	0.225461735	0.403759431	0.287170505	0.624696844	-0.377259465	0.53963851	-1.057220029	-1.458050388	-0.431933275	-0.390482825	-0.713893168	-0.519547988	-0.740091695	0.167061715	0.063113182	0.051481905	1.11447933	0.055684133	-0.455467805	-1.350314731	0.042955565	0.489384841	-0.100561015	0.342418621	0.174250927	-0.294368858	-0.187557871	0.82812077	1.023422115	NA	1.514987086
289717	SID W 289717, Homo sapiens mRNA for KIAA0656 protein, complete cds [5':N79864, 3':N62961]	N79864	N62961	-0.726681246	-0.389211512	-0.169925001	-0.937535913	0.722628134	0.145605322	0.402883299	0.50713536	1.078512028	-0.601450624	-1.208351483	-0.908261141	NA	0.191080615	-2.503868472	0.165015087	0.750600144	0.796650027	-0.581864593	NA	0.928577963	-1.836195364	-0.680081697	-1.529597264	-0.850580068	-0.578345789	-1.29782523	-0.221909672	0.738889508	0.30213579	-0.222209859	0.329224686	-1.657001976	-0.604219427	-1.299796925	-1.335659622	-0.581788253	-0.984806326	-0.898120386	0.04858018	0.284443299	0.231325546	-0.801723054	0.277289474	-0.400390723	1.209582614
289818	Human methylmalonate semialdehyde dehydrogenase gene, complete cds Chr.14 [289818, (RW), 5':N77107, 3':N62179]	N77107	N62179	-1.012193423	0.460344235	0.557995453	-0.897357078	-1.374512612	-0.665106645	-1.300332947	0.014562294	-1.294859852	-0.233395585	-1.055327074	0.101061528	-0.587946359	0.014884237	-0.772692088	-0.675223031	0.288048613	-0.936686874	-0.657626635	NA	-0.434639636	-1.01875396	0.903784685	0.158939141	0.412455599	1.209718591	0.977792865	0.82944651	0.749768296	-0.957984945	-0.065050549	-0.437405312	0.546035059	-0.177998302	-0.109047529	-0.970455724	-0.108495295	-0.887988596	-1.195186051	-0.645971062	-0.806720631	-0.349563662	-0.003536019	-0.362570079	-1.036872636	-1.902570005
289939	SID W 289939, ESTs [5':N77149, 3':N59340]	N77149	N59340	0.175195319	-1.158147834	-0.471732222	-0.800966594	-0.471606333	-0.393905261	-0.806941838	-0.62475044	-0.939518896	-0.455433101	-0.451042453	-0.106250827	-0.352406511	-0.308950241	-1.212408333	-1.325109342	-0.217098122	-0.710349738	-1.296182682	-0.067799985	0.320421888	0.516233857	1.624717355	-0.118319967	1.431406572	0.239580767	0.151508935	-0.39866167	-1.404447098	0.374867503	-0.247796365	-0.326810316	0.509690951	0.143739402	0.396727574	-0.493149734	-0.059631452	-1.760812336	-0.243847386	-0.093225149	-0.414716294	-1.209684981	-0.21063445	-1.192853064	-0.134274813	0.190888151
289959	H.sapiens SA mRNA Chr.16 [289959, (IW), 5':N79951, 3':N64622]	N79951	N64622	-0.692974728	-1.205225138	-0.584962501	-0.893775643	-0.33145732	-0.692092375	-0.40053793	-0.924219412	-1.144483887	-0.206003461	-0.299560282	0.308509289	-0.152220024	-0.721829214	-1.284702323	-0.614739082	-0.198643819	-0.468826819	-1.571838479	NA	-1.418592396	0.328853737	-0.182557671	0.376127331	0.290551291	NA	0.097227232	-0.498026864	0.536622966	-1.03465765	0.274267906	-0.17520498	-0.4586684	1.689306371	-3.514573173	-0.828329873	0.078993119	-1.114897589	0.09090007	-0.594612671	-0.457568187	-0.210725533	-0.041759646	-0.383105188	-0.404051852	-1.022333187
290482	SID W 290482, ESTs [5':N80396, 3':N67974]	N80396	N67974	-0.158714233	-1.235103473	-0.332715836	-0.356193516	-0.400109258	0.188125326	0.22881869	0.152499023	-0.518417004	0.248829029	0.921550902	0.231575472	0.179998723	0.201579173	0.658451397	-0.032015599	0.337034987	-0.238385121	-0.140355678	0.222392421	0.085645027	-2.151696291	-1.472935883	-0.423885949	-1.131536592	-1.445830653	-0.792993278	NA	-1.620131504	0.472683206	-0.842573443	-0.255257055	0.421736593	0.135662113	0.436386819	0.492424553	-0.180933326	1.238518929	0.179753056	0.292918686	-0.092934224	-0.143982828	-0.030565338	-0.215660554	-0.127111918	1.03117129
290724	MICA MHC class I polypeptide-related sequence A Chr.6 [290724, (R), 5':, 3':N71782]		N71782	-0.38416261	-0.162897735	-1.064130337	-0.786472637	-0.669851398	0.360603885	-0.26161722	-0.703121394	-0.262805606	-0.498119241	-0.070199011	-0.206386842	NA	-1.136124713	-0.748572214	-0.305792615	0.038474148	-0.646363045	-1.503544448	-0.215969844	-0.306626887	NA	0.175870765	-0.554254438	-0.754786871	-0.099535674	0.395899427	NA	0.901757147	-0.985548844	0.852536066	0.202452116	-0.595609745	-0.704151856	-0.402653775	-0.954790297	-0.955729733	-1.437988379	-0.352972716	0.041058407	-0.776177627	-0.632767011	-0.331129555	0.183144992	-0.794151312	1.694502875
290871	SID W 290871, Integrin alpha-3 subunit [5':N99380, 3':N71998]	N99380	N71998	0.711170399	-0.175656162	-1.083841608	-3.040049152	-2.245991659	-1.881064608	-1.630705673	-2.594365911	-2.873662363	-0.328927669	0.031092135	-0.077074225	-2.084440786	1.318561735	1.67476776	0.957722895	-0.170001224	0.642708004	-1.124306867	1.583961672	-1.347398782	0.182018863	-1.50670606	-0.470296698	-3.103912348	-0.886233973	-2.358145915	-0.939879008	-0.469059957	0.259974908	-1.102094339	0.758448	-2.610248942	-4.421272195	-3.53287838	0.002115248	1.521347969	2.006933269	1.025468852	1.077591458	0.363253322	0.942503513	1.515662935	1.509972891	-2.12382247	1.61129618
291035	SID 291035, ESTs [5':W00367, 3':N72107]	W00367	N72107	1.411262456	0.811271153	0.950114617	0.373583072	-0.064740145	-1.183890141	0.457562116	1.518197663	-1.551586364	0.695656559	-0.447157678	0.98251988	-0.296902699	0.379848071	0.095660353	0.148574227	-0.163001007	-0.104524383	-0.444665221	0.705407069	-0.720391696	-1.050961415	-1.207759573	-0.222794118	1.946928541	-0.853304508	2.022379676	0.014387106	-1.943455728	-0.693378822	-0.351952055	-0.70355233	-0.316937299	-0.827195835	0.081560621	0.588182085	-0.059694964	-0.141409973	-0.536703442	-0.038747116	0.329714011	0.319670159	-1.361726151	0.370764646	-0.483280491	-0.976810373
291057	Homo sapiens cyclin-dependent kinase inhibitor (CDKN2C) mRNA, complete cds Chr. [291057, (RW), 5':W00390, 3':N72115]	W00390	N72115	0.12558396	0.091105237	-0.164437376	-1.575502171	0.120884337	-0.923605897	0.615282393	-0.063720306	1.202339407	-0.175900316	0.373137674	-0.18099624	-0.433245118	0.328054198	0.477813015	-1.889992887	2.859303667	-3.335286478	1.803038105	1.334547581	0.908207524	-0.732175235	NA	-0.676473455	-0.903066122	-0.305643011	-0.416288427	-0.244114714	0.31500631	0.252422361	-0.3606957	0.777354718	2.296310561	0.542533581	0.523526457	-2.180199985	-1.431601344	-0.75038611	0.601341428	0.745749153	0.79227098	0.958752335	0.134272919	-0.155890452	0.281393843	0.651102197
291087	SID W 291087, ESTs [5':W00408, 3':N72130]	W00408	N72130	-0.765969883	1.4660961	1.307734213	0.757353591	1.201836843	0.342854487	0.924536806	-0.019515013	-1.292294435	-0.294758994	-0.07974595	0.435867422	0.289732727	-0.906890596	0.492658396	0.906977008	-0.240003437	-0.350825596	-1.502820548	0.429729022	-0.257157839	0.489203518	1.785821761	0.561878888	0.136634692	0.584089463	1.864577296	0.414476467	-0.34191957	0.604729415	-0.089267338	0.106778708	0.714949174	0.600138013	0.227777627	-0.282577583	0.483554413	-0.839697583	0.276723245	NA	-0.688476001	-0.29171213	1.047360691	-0.384605603	0.557553778	0.02601559
291387	SID W 291387, ESTs [5':W02885, 3':N72289]	W02885	N72289	1.238209022	0.316863886	-0.392349782	NA	0.314447076	0.385571384	-0.686027299	-0.374926145	0.766826272	-0.870906754	0.116399776	-1.329034079	-2.587171835	-0.010179038	-0.402239711	1.591549158	0.85029671	0.917971147	0.571988646	0.351270805	1.765859465	-1.165436537	-0.582130032	-1.19304846	-0.695802405	-0.828977079	-0.488286481	0.414858583	-1.102863281	-0.455097334	-1.251600419	-1.012191862	-1.146275115	-3.619368107	-2.801515485	-2.938765938	-0.579774973	-1.343593207	-0.739468536	0.42740163	0.238468098	0.016244363	-0.442246392	0.10006249	-0.248874236	-0.015082216
291620	SID W 291620, Restin (Reed-Steinberg cell-expressed intermediate filament-associated protein) [5':W03421, 3':N67817]	W03421	N67817	0.368379952	0.752779588	0.169846151	0.615989396	0.902437743	1.990848109	0.975089073	0.083981301	0.253738102	0.961557643	0.309864786	1.13847849	1.461563156	0.432329297	-0.45888821	0.092527358	0.16089375	0.681549931	-1.202598552	0.328622747	-0.728235189	-0.166539187	-0.149278456	-0.364386248	-0.688076508	0.590254026	0.247987348	-0.197244391	0.568575478	0.904328248	-0.393219389	0.741954246	-0.573946274	-0.433572257	-0.961083011	1.384676143	0.893458406	1.335095662	0.498898894	0.300013318	-0.063837268	-0.249004329	0.733762718	0.414814981	-0.24352282	0.996488667
292082	ESTs, Highly similar to TRANSLOCON-ASSOCIATED PROTEIN, GAMMA SUBUNIT [Rattus norvegicus] Chr.3 [292082, (RW), 5':W02344, 3':N73309]	W02344	N73309	1.410132799	-0.33334106	0.033012123	0.106062982	0.957562342	-0.761143256	-0.266659548	0.972998734	-1.41122863	-0.326575577	-0.709393516	0.073746936	-0.988628946	-0.498771684	0.738423353	-0.4991389	-0.587001646	-0.411476753	0.176107884	-0.259597213	0.964520605	-1.174291719	0.007662812	-0.596070068	-1.067936923	-0.857817571	-0.128679544	-0.500767373	0.146741129	0.494814292	-0.830233697	-1.44089844	-1.388804595	0.06925684	-1.345774837	-1.002501639	0.986833861	1.44178061	-0.007044159	0.436364728	0.710607039	-0.015704083	-0.054257489	-0.02200781	0.014294335	-0.390841431
292118	SID W 292118, Homo sapiens inactive palmitoyl-protein thioesterase-2i (PPT2) mRNA, complete cds [5':N80504, 3':N68067]	N80504	N68067	0.435061542	1.376500297	0.776225025	0.78887693	0.795298904	0.746132869	1.489949386	1.098163475	0.766770107	-0.538371941	1.780657148	-0.438538934	NA	-0.35614381	0.215148222	-0.28234516	0.289719514	-0.402004935	0.022150308	NA	0.195738693	-0.732188454	0.308381563	-0.247863109	0.072572473	-0.330836309	-0.670093848	-0.164266513	0.007026126	1.39865895	0.490885948	-0.230954435	0.099914582	1.620705463	0.46676116	-0.281378736	-0.49608122	1.183186339	-1.330389674	-0.386723218	-0.086508993	-0.654292012	-0.155572763	-0.358477325	1.962552569	-0.187627003
292320	ESTs Chr.12 [292320, (E), 5':N80960, 3':N68266]	N80960	N68266	1.077311434	-1.831474451	-1.115758143	-2.227805918	-0.948469699	0.053596008	-1.565652719	0.384504135	-1.370006668	-0.957892606	0.257733622	1.137979936	NA	0.359110377	-0.49148956	-0.982144635	-2.137921151	-0.363648407	-1.097610797	-0.267293784	NA	1.098504139	1.36013827	0.097129176	0.285575231	0.196255636	0.276035191	-0.518418653	-0.375530361	-0.590193307	0.508762257	0.210488174	0.040324944	0.959221248	-1.066146918	-2.41388103	0.38124117	-0.017974447	-0.30703031	-1.183634438	-0.374667119	-0.054742965	-0.153731316	-0.146326232	-2.045340087	-1.133830205
292339	SID W 292339, H.sapiens mRNA for disintegrin-metalloprotease (partial) [5':N79218, 3':N62550]	N79218	N62550	-0.820043816	0.297320909	0.063438538	-0.756728849	0.362710194	-0.479291146	-0.367826571	0.227611583	-1.753825526	-0.109478477	0.451419099	0.787087334	-0.302847353	-0.992214255	0.324137429	-0.817447843	-0.499677313	0.295109323	-1.07375801	-0.234031388	-0.339075402	0.319257055	0.339466424	-0.756817529	-0.417838707	-0.156234438	0.059623983	NA	-0.569981417	-0.356910531	0.849165554	-0.353232215	0.741202587	-1.521079137	0.362835525	-0.670332484	0.753373879	-0.692638018	-0.311751941	0.352529137	0.345948985	0.42203958	-0.024217943	0.281306447	0.378278949	1.346682798
293514	SID W 293514, Human 54 kDa progesterone receptor-associated immunophilin FKBP54 mRNA, partial cds [5':N98804, 3':N63715]	N98804	N63715	-3.770255005	-2.332941088	-3.214460205	-3.315332326	-2.57982103	-3.321164562	-3.492797578	-3.01282404	-3.886712714	-3.244114255	-2.629466185	-3.181020855	-3.100311108	-3.122349025	-2.544007872	-3.19660374	-2.87228611	-2.463492691	-2.841642488	-1.44550278	-3.635977787	-4.044732979	-3.639149187	-2.390109103	-3.546318603	-2.637663046	-3.653337243	-3.818857611	-3.9409825	-4.066507242	-3.170250116	-3.83824893	-2.745682811	3.425193844	-1.562702189	-3.538866086	-3.183514066	-3.13094564	-1.438772148	-2.747685265	-2.237325375	-1.256608137	-2.498637701	-3.571874863	-1.360019205	-4.157390648
293593	ESTs, Weakly similar to OLFACTORY RECEPTOR-LIKE PROTEIN F3 [Rattus norvegicus] Chr.3 [293593, (I), 5':N94121, 3':N69299]	N94121	N69299	-0.678071905	1.189488288	0.434159653	0.222875574	0.516378234	-0.412030317	0.864393511	-0.36049396	-1.928468848	-0.014855605	-0.037776651	-0.385942269	NA	-0.468083734	1.181045742	-0.521745595	0.189253262	-0.0268537	-0.491147855	-0.098244093	0.872323846	0.482451175	-0.313024952	-1.067936046	-0.084377112	-0.822541326	-0.551224095	1.014075185	0.120939525	-1.396072221	0.266406503	-0.431950882	-0.015625009	-1.810889941	-0.760095469	-0.389758091	0.456393186	NA	1.374623828	0.673910682	0.926616614	0.320264087	-0.381167298	0.471697667	0.24648323	-0.378362387
293891	SID 293891, ESTs [5':, 3':N66023]		N66023	-0.113781923	-0.1313904	2.156198018	0.545791903	0.10155534	0.224064336	-0.128384879	-0.80784908	-0.065697633	0.166341601	1.280617525	0.54646782	0.187493203	0.80560726	1.099871927	-0.533823652	0.105353	-0.143754641	-0.547729595	NA	-2.033833595	1.488610414	-0.32881448	0.172627184	0.660107624	0.588405689	0.146336712	0.927343791	0.168149377	0.132180437	0.228752586	-0.125862956	0.626596989	-0.055560545	0.086788086	4.085196573	0.337500899	-0.591276275	-0.659278184	-0.027119126	0.220719246	2.269425636	-0.927408595	1.640068231	NA	-0.345103208
293925	LYZ Lysozyme Chr.12 [293925, (R), 5':N98412, 3':N63943]	N98412	N63943	-3.135112976	-1.874735126	-2.221417298	-2.472885961	-1.441410211	-2.308935256	-1.754114937	-3.119711368	-2.354951915	-1.658404209	-2.259763729	-1.952599118	-3.326457753	-3.024177484	-4.559110623	-2.742108897	-2.586003031	-2.350361022	-3.467587397	-2.563013528	-2.329616629	2.525289084	-0.236031518	-1.735581524	-2.416589234	-1.978889723	1.847182055	NA	-3.365080839	-2.955330951	-1.832350184	-3.421285647	-2.677786534	-1.888468311	-2.628689742	-2.716026256	-2.684335837	-2.88917187	-1.953874431	-2.338495944	-2.524186995	-1.858219005	-2.486925448	-2.534917655	-2.002801895	-2.359186307
293962	SID W 293962, Cysteine dioxygenase, type 1 [5':N95679, 3':N66052]	N95679	N66052	0.408132657	0.801334413	0.164062762	1.572309613	0.56720603	0.690149842	0.867677669	-0.117338931	0.081824223	0.321540742	0.191141487	1.459228893	NA	0.814568412	0.111671636	-0.031743746	0.353207261	0.003174248	0.691017678	NA	0.350987002	0.760102948	0.873836258	0.408104785	0.540015095	0.140590742	0.297196542	0.115098408	0.161605093	-0.210782505	-0.149675921	-0.370050045	0.696557985	-0.966075477	-0.243987117	0.220472156	1.729896021	-0.730239731	0.713905786	1.023247281	0.45246627	0.318883363	1.428195721	0.70027957	0.678071905	-0.468335725
293984	SID 293984, EST [5':N95653, 3':N66062]	N95653	N66062	-0.085636645	1.250554956	0.544481732	1.862078713	1.020286648	1.004621333	0.755784247	0.226496112	0.180415949	0.756567393	0.259302119	2.038189742	0.224184723	1.006895162	0.072408496	-0.252157102	-0.147894401	-0.637499406	0.438828852	0.055354482	0.022814629	0.284847784	0.587237148	0.349985962	0.708788425	0.269376804	0.669292082	-0.032600906	-0.020269004	-0.533945622	-0.673792452	-0.300975509	NA	-1.904196589	-0.456571964	0.279356062	2.046283921	-1.216317907	0.56611644	1.123578112	0.673746917	0.316919503	2.0370189	1.155229398	1.243452363	-0.091166007
294134	SID 294134, Homo sapiens brain expressed ring finger protein mRNA, complete cds [5':N99793, 3':N71362]	N99793	N71362	0.151558092	-1.271205145	-0.705774834	-1.615850585	0.014991224	0.123486143	0.156604471	-0.804767549	0.615220322	-0.676211563	0.104426606	0.622597183	-0.255761171	0.891344162	1.19242883	0.006059207	0.482782106	0.03191518	0.006513307	1.143670361	-0.765156962	-0.420027257	-0.227982103	-1.266786541	0.105220998	-1.712506739	-0.341569331	-2.236888438	-1.611700471	0.239073853	-0.751446471	1.171074468	-2.201835863	-2.89543408	-3.20994068	-0.400039429	2.085167383	1.167179223	1.062405044	1.541888376	0.619934639	1.741030672	0.935440252	1.382962072	-0.093714435	0.865006176
295564	ESTs Chr.18 [295564, (EW), 5':W02384, 3':N72559]	W02384	N72559	0.679959624	-0.452546798	-2.305091785	-2.063901021	-2.586393036	-0.372695747	-0.166358386	-2.864081431	0.670884395	-0.64106239	0.748862867	-1.141173544	-0.036417399	1.551116376	1.80711385	1.417170717	0.995810466	0.935121848	0.402024077	1.466501192	1.199357986	-4.759140392	-4.103106895	-0.60042404	-3.805513575	-4.97097305	-4.080582427	NA	-1.919871147	-0.708161566	-2.191080615	-0.602427643	-4.16513199	1.253320772	-4.224518026	-5.907842555	-0.585967163	-0.288972385	-1.558945983	-2.751239725	-1.359067669	-4.712429665	1.617394073	-0.291222921	-2.102451683	0.205464082
296240	SID 296240, ESTs, Highly similar to HYPOTHETICAL 14.6 KD PROTEIN IN REC104-SOL3 INTERGENIC REGION [Saccharo [5':W03114, 3':N74406]	W03114	N74406	-0.006913301	0.636761101	-0.527294142	1.683231559	0.134638231	-0.003613967	-0.019449421	-0.871153987	1.525221676	0.977764515	0.372073657	-0.902546811	-0.237299228	1.325383654	0.535880437	0.904749014	-0.141328352	-0.028264947	2.059661347	0.8269896	0.556326414	-1.121480071	-0.682934955	-0.037077019	-0.484441858	-1.282293194	0.226491922	-0.331670317	0.222662679	0.664566941	0.156869343	0.916065673	0.261656197	0.04554254	0.613283956	-0.07927217	-0.123831508	0.674803539	0.104092401	1.042822271	-0.745988107	0.763862085	0.464880306	1.015425351	0.460562968	0.355112727
296310	SID W 296310, ESTs [5':W03157, 3':N74445]	W03157	N74445	-4.970702169	-3.64213254	-5.142004916	-4.268629869	-4.305359638	-4.712507235	-4.853324132	-5.235899039	-4.25147549	-3.488331683	-3.667908576	-3.707556343	-3.328605533	-5.011831652	-5.921245889	-4.627968078	-4.541019153	-4.180484573	-5.705586516	-3.809518208	-4.960040302	-2.222104544	-3.589169838	-3.466777908	-4.234268366	-3.282219301	-3.620751601	-4.892547713	-4.243278753	-5.3443642	-3.801983	-5.560714954	-5.127290344	3.484727107	-4.986851296	-5.120459167	-5.270106899	-5.106033185	-3.481765232	-4.719206748	-4.270427467	-3.351512125	-3.377207014	-5.293697849	-3.231415802	-5.128691223
296480	SID 296480, ESTs [5':W00977, 3':N74639]	W00977	N74639	-2.35931302	-1.481841805	-3.978677715	-5.537886705	-0.34981121	1.184822867	NA	-5.152488263	1.013962223	0.388304716	0.958292298	-0.027385021	-0.802060622	-1.683407142	1.894627651	1.669058491	-1.583118801	0.822321532	2.026542913	0.469485283	0.297038275	-1.32493793	-0.155473246	-1.987351935	0.446230989	-1.669579414	-0.557470317	-0.442641961	1.039789842	-0.428283645	-0.522270723	0.447043175	0.553610358	-0.354638113	0.974331855	-0.321150432	0.585589584	-0.533939162	-2.335638346	0.978210724	0.078488013	-0.217662752	0.838872677	0.311590443	0.12720969	-0.557469862
296624	Homo sapiens clone 24732 unknown mRNA, partial cds Chr.3 [296624, (DIW), 5':W02235, 3':N73979]	W02235	N73979	-0.056583528	-1.272507643	1.337139436	-4.304511042	0.2159731	-2.983342656	0.397254396	-0.84623322	-0.215508947	-0.587113102	-0.443758808	-0.901761131	-2.283325256	0.301078931	-0.851477475	1.17493909	-0.101550259	1.183797176	0.237403468	-0.395382729	0.851407426	-4.377123749	-1.945475994	-1.450420377	-1.967613182	-1.925911021	-3.39377838	-0.020939338	0.87881446	0.609615588	-0.042680908	0.805276551	-2.217230716	-2.756535355	-1.958502578	-1.906890596	0.10097909	0.299926588	-0.047440995	1.350497247	0.754321091	0.240496457	-0.097082312	0.393307236	-2.106582161	0.282579036
296688	SID W 296688, Human mRNA for KIAA0265 gene, partial cds [5':W02257, 3':N74019]	W02257	N74019	-3.191359722	0.13234222	-0.014958954	-0.11422128	-0.156178769	0.482815071	0.508945263	0.216688736	-0.726658017	0.231770605	0.628468009	0.318118429	-0.037505151	0.00082534	0.71205745	-0.230954435	0.85768723	-0.501092385	-0.808708796	0.508289986	0.976879655	-0.408615317	-0.501336517	-0.699106225	-0.129315174	-0.404836257	-0.324568667	-0.274174963	-0.013203021	-1.227423167	-1.428653138	0.099173028	-3.631834224	0.626204733	-4.31080261	0.600043741	-0.019374957	0.122616686	0.883234684	0.254271145	0.964849176	0.564103896	-0.058759479	-0.138479443	-1.006515037	0.408289164
297055	ESTs Chr.X [297055, (EW), 5':W03870, 3':N73758]	W03870	N73758	-3.091585484	0.179121095	-0.183745496	-0.035491501	-0.307572802	0.75108359	0.268263302	0.215915665	-0.484353926	-0.175201162	0.962837478	-0.31684403	-0.089808332	0.121889956	0.452646444	-0.297828426	0.582657876	-0.509322664	-0.968988984	0.768907236	0.849491294	-0.728021031	-0.651260577	-0.583988694	-0.033002657	-0.42637059	-0.21671556	-0.316027493	-0.849077779	-1.352863464	-1.349859028	-0.569365646	-5.213537623	0.593442964	-4.747582702	0.538054478	0.061952491	-0.127446501	0.987737726	0.630044334	0.861654698	0.61475592	-0.168247406	-0.261603516	-0.955569899	0.73895716
297161	F2R Coagulation factor II (thrombin) receptor Chr.5 [297161, (I), 5':, 3':N70450]		N70450	0.465632958	-1.140607048	-0.201775448	-0.813560992	-1.475144418	-0.281878942	1.33384579	1.746845325	-1.235847599	-0.082770791	-3.068171503	-1.276485124	NA	0.963249523	1.589088911	0.982087364	0.823543863	0.467245599	-1.5954295	1.409080044	-0.579182254	-0.319114371	-2.340697899	-0.354201216	-3.374008518	-1.137849535	-0.837591849	1.216285179	-0.329450129	-0.6972695	-0.395581206	0.609468951	-1.227600712	-0.093466994	-1.446375466	0.382516006	1.596237875	-0.144879585	1.490256472	0.644137116	1.037646273	-1.041396622	-2.079899547	-0.694731298	-1.3974281	-1.041557326
297180	SID W 297180, H.sapiens mRNA for protein-tyrosine-phosphatase (tissue type: foreskin) [5':W03980, 3':N73917]	W03980	N73917	0.390878949	-1.051645606	-0.533628672	-0.930254589	-1.832636041	-0.19430962	0.799825618	1.900511039	-1.498225179	0.142660104	-3.708139243	-0.766020993	NA	0.990227813	1.744282744	1.124701781	0.450967356	0.229428065	-1.644463512	1.498665627	-0.730813367	0.010763753	-2.756137903	-0.259087221	-2.631921733	-0.986220573	-0.402125168	-0.019433748	-0.760726017	-1.034333732	-0.514920768	0.497935822	-1.307428525	-0.045145093	-1.324262553	0.354226205	1.660295826	0.02963366	1.269736235	0.212885336	1	-1.221939882	-2.016567526	-0.933534585	-1.405187792	-1.335333495
297392	MT1L Metallothionein 1L Chr.1 [297392, (DRW), 5':W03653, 3':N80129]	W03653	N80129	1.187627003	-0.57852058	-0.344986263	-1.883923034	0.157698699	-0.497212012	0.186413124	-0.194448823	-1.222667561	-0.494227092	0.005998741	-0.131960908	NA	0.287462606	1.026880909	0.508644593	-0.746041373	-0.594684202	0.750152732	1.463475834	0.436099115	-1.521451633	-1.274810379	1.180517599	-0.569499383	0.007629763	-1.882060127	-0.384200095	0.259753593	1.527681379	-1.114273065	0.131666584	-1.259637976	-3.946711701	-1.04415433	-0.9157799	1.462530857	0.159864084	-0.379786652	0.601331214	0.770297361	0.963722886	2.087989259	2.026967048	-0.955320509	1.646417829
297604	SID W 297604, ESTs [5':N98974, 3':N69835]	N98974	N69835	-1.88578923	-3.691534165	-3.560714954	-3.544732656	-2.724816029	-1.833501686	-3.452858965	-3.754080129	-2.779043371	1.320970993	1.392499639	0.173806236	2.017769669	-2.154192075	0.12714528	0.296046576	-0.746349907	0.191625145	-4.059088635	-1.804782814	-2.152003093	-2.75542713	-2.74134097	-1.242833459	-3.869194176	-1.318432644	-1.51168682	-0.233305939	0.299391206	-3.660096831	-3.269175247	-3.383279366	-3.213167794	-2.268816758	-4.077048911	-2.331514144	-2.219697397	-3.246951202	0.545824107	0.459777265	-3.333578455	-3.27811559	-0.747561022	-2.669352407	-3.364513331	1.582406448
297673	SID 297673, Human drebrin E2 mRNA (DBN1), complete cds [5':, 3':N69879]		N69879	0.390653341	-0.925037942	-0.254435277	-0.687886195	-1.466978428	-0.231325546	0.50876076	1.750690568	-0.989326498	-0.136698673	-2.699340522	-0.625696292	NA	1.67793752	1.180572246	0.709541333	0.172213178	0.623004211	0.126013147	1.370947971	-0.553153762	-0.551795637	-0.862260465	-0.156263133	-2.175210485	-0.062524254	0.246040122	1.115657071	-0.07925703	-0.597746219	-0.075697887	0.266786541	NA	-0.08760721	-1.447458977	0.188124676	1.747132954	0.082659075	1.336487697	0.444610615	0.836670489	-1.045290111	-1.814285416	-0.547553308	-1.061183516	-0.502580173
298059	SID W 298059, ESTs [5':W01636, 3':N70737]	W01636	N70737	-0.019254557	-0.704977189	-0.695446325	-1.080423819	-0.765355318	0.285258273	-1.872112543	-0.928765095	-0.323851572	-0.569755622	0.219339346	0.904640265	-1.139187327	0.897270589	-0.345963334	1.630184091	-0.31309471	0.731159441	-0.235894655	0.205391563	0.302725906	0.297105082	0.020111341	0.188088524	0.106241711	0.271857844	0.635480826	-0.26916599	-0.359285004	0.058883755	-0.110126819	0.534603198	0.347953656	-0.55570523	-0.001950906	0.499463497	0.399676634	-0.585937624	-0.213099668	-0.212145455	0.112739284	0.526542292	-0.184012681	0.865798402	-1.180078045	1.173174811
298128	Homo sapiens KIAA0400 mRNA, complete cds Chr.2 [298128, (IRW), 5':W01827, 3':N70773]	W01827	N70773	-0.366803964	0.748368309	0.117322847	-1.31338253	0.480652964	-1.228297048	-0.21941963	-0.403508455	-0.334419039	-0.070905775	0.736884061	1.049478776	-0.254456729	1.082765726	-0.020530289	0.013201223	-1.048187693	-0.352913709	-1.535364974	0.858257654	-0.011259709	1.523783759	-0.021983276	-1.057272473	0.326986385	0.64026485	0.982562447	-0.019703273	0.396324117	-0.248514608	0.266028367	0.573077532	-3.709731759	-1.712746514	-1.474404126	-4.865423978	0.970691106	1.053656427	0.442327869	0.272524101	0.133393533	0.668700166	0.737511966	0.454277395	-0.161578754	1.548538288
298231	Homo sapiens mRNA for GABA-BR1a (hGB1a) receptor Chr.6 [298231, (RW), 5':W01458, 3':N70841]	W01458	N70841	1.118253045	1.489384841	1.335310307	0.236067358	0.533559323	0.831775288	0.987682358	-0.17410728	0.930710613	-0.14446771	-0.130808871	-1.079183839	0.360316924	1.019550571	1.942221245	0.569145795	0.484619951	0.258821208	1.238857872	NA	0.180727382	-2.40541308	NA	0.471130806	-0.040118215	0.981709851	-1.2410081	-0.285276816	-0.831977921	0.672407243	-1.191932108	0.493670009	-0.233424928	0.891337604	-0.429592556	-1.165248514	-0.835086798	1.127242211	-0.283792966	0.060217523	0.158050901	-0.805213895	0.177111542	-0.256564911	0.987806577	0.142456225
298560	DDH1 Dihydrodiol dehydrogenase Chr.10 [298560, (IW), 5':W04301, 3':N74260]	W04301	N74260	-4.051393587	-4.14839184	-3.89439549	-4.680452439	-2.974874059	-2.209704903	-4.366671916	-3.708951218	-1.197876142	4.364071527	1.101100442	2.719241723	3.889115894	-3.553874823	-3.052705477	-1.182505182	-0.92573359	-2.673907187	-5.951401292	1.205238404	-4.052342872	-3.509276607	4.155827349	-3.886745225	-0.807493703	-3.795444059	-2.720930244	2.34490242	-4.02532637	-3.663230947	-3.176467847	0.987489362	-2.203897578	0.287432416	-3.80664406	-4.252464889	-3.848907412	-5.384815801	2.930463365	-0.991076085	-3.25295981	-3.21453689	-2.341988721	-2.948452754	-3.521036292	-3.39056976
298832	H.sapiens E-MAP-115 mRNA Chr.6 [298832, (IEW), 5':W01846, 3':N75339]	W01846	N75339	-1.387756635	-2.953265239	-3.789729251	0.620122911	-3.215819767	-1.340743717	-2.80019513	-3.197125663	-3.786596362	1.285315853	0.947621881	0.334186863	1.185461519	-3.050966773	-4.346956889	-2.548742313	-3.043347854	-1.948020472	-4.030999683	-2.890147332	-3.743010031	0.625622108	1.340901077	0.086190223	0.254471868	0.432435924	0.917977485	0.185812064	0.190769255	-4.458775699	-0.638144126	NA	-3.482848283	-1.16711729	-3.549258439	-2.324063839	-2.202863256	-4.671293372	-1.952956252	NA	-3.026726504	-2.093470446	-1.399753536	-0.954288463	-1.06744294	-1.329199148
298866	SID W 298866, Human forkhead protein FREAC-1 mRNA, complete cds [5':W01555, 3':N71125]	W01555	N71125	-1.428561752	-1.029923637	-0.545161493	-0.903361373	-0.436010579	-0.413760908	-0.93197332	-0.308340823	-0.251274561	-0.464376659	-0.635816853	-0.413216236	-0.300784662	-0.659965504	-0.82918599	-0.596239044	-1.170272179	-0.969954025	-1.047242482	0.315106829	-0.724634792	-0.112673826	-0.440475613	-0.268679806	-0.266651202	-0.307728708	-0.076947191	-0.363008469	-2.263734316	-0.113534403	0.080568569	-1.653619816	0.172261932	1.654115014	-0.020783188	-0.213209453	-0.365555514	-0.806362418	-0.317813007	-0.09800415	-0.353613893	-0.668995685	0.466066406	-0.195793595	-1.075564337	-0.690565721
298960	Homo sapiens enhancer of filamentation (HEF1) mRNA, complete cds Chr.6 [298960, (DE), 5':, 3':N71155]		N71155	-2.800966594	1.108976374	-0.801300236	1.058284945	-1.318753847	-3.105298376	-0.501247541	-1.253756592	0.185808043	1.383251488	0.047037456	-1.059490249	0.334678797	-2.807354922	-4.248686627	1.210302979	-0.881414641	1.926585319	-0.022318379	-1.4554111	NA	-0.957109951	-2.72631835	-2.867493082	-1.708686452	-1.987060944	-1.241928773	-0.418952549	1.988488815	0.655581575	0.692778404	-2.940128544	NA	-3.790531882	-1.884050619	-3.777156666	-2.579609266	-3.765126687	-1.516598677	-1.853300938	-0.17109802	-0.903983487	-2.533527236	-2.930889915	0.359200869	-0.220822646
299256	SID 299256, ESTs, Weakly similar to similar to deoxyribose-phosphate aldolase [C.elegans] [5':W05318, 3':N75524]	W05318	N75524	0.202287508	1.341623141	0.464991144	1.826403938	0.723723017	0.98709035	0.859438672	-0.004867579	-0.256598581	0.754410342	0.048473054	1.991251065	0.279343172	0.979753049	-0.295128036	-0.111764762	0.027341849	-0.200721052	-0.076565943	0.154814312	0.174984484	0.536374904	0.624246228	0.389042291	0.829318354	0.119058441	0.697383891	-0.095831705	0.178788277	-0.512134339	-0.517165909	-0.268118159	0.381366562	-1.128094372	-0.342434975	0.45843876	1.800486895	-0.755461938	0.568219237	1.291365188	0.616247625	0.506352666	2.219817269	1.122788984	1.268100583	-0.310901758
299290	SID 299290, ESTs [5':W05338, 3':N75545]	W05338	N75545	0.61238875	0.802902431	0.138257086	-0.226844563	0.419865436	0.633566737	0.486905894	-0.27311424	-0.813103991	0.121379239	-1.262507009	-1.674540062	0.989953705	-0.374542721	0.308018186	-0.031478231	1.084450322	-0.589570282	-0.661944885	-0.17293017	-0.879183237	-0.162938571	0.565106417	0.061619118	0.526129622	0.695184178	0.18577768	-0.079211653	-0.267595308	-0.293760217	-0.015528902	-0.39997132	-0.437800842	0.208317236	0.362521311	-0.131119675	-0.170204404	-0.554719944	1.076154351	0.257770975	-0.158889479	0.189054508	0.249239029	-0.597669757	-0.341370748	-0.474538511
299494	SID 299494, ESTs [5':W05456, 3':N71087]	W05456	N71087	0.385417988	1.01544987	0.965359179	1.045685276	0.769088346	-0.926696782	0.839853733	0.251443221	-1.082027914	-0.761647983	-1.310512051	-1.085292613	-0.308191481	-0.716670832	1.037877224	-1.192645078	-0.130331868	-1.010072809	-1.102974758	0.143760781	-0.259201619	-0.465757878	-0.315394606	0.564544738	-0.694063938	-0.548710615	-0.939716909	-0.351472371	0.561242026	-1.511706152	-1.418794232	-2.240013343	-0.316027493	1.572645703	-0.636403164	0.39849119	0.062909167	-0.79586806	0.693591323	-0.302393598	-0.162051796	-0.479277685	0.212272643	-0.321761972	0.527801645	-0.679749349
299539	SID W 299539, Human fibroblast growth factor homologous factor 1 (FHF-1) mRNA, complete cds [5':W05845, 3':N71102]	W05845	N71102	0.271725757	-1.133350387	-2.20469042	-0.624880174	-2.660331327	-1.498069332	-1.59946207	-1.74723393	-1.448211491	-1.715143492	-1.042349773	-0.485620881	NA	0.451743701	0.781424693	0.776548875	2.282421599	0.158248758	-1.263493205	0.281708247	NA	-3.840966704	-0.639245052	-0.867471987	-2.112966255	-2.370993654	-1.919537972	-1.002228101	-1.655044905	-0.515523252	-1.445466061	-2.428441751	-2.515660222	-2.55910246	-1.793954512	-3.418986845	-3.082507086	-0.842267151	-1.013451799	-0.428138112	1.09010389	-0.548512952	-1.517727985	-1.003700802	-1.425752789	0.40220633
301144	SID 301144, ESTs [5':W16630, 3':N78729]	W16630	N78729	0.326091991	1.415437304	0.842083598	0.473880073	1.548227022	-1.217624753	1.173661439	1.500935339	-2.880735099	-0.006764759	0.2627265	-2.614024966	-0.212160091	1.330630289	0.545590177	1.1597612	1.738485821	0.730686172	1.223909728	1.332878394	1.068774333	-3.192211511	-3.117108303	0.342524999	-0.932639988	-2.691722501	-2.195269592	-2.118394701	0.274238067	0.856033252	0.166304686	0.570502059	-1.844731586	-1.804614577	-4.070735755	0.83421255	0.103928628	0.153138906	0.573091552	0.183823652	0.697571726	1.39740463	0.416794804	1.098121051	-0.447072662	0.75149259
301276	SID 301276, ESTs, Highly similar to VALYL-TRNA SYNTHETASE [Fugu rubripes] [5':W07581, 3':N80811]	W07581	N80811	0.599246727	0.459265801	0.254929356	0.414107628	0.675612532	0.053997049	-0.061084921	-0.722049121	-0.495325288	0.317732441	-1.031673159	-1.31613607	-0.552374151	1.213100646	-0.596822656	-0.09556428	-0.899082084	-0.090999384	1.044652078	0.118314482	0.212032551	-0.959392683	-0.569579468	-0.443634503	-0.20444908	0.025191125	1.385594838	-0.978911996	-0.413030969	2.193731949	-0.342830684	0.740705887	-1.582960148	0.01887801	-2.498501183	-1.179141546	1.493325061	1.178613903	0.597699057	0.362900669	0.304854582	0.047586604	1.313980754	0.701454047	0.927903611	1.2398021
301416	SID W 301416, ESTs [5':W16939, 3':N89600]	W16939	N89600	-1.635391928	-0.797159155	-0.443737812	-1.423529994	-1.125856363	-2.084612228	-1.460904508	-0.373104242	-2.446218305	0.171025036	-1.192487156	-2.065227623	NA	1.143316076	1.375110376	1.218751641	3.112735923	-0.843048276	-1.160082737	2.628135732	1.679004133	-2.884845237	-2.285402219	-2.371968777	-2.678600139	-2.092673551	-2.346557761	-0.5564848	0.131978763	-0.851733696	0.436840803	-0.627087976	-2.374395515	-3.009460329	-3.09110273	-3.696494333	3.170998995	-1.195278535	0.965318161	1.60506167	-0.200259648	0.762144157	1.924833087	1.273224334	-1.338881228	-0.439643469
301448	SID 301448, ESTs [5':, 3':N89577]		N89577	-1.754521117	-1.054541359	-0.367682746	-0.558053492	-0.602566688	-2.357062232	-1.27133521	-0.479226678	-0.754887502	-2.262780209	-0.785032253	-2.374703363	NA	-2.908935522	-4.166078838	-0.964594664	2.605876717	-0.89661217	-1.737987514	-0.984270886	-4.512858954	-0.996355295	-2.088704225	-2.078885164	-1.825685138	-1.706391391	-1.3603461	-0.957874524	2.41712262	-0.167071187	-0.514670715	-1.090223226	-1.501281676	-2.451790847	-0.586877159	-2.796510676	-2.390770297	-2.941934617	2.389614902	NA	0.245440346	-1.698681406	-2.486354904	0.427624292	0.768195551	-3.380443322
301487	Homo sapiens mRNA for DEC1, complete cds Chr.9 [301487, (EW), 5':W16686, 3':N79533]	W16686	N79533	-0.425404215	0.650364976	1.510752727	1.232091248	-0.636246193	-1	0.223896012	0.729072915	-1.406664318	1.270412635	0.999308889	0.517281925	NA	-0.403402799	-2.440322796	0.302287323	0.114035243	0.778763121	-0.566672135	0.455349763	0.359214464	1.081924658	0.423807709	-1.145850866	0.993486693	1.215955726	1.232858548	-1.082808587	0.754820959	0.273760812	-0.24759686	-0.31706234	-2.632959217	-1.118617608	-1.687956494	0.72935241	0.884151671	-2.754634242	0.780069096	0.571396371	0.357430243	0.312323813	0.645355613	0.893715207	0.633525466	1.092060553
301776	SID W 301776, ESTs [5':W17044, 3':N90929]	W17044	N90929	0.673374655	-1.370050045	-1.521181167	-1.319860703	-0.494811938	-0.651901502	-0.793415731	-0.454404063	0.809638029	0.299955896	0.046279092	-1.020741005	0.552065749	0.832138023	0.212036432	-0.409580378	-0.181344537	-0.197333724	0.654883497	-0.460831161	1.097812023	-1.618412694	-1.201293184	-0.66263165	-0.08964431	-1.555889577	-1.495431279	NA	0.705007086	0.804743709	-0.504509945	0.469812961	-1.201809062	-1.126462555	-1.899546209	-0.08815585	0.648110219	0.36835934	0.126650379	-0.218000652	1.0263788	0.105587174	0.731273635	-0.543463138	-0.690418993	0.644562643
302394	SID W 302394, NATURAL KILLER CELLS PROTEIN 4 PRECURSOR [5':W17369, 3':N90140]	W17369	N90140	-1.083929978	-1.117550055	-2.745980502	-3.560714954	-3.736181308	-2.283551423	-1.949543726	-2.29031399	-2.686141335	-1.058845638	0.795195994	-1.187703998	NA	-0.315016717	-0.054839814	-2.227712753	-1.321145934	-1.757388312	-1.575220332	-0.527666354	NA	-2.687532234	0.904109193	-0.494287702	-2.310358706	0.1302413	-1.491724336	-1.507741139	0.207267676	1.579763594	0.305484192	-2.02246734	2.162801974	-3.487938046	0.274407437	-2.264746434	2.905003486	-0.135386583	2.019118689	0.775293713	3.387941525	1.75767942	1.7287866	2.483952377	-2.149612546	1.028018594
302617	SID W 302617, Human serine kinase mRNA, complete cds [5':W37166, 3':N92251]	W37166	N92251	NA	0.92087135	0.930160375	1.673262026	1.234346345	0.171344816	1.664898997	0.29223641	2.091904535	-0.324740367	1.244745487	0.964111779	0.399270183	-0.312029634	0.535692071	-1.318561244	0.827496454	-0.644357909	-0.342448173	NA	NA	0.59085106	-0.319198302	0.058552182	-0.478877794	0.729133604	1.445620312	0.10673535	0.713640487	-0.659037236	-0.427653276	0.361059878	-1.248443961	-3.261741089	-0.650253961	-0.805699886	0.206268362	-0.099336942	0.169551295	0.155135983	0.678928358	-1.967432138	0.384811114	0.48474029	1.537631341	-0.685733219
302936	SID 302936, ESTs, Weakly similar to Lph17p [S.cerevisiae] [5':, 3':N90103]		N90103	0.792256558	-0.020584332	-0.171315015	0.177891311	-0.267547609	-0.295556005	0.063182293	0.016743264	0.297329976	-0.077623534	-0.904201508	-0.013442263	1.674904626	0.768104106	0.827558347	-0.384569515	-0.494898802	0.596888954	0.087281366	NA	0.266914991	0.128942941	0.295016941	0.738842067	0.86803466	-0.020800322	1.431119555	0.411724765	-0.551298089	-0.093348347	0.435004333	-0.831554966	0.374218595	0.922482404	0.016112464	1.003414664	-0.147481952	0.855935939	-0.094224668	0.272289643	-0.448629921	-0.602795794	0.834123751	1.597067248	0.005663187	-0.034382994
303027	SID 303027, ESTs, Weakly similar to poly(ADP-ribose) polymerase [H.sapiens] [5':W19144, 3':N91576]	W19144	N91576	-0.222280952	0.882527156	0.401687946	0.37427463	0.900119638	0.945942926	0.392821245	0.893391752	0.557612013	0.616040812	1.233326583	0.694309897	NA	0.54323031	1.503364282	1.428394374	1.565244266	0.791979696	2.032651692	0.928013887	2.378004019	0.025535092	0.779542265	0.066913333	-0.745477094	-0.021400072	0.181702169	0.076022984	0.296527639	0.909388314	0.168372166	1.432959407	-0.869381297	-1.510861875	NA	0.122575548	1.562863895	0.463836798	1.60476565	1.134696513	1.69530861	0.645011985	2.487612545	0.466857901	0.522823816	0.919518204
304974	ESTs, Weakly similar to transporter protein [H.sapiens] Chr.12 [304974, (IW), 5':W38991, 3':N93208]	W38991	N93208	-1.142482702	-3.315757071	-1.721049998	-3.900299173	-2.26029377	-0.912537159	-2.676230558	-3.607595874	-0.779223682	-0.696372722	-0.525890161	0.180538873	0.470800771	-1.289105724	-0.61172941	-1.424476905	-2.748414048	-0.373474106	-0.211652127	-0.649288233	0.318638025	-0.141146495	0.616292517	-0.077043313	1.270743537	0.2451956	1.178156416	0.85312273	1.009130505	-0.848327838	0.786629851	-0.519255599	0.634261571	-0.065453061	0.867943184	0.816723545	0.457637651	-0.641313355	0.355349156	-0.105782346	0.177661423	-0.314752724	0.868864433	0.304748813	-3.645387442	-0.85678527
305046	SID W 305046, ESTs [5':W39034, 3':N92548]	W39034	N92548	0.419111761	0.367881434	-0.457206954	0.147979111	0.406410258	-0.101108786	0.767376907	0.229991828	0.997398631	0.892095515	1.24459133	1.164576728	0.358537603	-0.609190884	-0.251485333	1.516669528	1.447897686	1.248392641	-0.152789928	0.565478294	-0.254045623	-1.079564957	-1.955543694	-0.066682187	-0.260085616	-0.590983774	-3.285480424	-0.398574464	0.682525033	0.914230005	0.422942697	0.976998175	-1.443789416	-0.503083197	-1.865426053	-1.198600238	0.606132707	0.074690701	0.505434375	0.131406189	0.172131295	-0.036019223	0.575386498	-0.339777171	0.714349762	0.246688009
305284	SID 305284, Small inducible cytokine A5 (RANTES) [5':, 3':N95053]		N95053	-0.273064429	-0.968516443	-0.186992515	0.727883318	1.951937759	-1.823557768	0.074449949	0.419354179	-0.502214573	0.059440917	0.823722074	0.763768247	0.497724782	-0.065796631	-0.489531226	0.538078011	NA	0.713144672	1.084595518	-0.530377363	-0.925410684	0.714468786	0.985188177	-0.224674265	0.979353546	-0.242923065	1.072902159	0.862783674	-1.130690753	-0.429257632	-0.673457387	-0.399500082	-0.722684963	-1.342794351	-1.119551479	-0.673982599	1.232370233	0.040808606	0.823940065	0.201991796	0.36910359	-0.807036996	0.77263538	-0.805288891	-0.006034586	0.479144282
305290	SID W 305290, ESTs [5':W38893, 3':N95055]	W38893	N95055	-0.95791293	-0.777531389	-1.061056568	-1.106944462	-0.351939159	1.689299161	-0.99142668	0.532367997	-0.56848352	0.192645078	0.359199082	1.130728379	-0.177458674	-0.901683647	-0.129912308	-2.963190476	-1.38031612	-1.841032381	-0.635571496	-0.072590236	-0.069154672	-0.600217726	1.540518861	-0.145639188	0.934852472	0.841740649	1.496637026	-0.133734802	-0.42632625	-1.013934295	-0.343048255	0.113719684	-2.131017819	-2.543569894	-2.485356676	-0.431287314	0.442123419	-1.885774579	-0.572000194	-0.879178459	0.020259455	-0.645375574	-0.407941735	-0.762088009	-1.136785944	-0.408949802
305301	SID 305301, ESTs [5':, 3':N95069]		N95069	0.017511011	0.718558351	-0.387438048	0.019066732	0.623908781	0.723359303	-0.534336428	0.250411351	1.412125904	0.710005178	1.434231065	0.553409332	1.089981367	0.286881148	0.950864511	0.767050811	0.578244467	-0.287243566	-0.815042184	0.572111582	0.040425054	-0.635294176	0.44638081	-0.09039502	-0.254572827	0.717309001	-0.928349024	0.701624035	0.767521681	-0.427400684	0.121157126	1.172639386	-1.752593167	-0.781371133	-1.357907392	-2.14974712	0.064851144	0.53518494	0.665870946	0.880627911	0.40504439	0.150316717	0.451915032	0.359376509	0.283692394	-0.5561796
305455	SID W 305455, TRANSCRIPTIONAL REGULATOR ISGF3 GAMMA SUBUNIT [5':W39053, 3':N89796]	W39053	N89796	0.331082687	0.579264967	0.294943654	-0.378681562	0.374395515	1.386464028	0.741794703	0.408900973	1.248534836	0.346364644	0.598824153	NA	0.260134515	0.775274064	1.614234883	0.218386982	1.20078453	0.77805569	-0.650504277	0.626224466	1.611705108	1.125581738	-0.178145508	-0.23849859	-0.726701104	-0.246018429	-0.338632025	0.356485317	0.828583578	0.666906714	0.470503776	0.376513233	-1.096057727	-1.102825743	-1.034000671	1.192474617	0.839359977	-0.079812582	0.872299651	0.91844037	1.479261454	0.423730375	0.462361155	1.714971488	0.183473432	0.650823087
305470	Human mRNA for KIAA0372 gene, complete cds Chr.5 [305470, (E), 5':, 3':N89840]		N89840	0.407196311	-0.937739941	0.415785591	-0.87435692	0.280579835	-0.517874103	0.361786645	-1.256098359	1.861331437	-0.813834358	-0.499726785	-0.731788161	-0.305567904	-1.392951435	0.163869681	-0.166479614	0.066803371	0.471875205	-1.124962524	-0.178841139	-0.07220622	0.224025115	-0.781145043	-0.235997916	0.766636461	NA	-0.342499571	-0.12401783	-0.611476414	0.02156535	-0.328784526	-0.638719077	0.900631605	0.347175201	0.618509994	-0.875943956	-0.315835822	-0.800360675	-0.583340584	0.54850551	0.374872822	-0.611964119	-0.482740502	0.48450165	0.021332427	-0.182301245
305792	ETS2 V-ets avian erythroblastosis virus E26 oncogene homolog 2 Chr.21 [305792, (EW), 5':W19687, 3':N90033]	W19687	N90033	-0.198895632	-0.280107919	-1.083938818	-1.001815853	-0.535560261	-1.241823873	-0.864116572	-0.063110044	-1.122319069	0.176977648	0.332619173	-0.008291374	NA	0.154262601	-0.061400545	0.100350525	-0.654732779	1.033667713	0.457989644	0.441846296	NA	1.035138002	1.386622541	0.080569108	0.6474381	1.5376219	1.445559444	0.078988296	0.257091823	0.201996393	-0.264943364	0.50301547	0.107334044	-0.032435771	0.310259787	1.901176944	-0.203644077	0.17085129	0.124121312	0.061579262	1.314792187	0.642400637	-0.364323317	0.578673747	-0.718838976	0.243006292
305865	SID W 305865, ESTs [5':W19914, 3':N91260]	W19914	N91260	-0.635745409	-0.18816412	-0.993080586	-1.949467266	-1.493570902	-0.373900432	-1.0680001	-1.141464934	0.144171104	-0.518952072	-0.552679219	-0.632498206	0.663209144	-0.839637162	0.078077914	-0.289572127	-0.874776238	-0.520798993	-2.114577613	-0.265424953	-0.605837332	-0.625686436	-0.75407357	-1.038971232	-0.325638414	0.406791363	0.006086575	NA	0.3801082	-0.222785237	-0.751157941	-0.886000909	-0.071395041	0.454094587	-0.115715515	-0.919605148	-0.511408596	-0.478798814	0.273483355	0.893163223	-0.153743091	-0.596356455	-0.519374159	-0.060410398	-0.810804972	-0.144976967
305890	Human thymosin beta-4 mRNA, complete cds Chr.20 [305890, (IW), 5':W19923, 3':N91268]	W19923	N91268	-0.689342245	-0.666212821	-0.047993313	0.240335154	0.366452166	-1.212199656	0.071907301	0.055163868	0.114556381	-0.992840208	-0.343041082	1.02018631	-1.049170716	-0.513570417	-1.728192247	-0.531910897	-0.443142043	-0.369931839	-1.451240812	-0.391521056	-1.160590589	-0.060236866	0.606178987	-0.233110769	-0.318456074	0.222222922	0.495484181	-0.05619628	2.065072577	-3.317762284	0.049582029	1.462941895	-1.056583528	-0.759252695	-1.287418564	-2.608557234	0.872757397	0.120892039	-0.992253022	-0.982026566	-0.228859017	-0.575879664	-0.843853089	-1.084955273	0.300483388	0.242074787
305949	ESTs Chr.1 [305949, (DIW), 5':W20090, 3':N90430]	W20090	N90430	-1.034119378	-0.359895945	-0.997605485	-1.582774941	-1.531290568	-0.179478434	-0.439269579	-1.323207647	0.378585953	-0.453662113	-0.218827765	-0.826575858	0.634468904	-0.848907412	-0.411753047	-0.377539035	-0.28913816	-0.236921566	-1.729496609	0.114943578	-0.740031897	-0.207383294	-1.04301735	-0.975281605	-0.147187969	0.202955854	-0.221362025	-0.257419239	0.093685446	-0.183817905	-0.345024907	-0.787726115	-0.163949645	0.320139049	-0.31555857	-0.756176198	-0.727283041	-0.823765025	0.144351248	0.555762524	-0.066931008	-0.723948708	-0.37470894	-0.106422059	-0.652076697	-0.198484882
306136	SID 306136, ESTs [5':W19943, 3':N91023]	W19943	N91023	-0.432111013	-0.220627926	-0.455730817	0.304272439	-0.441944192	-0.888317211	-0.803176828	-0.965276422	-2.058381095	0.209933348	-0.337789969	0.979002545	0.04699748	-1.406804051	-1.318563487	-0.846279157	-1.8940467	-0.992569795	-3.679457324	-0.921813647	-1.652590431	2.30878842	0.833309463	-0.295735855	-0.072166976	-1.094404565	0.683410032	0.285131739	1.030527345	-1.613825165	0.756414658	-0.62950894	-3.78322326	-0.736878917	-4.050302156	-1.296948253	0.382603233	-2.875258987	-0.527931556	-1.205504981	-1.81164228	-0.160708119	-0.757724154	-0.516149028	-0.901023258	0.526956897
306147	SID W 306147, ESTs, Weakly similar to RTP [H.sapiens] [5':W20020, 3':N90531]	W20020	N90531	-2.610247494	-0.442626969	-2.180781256	-1.443057372	-1.442040237	-1.605721061	0.365557927	-1.88526979	-2.047880696	-1.081843409	-0.265547613	1.585979797	-2.086983302	1.00342129	1.107005079	-0.532301788	-0.007559215	-0.457394113	0.86455233	0.494636304	-1.808830139	-0.841881512	-0.320555229	-0.358106035	-0.683720478	-0.043632227	1.884439407	-0.191657404	0.752387435	2.411128646	0.751692246	1.499576186	-3.291266002	-2.244587652	-3.07624423	-3.30184472	-0.727245545	-1.486302901	-1.943886272	-2.30016128	0.476643987	-1.783358889	-1.50924287	0.083316692	-1.440149278	1.586249472
306170	CD9 CD9 antigen Chr.12 [306170, (IW), 5':W20026, 3':N90536]	W20026	N90536	-2.702860251	0.415369879	-1.679615317	0.165388589	-0.571439703	-0.248608306	1.214338051	-1.064528542	-1.286616376	-0.249254979	0.512462789	1.551045429	-2.499987372	0.087825154	0.526848238	0.304312552	0.465873465	-0.327215663	-0.276258999	-0.328864142	-0.808909941	0.387307746	0.940020438	0.186844843	0.821889125	1.39074772	0.764604179	0.068429715	1.176890135	-0.081183099	-0.188678962	-1.409619311	-3.9853676	-3.250913046	-3.031513837	-3.558495402	0.774105168	-0.258424059	-2.370275341	-2.014639154	-1.934480043	-2.528170776	-0.093788392	0.824796153	-0.278419569	-0.491156705
306176	SID W 306176, Homo sapiens clone 24529 mRNA sequence [5':W20165, 3':N90539]	W20165	N90539	1.089717589	0.540197728	0.056154432	0.672591682	0.222331534	-0.570159172	0.248554909	1.177134887	-1.903658158	0.702020806	-0.281079734	-0.472106579	1.146054703	0.370425366	0.814693822	-0.226900143	-0.038857976	0.026852967	-2.068944694	-0.196618481	0.515753918	-0.63491626	-0.156217582	-0.699840897	-0.040566354	-0.999524412	0.235976399	0.085729874	-0.110182918	-0.08307939	-1.121800215	-0.022281447	-3.19200926	-0.589914399	-2.564881839	0.025980107	1.041385485	0.652014092	0.429227316	0.019879971	1.199206746	0.955967916	0.82318118	-0.154249575	0.297620214	0.294770094
306743	SCYA5 Small inducible cytokine A5 (RANTES) Chr.11 [306743, (IW), 5':W24183, 3':N91767]	W24183	N91767	-0.807049557	-0.426747191	-1.417674165	-3.019087501	-1.427686875	-0.634900648	-0.662473237	-0.392430704	-0.104764246	-0.550067339	0.394426688	-0.178733459	-1.041941763	1.140321288	0.612342696	0.592722421	-1.78221061	0.588703689	-0.433336179	-0.136264019	-0.272499419	-2.096842822	-1.013636161	-0.04158863	-0.956855826	0.163993347	-1.265059506	0.200731048	0.40013325	1.173319943	-1.449440997	1.558010418	-0.99337561	-0.732535855	-3.250811275	-1.804238276	0.268260215	0.44647944	0.184797835	1.35159511	1.142065753	0.882497492	1.770990097	0.782565954	-1.347993056	0.243607698
306798	Homo sapiens transcriptional regulatory protein p54 mRNA, complete cds Chr.2 [306798, (IW), 5':W24051, 3':N91896]	W24051	N91896	0.521138924	-0.045642666	-0.197624516	-0.554884378	0.488935613	0.73340663	-0.033703304	-0.618508448	-0.357617774	-0.000639068	0.851910707	0.122229914	-0.141843227	-0.276494623	-0.403725598	-0.252476214	-0.459150747	-1.419396098	-1.353274332	-0.655429983	-0.619218203	-0.285796934	0.10400769	0.25086759	0.966043155	0.026061117	2.278886467	1.95595522	-0.628680218	-0.190331212	-0.63551421	1.209426231	0.300458826	-1.009378332	-0.177859309	-0.8290304	-0.032891882	0.243448481	-0.439565658	-0.259324086	-0.230896433	-0.927237319	-0.174410351	0.888870844	0.04449719	-0.185019374
307115	ESTs Chr.14 [307115, (IW), 5':W21100, 3':N93713]	W21100	N93713	0.362570079	0.603180359	0.638543541	0.001766926	0.218961516	1.300651435	-0.284897364	0.772972248	-0.04699748	0.355967345	-0.408280133	0.854107256	1.254572827	0.255532784	1.673388912	0.17994081	0.68197636	0.196397213	0.137886591	NA	0.309943752	-0.195745057	0.35061085	0.024120855	0.069393335	-0.209293161	0.232069943	-0.298311343	0.493981279	1.555462778	0.384231452	0.696721962	0.199887869	-0.595836334	0.223754418	1.478988845	0.456857675	-0.099845398	-1.214965966	0.040077439	-0.51817541	0.175360668	-0.145605322	-0.042849745	0.102250058	-0.267044188
307220	ESTs Chr.4 [307220, (IEW), 5':W21538, 3':N95180]	W21538	N95180	-0.703268665	0.429619282	-0.835129588	1.07049898	-0.06395039	-1.781637752	0.080831075	1.888402487	-1.42088345	-1.729021448	1.422233001	-0.543361596	2.788627714	-1.764925178	0.757189037	2.436343459	2.412227966	1.998298852	-3.123449224	NA	1.65176792	0.919499143	1.000791168	-1.537246361	0.812977645	-2.614532823	0.943911497	-0.932267868	-0.746490786	-1.74751044	-0.984141463	-0.994111441	-1.07187557	-0.576029376	-1.475106021	-2.435550921	-1.399420613	-4.326591146	0.228323345	1.632981643	1.679136205	0.296139413	-1.779958812	-0.228166258	0.712215199	-1.787400316
307225	LBR Lamin B receptor Chr.1 [307225, (IW), 5':W21468, 3':N93426]	W21468	N93426	-0.073285144	-0.857068296	-1.276567561	-0.500238635	-1.645808437	-0.347882636	-1.127919305	-0.805075316	0.040506353	0.5317972	-0.177880169	0.235484697	0.748020783	0.328881658	0.518436674	0.119724189	-0.467103506	-0.288540967	-0.286559965	-0.945427917	-0.257804121	0.449070945	0.886588202	0.304877425	0.751139993	0.501155384	1.504326012	-0.410280936	-0.743764473	0.300267312	0.3845804	-0.47125966	1.525677432	1.225327408	1.642803228	0.710377555	0.163923856	-0.038930169	-0.73137365	0.822730148	-0.696709994	0.113982939	0.671421471	-0.087149259	-0.004727384	-2.198048818
307717	SID 307717, Homo sapiens KIAA0430 mRNA, complete cds [5':, 3':N92942]		N92942	0.103887591	-0.184366299	0.654013412	0.526966568	0.739127698	0.362017344	0.085734321	0.960676621	0.59110411	-0.026820246	0.764750204	0.062309902	0.196414368	0.133830205	0.532616773	0.023067738	-0.476291251	0.120027592	0.40004916	-0.198605556	0.411362143	0.025869473	0.567850868	0.413966854	-0.219046903	0.566561539	1.000415224	0.24712288	-2.032042469	0.479077246	0.695572188	-2.291650869	0.276427677	1.446376796	0.039173325	-0.034264088	-2.30633726	0.021867718	-0.102739141	0.206821464	-1.120724447	0.178984879	-0.085595541	0.739953881	0.818626034	-0.025080211
308098	SID W 308098, Myosin, light polypeptide 3, alkali; ventricular, skeletal, slow [5':W24524, 3':N92340]	W24524	N92340	0.027036321	-1.031953862	-1.042784866	-2.176453044	-0.555833464	-1.260389685	-0.390846036	-1.308853893	-0.933981932	-1.386399664	-1.173041455	-2.084407702	0.186063648	-1.223101885	-2.083965397	0.255149097	-0.538531156	-0.266619681	-0.863376593	-0.788706566	-0.231509343	-2.084255663	-1.739501533	-2.055022907	0.652836663	-2.236145257	-1.986226611	-0.560714954	0.003171755	-2.075508764	-1.902659017	-1.879366809	1.837985103	0.192937566	1.493634421	0.749989128	-1.491379227	-3.1423003	-1.903323981	-0.345227544	0.644752528	-1.239554795	-1.430807467	-1.706018981	-1.555254678	-1.379067682
308396	SID 308396, ESTs, Weakly similar to product of alternative splicing [D.melanogaster] [5':W44962, 3':N95629]	W44962	N95629	-0.241477663	1.507008052	1.44789223	1.280691062	1.337213492	1.005730944	0.963694588	0.725723162	1.443553153	0.652863721	0.893507144	0.844081348	0.627298704	-0.375097902	2.062753711	0.052282852	0.656147398	-0.120531509	0.782558924	0.608488588	0.488071499	0.952108483	1.200789227	1.11103699	0.333345973	0.466854406	0.179622198	-1.037232906	0.946637744	-0.15396507	1.193478872	0.399502131	1.39216865	0.237337792	0.359773771	0.93001749	0.334834079	-0.31241531	1.022407392	0.083514628	0.464761554	0.473442282	0.838439326	1.155830678	0.700247038	0.13115729
308598	ALDH7 Aldehyde dehydrogenase 7 Chr.11 [308598, (IW), 5':W24901, 3':N95790]	W24901	N95790	-0.056249223	0.023734649	-0.751365664	-0.002167837	-0.352831076	-0.170127641	-0.194294815	-0.289244285	-0.891457186	1.707243437	2.202273779	0.819796777	1.920248978	-0.084639813	2.216317907	-0.262650251	0.518938365	-0.045758287	-0.215093992	NA	NA	0.492140952	0.059900706	0.248465933	-0.616905393	0.207313647	-0.359460151	0.264911693	0.057296146	-0.882915323	-0.330181033	1.15803768	-0.512677799	-0.769045565	-0.865927382	-1.413050042	0.539303784	0.136257289	1.135875694	1.244145531	0.127527001	0.241120876	1.738630563	2.044835648	NA	1.084381569
308729	SID 308729, ESTs [5':W25229, 3':N95389]	W25229	N95389	1.338524605	1.488402457	-0.048190687	-0.257302964	1.543290251	-0.588012597	-0.000379507	-0.442146434	-0.032130976	-0.180379734	-1.540539901	0.751426324	-0.532110618	-0.74618639	0.108551389	-1.308877435	-2.342088887	-1.77230406	-1.139938605	-1.376805782	-1.143253661	-1.371668328	-1.013277243	0.829287168	-1.758926243	-0.04354293	-0.274859841	0.413287717	-0.302472717	0.879939205	0.531614858	-0.638354666	0.682798535	0.692904146	1.765368615	0.2589504	0.057030945	2.983743092	-0.501671224	0.152339347	-0.18277033	0.100324289	0.364679042	-0.321584263	-0.073300923	-1.120182058
308793	*EST W25116 SID W 308793, ESTs [5':W25124, 3':N93284]	W25124	N93284	1.688263047	-0.124813251	0.551241883	1.427564597	0.414183581	-1.424972477	0.637429921	0.76547752	-2.151213657	-0.368443075	-1.17571807	0.281814523	NA	0.397617026	-0.361754075	0.141007714	0.660223904	-0.267069919	0.391437999	0.431080342	-0.098931403	-2.037837625	-1.606228367	-1.604140602	-0.82843119	-2.103908805	-1.607464499	0.713118852	-0.045866103	1.397415336	-1.208733021	0.41656886	NA	-2.369941447	1.554482487	1.469079576	1.034080995	1.537321427	-0.237896159	0.548387886	0.505368839	0.388352539	0.548913128	0.914430132	0.918687577	0.925265596
308924	SID W 308924, HEMOGLOBIN EPSILON CHAIN [5':W25510, 3':N93614]	W25510	N93614	-1.788336232	-2.597346225	-3.20267028	-0.637637667	-4.033366524	-3.010210199	-3.832969355	-3.383892902	-3.637036118	-3.187726541	-2.682719379	-2.966925306	-2.506753668	-3.363703828	-5.468583317	-3.951491538	-3.896520059	-3.248655106	-3.806159649	-2.641768856	-2.593997644	-4.562020078	-2.854108691	0.098163475	-2.153847882	-3.070737427	-2.919003502	-2.956822342	-2.980671739	-4.342209537	-2.734868871	-3.068728341	-4.033227492	2.996493646	-3.523387222	-3.538694897	-3.587079442	-2.797175505	-2.352016058	-3.113033665	-2.171511252	-2.640160321	-2.655314713	-4.709126547	-2.703896381	-3.397216222
309395	SID 309395, ESTs, Weakly similar to W09D10.2 [C.elegans] [5':, 3':N94315]		N94315	-0.38310701	-0.757051297	-2.056318433	-1.335242448	-0.956252105	-1.711941145	-1.674111719	-1.963968918	-1.064641252	-1.196899631	-1.814010562	-1.529755204	NA	-2.124243106	-2.243394692	1.560645551	1.178819043	0.951149029	4.081770693	1.475982795	-0.102593425	-2.084299531	-1.477465541	-2.055896305	-2.085242456	-1.890746554	-1.802026402	-2.253140872	-2.310711109	-1.996691607	-1.572902284	-2.123828587	-2.042346291	-2.567368441	-2.445080719	-1.561270585	-2.108949174	-0.550363839	-1.528999353	-1.321928095	-1.858060336	-1.874469118	0.711020202	-2.029284818	-1.123139823	-0.717839096
309477	JUNB Jun B proto-oncogene Chr.19 [309477, (DW), 5':W30678, 3':N99070]	W30678	N99070	0.254961105	0.005782353	-0.227027752	0.154446269	-0.761039729	1.675740088	-0.858338851	0.439111634	-0.339310173	-0.14218429	0.546105367	0.902734272	NA	-0.795041661	NA	-1.280015872	0.56480878	-0.339596743	-1.441162916	0.254903001	NA	0.663464474	0.53717944	0.282922036	-1.002164584	-0.364032517	0.549085464	-0.954932233	0.349271762	-0.692736912	-1.187301757	1.20749593	-0.581927164	0.714645845	-0.579501188	3.058076066	-1.062096121	-0.749095524	0.904052892	-0.461958547	1.350551751	0.46038863	-1.052515171	0.664845271	-0.510140927	-0.191349438
309535	Human vascular endothelial growth factor related protein VRP mRNA, complete cds Chr.4 [309535, (I), 5':, 3':N94399]		N94399	-1.267602932	-1.770367211	-1.418844085	-0.251518223	-1.673176159	-1.234155186	-1.658473286	-1.103521424	-1.167742406	-1.004769244	-0.368227714	-0.589162489	-1.270220946	0.737412595	-0.324086664	-0.997412206	0.682704	-1.393663848	0.228740713	0.237914885	2.067584229	-1.980659798	-1.317410333	-1.393311213	-1.756708765	-1.423436091	-1.802527988	-0.502500341	-0.916674021	-1.309414794	-1.642994622	-1.533737177	-1.325978174	-1.513444022	-1.185429292	-1.992231026	-0.958340848	-0.634414141	-0.518668959	-1.127155645	0.782662597	-0.333708825	-1.074490544	0.122517799	-1.44266311	0.713014668
309553	PLAUR Plasminogen activator, urokinase receptor Chr.19 [309553, (DI), 5':, 3':N94408]		N94408	-0.146735086	-0.011950602	-1.110754807	-1.992459765	1.401520137	-2.511940621	-0.383603177	-0.48986985	-3.933454842	-1.687886195	-0.891874735	-2.076970859	0.314640068	0.568987729	0.379265902	-1.513680815	0.960971773	-0.72110392	0.400945816	-0.017938293	0.995855172	-2.416737788	-2.617987524	-1.659579001	-3.025303358	-2.033144319	-1.871726625	-2.907570952	-2.826705956	0.056540713	-2.860228392	-3.168836586	-3.554667759	-3.307302391	-2.801642109	-2.311688434	-0.56526634	-1.626765608	-0.479987962	-0.827640891	0.925198647	0.345216424	-0.132077731	1.561109598	-0.308940969	-0.39501693
309732	SID 309732, ESTs, Highly similar to CLATHRIN COAT ASSEMBLY PROTEIN AP19 [Mus musculus] [5':W30851, 3':N94560]	W30851	N94560	0.198361987	2.795354094	2.157647202	2.068697038	2.701947982	-0.853232795	1.80169647	2.642740965	2.573686162	-0.103383848	0.124986777	-0.735787403	-0.479748208	0.143130382	0.309472042	1.234418141	0.288629238	1.643204386	1.202922042	0.62276228	-1.014294335	-0.413444056	-0.654632703	0.039177225	0.768462344	-1.150124759	-0.489227343	-0.68462324	-0.288163951	0.062897655	1.824936421	0.922128072	0.328594194	-0.282850409	-0.506959989	-0.052970483	-0.115068255	0.708311048	-0.252315838	0.435208022	1.462168715	0.335524798	-0.32460942	0.516670221	2.88122253	-0.948954655
309745	SID W 309745, ESTs, Highly similar to HYPOTHETICAL 34.7 KD PROTEIN IN SPT10-GCD14 INTERGENIC REGION [Saccharo [5':W30868, 3':N94578]	W30868	N94578	-0.888637127	0.283338831	-0.69535471	-0.413372679	-0.051971606	-1.910609468	-0.476609906	-0.372428105	-0.657903348	-1.411417184	-0.957771765	-3.766755301	-1.708439896	-0.84007125	-0.988346503	-0.692470179	0.888151065	-0.715283831	0.450426414	0.158006311	0.218898182	-6.161484639	-4.609234044	-2.284045517	-1.629960236	-4.338761457	-4.051280505	-0.778060615	2.056249567	-0.469252589	-1.11927941	-2.983565542	-4.987672072	-3.661453034	-6.269964673	-5.74092756	0.03960658	-4.628732752	0.152338662	-0.923602896	0.076165386	-0.880710639	-1.823311007	-2.247268237	-0.981431303	-1.535037275
310005	HEXB Hexosaminidase B (beta polypeptide) Chr.5 [310005, (IW), 5':W24326, 3':N95445]	W24326	N95445	-0.034188686	0.688885878	1.809377392	1.799520102	1.537409565	0.037346773	0.678898901	1.518777457	0.686421212	-0.092309463	-0.122357632	0.134183412	1.12755005	0.671861723	0.917750384	0.608374761	0.709630785	0.380648774	0.47768321	1.226685636	1.244487927	0.339127833	1.145847298	0.340653077	-0.423095538	0.146384711	0.78035406	0.249269486	-0.134544468	0.018868764	0.89943566	-0.406148407	-0.962947074	-0.138700174	-1.562640227	-0.328983557	0.895683467	0.433242594	0.592824618	0.205027081	0.605599583	0.128724806	0.084314531	0.564958159	0.766282575	1.622097043
310021	GAMMA-INTERFERON-INDUCIBLE PROTEIN IP-30 PRECURSOR Chr.19 [310021, (I), 5':, 3':N99151]		N99151	-1.384711588	-0.626759814	-0.997457805	-0.913372915	-1.058893689	0.017158121	-1.557805086	-0.09057878	-0.671817593	-1.273737407	-0.679674801	-0.726470835	NA	-1.527818594	-0.925617804	-2.727851887	0.122062998	-2.016477046	-3.391933574	0.507626499	0.263442581	-0.380125763	1.563147408	0.650010655	0.085354058	0.715457128	-0.448351458	0.521852457	0.717265676	-1.431732551	0.475775462	-1.964522105	-2.340306624	0.67886008	-1.631883548	2.116079757	-1.815980169	-1.623232518	-0.805621955	-1.759768169	0.817861189	-0.502768027	-1.484692818	0.552111713	-1.226370539	-2.156830415
310406	IL6 Interleukin 6 (B cell stimulatory factor 2) Chr.7 [310406, (RW), 5':W31016, 3':N98591]	W31016	N98591	0.449244491	-1.801921036	-1.295645015	0.631933933	-1.883266991	-2.261890512	-1.964702948	-2.275729479	-2.933305782	-0.746713571	-1.501546493	-1.962781797	2.072677504	-0.861664369	-1.859006365	-0.209805446	-0.936806174	-0.907156997	-0.705420336	NA	0.45750564	-1.729056456	-1.632371861	-1.961243957	-2.435902592	-3.010513227	-2.772244001	-1.548411613	0.16242226	0.213086317	-2.026495928	-1.201292301	-1.982225298	-1.100534078	-1.815513445	-2.542825632	-0.134819855	0.187725016	-0.225934313	-0.057880916	3.35089497	0.043758217	0.071622928	3.155571389	-1.712060252	-2.376776572
310449	Homo sapiens lysyl hydroxylase isoform 2 (PLOD2) mRNA, complete cds Chr.3 [310449, (IW), 5':W30982, 3':N98463]	W30982	N98463	-0.199029979	-2.501156468	-2.002535175	-1.467132374	0.209117338	-1.385225132	-0.310899256	-1.199390338	-4.665353819	0.712207408	0.252876023	-0.731606461	-1.382326846	1.435753235	-0.914381366	0.477650525	2.051294998	1.689594164	-0.340420802	0.736965594	1.776811453	-2.850910327	-2.138869066	-2.013247535	-3.791451423	-0.657995639	-3.914704806	-0.961850095	-1.303442363	-0.110079168	-2.511237007	-2.111095978	-4.530029113	-3.443878894	-4.638667967	1.416363392	-0.052622424	-2.606764095	0.635062906	0.665893385	1.693944041	0.912377214	-1.233703299	-0.463052724	-1.584962501	1.965152693
310521	SID 310521, Homo sapiens tumorous imaginal discs protein Tid56 homolog (TID1) mRNA, complete cds [5':W31089, 3':N98525]	W31089	N98525	-1.495867783	0.328095115	0.445267753	-1.841498118	0.633224396	-4.186679331	-0.363726239	1.395312196	-3.785724906	-3.460190998	-3.361555169	-3.124313654	-3.197392976	-0.394335858	-0.616087658	0.416472874	1.61132059	0.14281543	0.153022306	2.781677085	2.344438794	-5.628355096	-2.544880677	-4.345446317	-4.098873127	-3.441310078	-2.146428754	-2.834280028	-5.017545227	0.184197581	-3.702487547	-0.551968748	-4.773222237	-3.914755614	-4.749221055	-5.839455765	0.795404658	1.180100854	0.365357897	1.321771612	-0.295745308	0.093895603	-0.199451557	-2.556450446	-0.586797291	2.199167083
310703	SID 310703, Homo sapiens mRNA for KIAA0579 protein, partial cds [5':W25305, 3':N99930]	W25305	N99930	-3.718655669	-2.940147412	-4.604132614	-5.576216048	-3.464260015	0.19112477	-3.5339039	-4.968773442	1.066862439	0.47680413	-3.149337941	-2.92383744	1.356723821	0.7843178	-7.081601652	1.60919624	-1.949255201	1.561695522	0.990062434	0.536466613	-2.869117253	-7.003827078	-2.304227803	-3.109438054	-4.745856974	-3.531029234	-3.75063587	0.733245708	-2.155670742	0.895827998	-2.807354922	-4.12547861	-3.787867272	-4.229573204	-4.908905858	-5.27541813	0.921295688	1.844421228	-0.369771727	1.921397081	-0.904899298	-0.735845707	-3.543443231	0.291784715	-3.270494494	1.254114537
310744	ESTs Chr.12 [310744, (IW), 5':W25518, 3':W19311]	W25518	W19311	0.746786762	-1.052214204	-1.265173317	-1.607158247	-0.981276946	-0.474710813	-1.203842025	-0.520026488	0.888813967	0.441813442	0.110780431	-0.164841399	NA	0.989840134	0.769476539	-0.647572962	-0.309611145	-0.241705896	1.069733936	-0.605966105	0.879162919	-2.125402431	-1.242563793	-0.132884833	-0.208082095	-1.430256284	-1.132041062	-0.435372097	0.562561292	0.937682502	-0.254041441	0.72700672	-1.852895706	-1.850565019	-2.163625013	-0.103405849	1.113045025	0.845056784	0.325042774	0.338821477	0.968864515	0.374094609	0.791244987	-0.62855769	-0.808336014	0.603368085
310849	SID 310849, Human mRNA for KIAA0147 gene, partial cds [5':, 3':W19261]		W19261	0.413009818	-0.342481446	-0.293160791	0.025090981	-0.1982948	0.689828347	0.715058741	-1.131887732	0.530407747	0.101336186	-0.283092058	-0.63187265	0.297614638	1.036957756	-0.539793163	-0.775772672	-0.097571487	-0.3670676	0.365611428	-0.338256265	-0.075352082	-2.720680511	-0.43547172	0.434937057	-0.636750584	0.263034406	0.662031894	-1.755682965	0.327129617	2.085362193	0.206509846	0.47604002	1.744071426	0.514603335	0.930305515	0.531247533	1.241630554	-0.408204485	0.282773606	0.472088643	-0.070480641	0.107671889	1.826600233	1.148098639	0.552254162	0.791351485
321140	ESTs, Weakly similar to D2096.2 gene product [C.elegans] Chr.3 [321140, (IEW), 5':W52978, 3':W52979]	W52978	W52979	0.783524982	1.126725859	0.297104818	0.595271757	1.669772165	-0.937881291	1.939087512	1.466966239	-0.542929513	-0.0373055	0.708138769	0.991566144	0.802942257	-0.089552633	1.700838381	1.17986228	0.896193645	0.572360956	-0.406076632	0.941591006	1.15867964	0.388433291	1.021909145	-0.232384778	-0.449585726	0.65246809	0.711302289	0.241568978	0.161661453	-0.155805546	0.134634245	-0.474716245	0.302671119	-1.127420667	-0.594899825	0.098912524	0.929891646	-0.054577156	0.875982536	0.34952809	0.388397586	0.817839594	0.44844391	0.649206028	0.925391398	-0.768264734
321185	NPC1 Niemann-Pick disease, type C1 Chr.18 [321185, (IW), 5':W53013, 3':W53014]	W53013	W53014	1.39103818	0.380509816	0.461070114	0.239164454	0.698063933	-0.759271818	1.57564875	-0.33924976	-0.446164099	-0.584962501	-0.170096435	-0.270175264	-0.481358206	-0.155289416	0.427018016	-1.490464871	0.171233738	-0.911936753	-0.298692182	0.456218727	0.604622777	-0.908217909	-0.150084616	-0.370474708	-0.657880964	-1.031088615	0.911767659	0.018353917	-0.005339084	-0.302603943	-0.348271696	-0.132501017	-0.489113443	0.004868281	-1.007268	0.921009624	0.748493275	1.273948066	0.719054345	0.624262982	0.614133926	0.381306642	1.33749568	1.173662708	0.31724148	0.196465343
321203	ESTs Chr.11 [321203, (E), 5':W52908, 3':AA037351]	W52908	AA037351	2.466656859	-1.790463143	-1.102543685	-3.189930239	-0.9309493	-3.114988682	2.950676109	1.088460901	-2.993094224	-1.650463244	-2.779758537	-2.30701822	NA	0.001023914	-3.951284715	0.841107438	0.712252553	0.200458366	0.582183843	NA	-2.341529313	-2.988236551	-1.83613459	-2.454131176	-2.710325462	-2.907236524	-3.100507751	-2.872742373	-1.790378817	-2.203920331	-2.165324567	-2.784672448	-2.760966404	-4.539675813	-2.939467372	-2.988730308	1.356792358	-4.797012978	-2.390957426	-2.965284281	-0.666136223	-2.442680254	-2.722163446	-2.419362246	-2.846020031	-3.085850591
321207	DNA POLYMERASE EPSILON, CATALYTIC SUBUNIT A Chr.12 [321207, (IW), 5':W52910, 3':AA037353]	W52910	AA037353	0.048774605	-0.32641334	0.836826041	-0.259890136	-0.259935167	1.654679792	0.420636368	0.349157642	0.857931885	0.145563071	0.094915515	-0.238956266	NA	0.94480218	-0.190556334	-0.292746233	-0.600069393	0.34311072	-0.002823279	-0.392860708	NA	0.440330597	-0.179323699	0.715214678	0.429047596	0.225928252	0.040671365	-0.549287669	-0.202990168	0.6982332	0.680561457	1.06766655	1.33933986	0.661029159	2.030549935	0.958204057	0.253797095	0.018701864	-0.444979815	NA	0.083787183	0.061075577	0.386985338	0.188381062	-0.117208762	-0.413265509
321230	HLA-DRB5 Major histocompatibility complex, class II, DR beta 5 Chr.6 [321230, (IEW), 5':W52918, 3':AA037380]	W52918	AA037380	-0.082989365	-0.051446765	3.589166569	0.242008668	0.818771605	0.384955466	4.213892956	2.93431634	-0.139039123	-0.355686288	0.0507533	-0.207149561	NA	0.003019244	3.925520109	0.216133431	2.074458992	0.326890281	0.609662941	NA	0.716088455	-0.431289678	0.170471995	-0.501108449	0.242661754	-0.750480401	0.039456289	-0.778827617	0.252506694	0.618350945	0.077669149	-0.574532192	-0.013285691	0.206648358	-0.107901512	3.130205555	-0.094500882	1.312893445	0.941785386	-0.140093176	0.096055105	0.072087615	0.383614435	0.277223463	0.395137942	-0.687676187
321302	Human brain mRNA for photolyase homolog, complete cds Chr. [321302, (IW), 5':W32115, 3':W32173]	W32115	W32173	0.568995752	-0.306279184	0.007983944	0.483267104	-0.098714794	0.793368955	0.871113036	-1.072438611	0.539496675	0.116433595	0.143432103	-0.754053552	0.155810472	1.22459501	-0.527419677	-0.66875779	-0.053596008	-0.042691078	0.898167177	NA	0.349971908	-1.131105753	-0.169259705	-0.399607459	-0.302146883	0.297467903	0.944596235	-0.599410819	0.386668986	2.132773274	0.091227966	0.483738806	1.834173068	0.63851131	1.120662534	0.664225779	1.463519271	0.041486103	0.613443525	0.212259839	-0.084512067	0.098221334	2.13856511	1.147015029	0.809026535	0.855315525
321374	ESTs, Highly similar to gene TCTA protein [H.sapiens] Chr.3 [321374, (IEW), 5':W32206, 3':W32263]	W32206	W32263	-0.126018526	1.545769733	-0.097250668	-0.017851876	0.877344241	-0.124552452	0.704209501	1.220500362	0.531710733	-0.780015415	0.51922635	0.234784929	1.455945443	-0.759931094	1.77488253	0.402795941	1.328622747	0.313380575	0.956521363	NA	0.217291233	0.133895567	0.198488322	-0.157837719	0.122335543	0.045744406	-0.283896081	-0.044854236	0.352826959	-0.403896942	0.064076587	-0.556844826	0.176916893	-1.118420493	-0.718550974	-0.866067014	0.527687695	-1.522258456	0.123773855	-0.43391627	-0.064289128	-0.412448378	-1.09043169	-0.220495613	0.815622538	-0.771564256
321855	SID W 321855, Homo sapiens cytochrome c oxidase assembly protein COX11 (COX11) mRNA, complete cds [5':W37274, 3':W33157]	W37274	W33157	-0.016237057	0.228600909	-0.155135983	-0.255153716	0.36401553	-0.298884343	-0.500722696	-0.762530197	0.639132618	0.635182824	-0.104004676	0.272568622	0.287860644	0.264182135	0.196300417	-0.092543086	-1.881184881	-0.121360035	-1.193654073	-0.470412737	-0.073719874	0.58459072	0.508984935	0.423436091	0.40153831	1.063668687	1.113334195	-0.686997135	-0.815132273	0.24911568	0.551798881	0.18481331	-2.258549161	-0.166109355	-1.482855432	-1.431539232	0.218668025	-0.341749421	0.578471174	0.856733011	-0.356912087	0.440625615	0.891446031	0.939827298	0.214957169	0.600975349
321870	SID 321870, ESTs [5':W37554, 3':W37313]	W37554	W37313	0.147309932	0.33329435	0.791077015	-0.545005069	1.311776097	-0.132263949	-0.040438544	0.195985544	-0.246303505	-0.844175196	-0.598036053	-1.018726257	-1.523837446	-0.200469106	-0.417042195	1.803434553	0.237313437	-0.808180184	0.266747712	-0.313401195	0.865306332	-1.830302392	-1.601177697	-1.376849341	-4.471381911	-0.269662456	-0.782576357	0.622573991	0.053550352	1.481236659	-0.580483769	-0.386646616	-2.377347064	-2.412260415	-1.297765662	-0.604448718	0.208255804	-0.754735839	-0.190860227	-0.085603299	0.054886614	0.33746985	-0.373074562	0.861654772	-0.405542361	0.816563933
321997	Human G/T mismatch-specific thymine DNA glycosylase mRNA, complete cds Chr.X [321997, (IW), 5':W37234, 3':W37817]	W37234	W37817	-0.358412915	-0.886311214	-1.116564813	-0.969452526	-1.603634871	0.490463769	-0.910378048	0.65098447	-0.491279553	-0.060865931	-0.188651523	0.287592769	0.593601419	0.153679671	-1.49899981	-0.328341667	-1.365744327	0.613696856	-0.801524603	-0.600974819	-0.252952638	0.16705777	0.655543743	-0.50098085	-0.03512622	0.407191932	0.661693736	-0.684007185	-0.519972339	-0.680787993	0.227833052	0.105462095	1.158842162	0.80093197	1.331661774	-0.623093854	-0.098895756	-0.337278118	-0.752541688	-0.334764814	-0.012366033	-0.115519655	-0.344011548	-0.629457238	0.260803721	0.140349275
321999	Homo sapiens mRNA for SH3 binding protein, complete cds Chr.3 [321999, (IW), 5':W37235, 3':W37818]	W37235	W37818	0.184238285	1.05134688	1.822780621	0.838674127	1.764963979	-1.847996907	0.222392421	1.366969059	-0.780862024	-0.343364221	0.176669731	-0.657516686	0.084577771	-1.712228916	-1.947429224	-0.111371611	0.187370136	1.020848557	-0.856302097	NA	-0.385250952	-1.418072836	-0.846277512	-0.492692116	-1.487960094	0.155927271	-0.948646706	-0.370837695	-0.403578384	-0.401011577	-0.918222068	-1.324210239	-1.714416951	0.175849835	1.336403417	-1.282500228	-0.521733831	0.275199787	-0.14302829	0.179894649	-1.188809821	-0.32168209	-1.243756964	-1.018880489	-0.420928463	0.884427363
322138	SID W 322138, Hexokinase 1 [5':W37672, 3':W37533]	W37672	W37533	-0.268899839	-0.425392543	-0.559178475	-0.061766631	-0.190055563	-0.872040023	0.584962501	0.427103287	-0.763990931	-0.342517744	-0.688502214	-0.274982259	NA	0.788981219	0.753742273	0.935663431	-0.596665364	0.007902105	0	-0.743091697	0.852209158	-0.687417057	-1.370303988	-1.232398032	-0.928248997	-0.582285389	-0.077639655	0.887091593	-0.043445102	0.187799531	-0.460784597	-0.016766279	-0.192016863	1.573095913	-1.575383726	0.968482557	-0.837522283	-0.494662135	-0.337138411	0.144049603	0.653763832	-0.156566132	-0.635915208	-1.638365883	-0.836186516	-1.046542586
322537	ESTs Chr.5 [322537, (RW), 5':W39102, 3':W15263]	W39102	W15263	-1.077178056	0.672093878	1.006028822	1.561984653	0.714871823	-0.813539132	0.665895005	1.989836794	-0.428647931	-0.717142937	0.652676819	-0.403294568	NA	-0.853770125	-1.366729565	-1.243854019	-0.271469346	-1.362729731	-1.134749412	-0.568318745	0.218277216	-3.182036347	-1.548340288	-1.027772617	-1.789456731	-1.479242956	-1.19923626	-0.194071089	2.269339563	-0.715628072	2.019289171	1.962518486	-1.189497149	-2.031881508	-1.242278002	-1.4558126	0.254478739	-1.137221039	0.722050533	-0.322570578	0.265598125	0.612480151	0.364209972	0.150437307	0.643156375	-1.7878099
322726	ESTs Chr.6 [322726, (E), 5':W39616, 3':W15511]	W39616	W15511	-0.247509482	0.15117491	-0.281145009	0.255982783	0.692868907	1.204381013	0.20967118	1.059871456	-0.812488371	-0.913520479	0.385997826	-0.61581478	3.969933275	-0.475459982	0.16414728	0.028358555	2.105794664	0.451612114	0.445614445	NA	0.830872729	-0.377297517	-0.046096415	0.04024759	-0.392577298	-0.371968777	0.658556468	-0.674796773	0.00457273	-0.892359277	1.878214191	NA	1.121990524	-1.305670816	-0.643338073	-0.30712547	-0.600167372	-0.716927841	-0.157601723	-0.591360272	0.575522805	0.388385107	-0.338524605	-0.343058262	0.489714186	0.025324156
322749	ESTs Chr.5 [322749, (I), 5':, 3':W15473]		W15473	-0.778772452	0.016251729	1.512742079	2.153869917	0.687090657	-0.484464549	-0.339442059	0.070714882	0.760645268	0.71542061	1.141897019	-0.026967048	NA	-0.180458023	-0.529393306	-0.862387999	-1.37497801	-0.747662177	0.102010987	NA	NA	0.837446987	0.836073739	0.128807158	0.055446633	-0.08899532	1.373102637	0.5055169	1.014055118	-0.153648128	0.499338152	0.451146197	-1.259574111	0.951878793	-1.001005713	-0.274859841	0.218236792	0.463808016	0.617562674	-0.228268988	-0.21928985	-0.872539091	0.157129396	0.985049659	1.050840181	1.174220685
322806	SID W 322806, ESTs [5':W39660, 3':W15422]	W39660	W15422	1.05465068	-1.093565304	-0.874469118	-1.502006284	-0.466043502	-1.857459432	-2.081932619	-0.417667755	-3.080463374	1.463838497	-0.481188105	0.448512808	1.838203814	0.842011168	0.71071457	-0.246865748	-0.59727076	-0.60290918	0.213460645	-0.039141559	0.458258028	0.692443121	0.787944063	-0.073292771	-1.565452873	-0.933728772	0.654965247	NA	-0.005900601	0.577385665	-0.584962501	0.372658897	NA	-2.398895288	-2.958321049	-1.954936394	-0.277428635	-0.833654356	1.268227075	0.199957283	0.002971567	0.237120546	-2.481968507	-0.663744973	-0.693231712	0.990654759
323118	SID W 323118, Human mRNA for TESK1, complete cds [5':W42595, 3':W42583]	W42595	W42583	-1.442875477	1.553174243	1.190292799	-0.904758978	2.398698762	0.135351853	1.81289891	0.341328511	2.87860055	-0.046293652	1.416952158	-0.969054269	1.308586558	0.602257062	0.701918647	-0.767421856	0.541764811	-0.031044015	0.202617165	-0.899764725	NA	-1.164386818	-1.494621047	-0.779304232	-1.306780958	NA	-1.558303247	0.345709754	1.753434318	-0.411567693	1.169871371	0.635599893	-0.664591879	-0.161668518	-0.877180102	-2.969739615	0.651199634	-1.33607899	0.416820145	0.821627991	0.83689084	-0.931804886	-1.082532589	-0.154022968	0.486376281	-0.292781749
323204	ESTs, Highly similar to PIM-1 PROTO-ONCOGENE SERINE/THREONINE-PROTEIN KINASE [Homo sapiens] Chr.22 [323204, (DW), 5':W45240, 3':W42636]	W45240	W42636	-0.345977232	1.43778459	1.251797829	1.552661269	1.041499363	0.888523807	1.568444682	1.460377132	-0.047854199	0	0.215961097	0.571772657	NA	1.069220049	0.348305728	0.524447261	0.256404149	0.27690384	0.578957011	0.716827949	0.765044117	-0.058613025	0.224976665	1.110446895	0.901662081	0.515260007	1.203119653	-0.335748589	-0.063534306	0.989918233	0.499040942	-0.317491012	1.073795929	-0.635778681	-0.272923249	-0.059774374	-0.115516252	1.195266921	-0.225397085	0.753578753	-0.686257936	-0.470554406	0.345974914	0.206491536	1.18624466	-0.370837695
323328	SID W 323328, ESTs, Weakly similar to GPI-anchored protein p137 precursor [H.sapiens] [5':W42892, 3':W42777]	W42892	W42777	0.418683821	0.949103288	-0.019108823	-0.021017781	1.792855352	1.502312159	0.10433666	1.751162668	0.319806657	0.076961982	-0.178649934	1.551078955	NA	1.654004145	2.006253564	-0.321653008	0.153560239	0.704836841	0.776741147	0.109830654	1.494088101	0.529831923	-0.016879014	0.285402219	0.597679609	0.553739315	1.83727275	NA	0.302103971	-0.154357846	0.453782171	2.646363045	-0.388295747	-1.003929267	-0.467332007	-0.491727168	0.849574485	-1.007992791	-0.474235683	0.15682011	0.437491577	-0.269944351	0.193645367	0.49768537	0.954452597	-0.112128836
323379	ESTs Chr.X [323379, (IE), 5':W42936, 3':W42871]	W42936	W42871	-1.190496611	0.411348684	0.484385546	0.376337131	0.406583992	0.799158781	1.140094253	1.079878834	0.600512979	0.496961094	0.611752061	0.621977343	0.591509588	0.163886085	1.402176063	0.037383092	1.508744094	0.09765333	0.173981914	0.580601079	0.93109029	-0.280865168	-0.126532406	-0.387088908	0.45633148	-0.211059015	0.102073704	-0.295833899	-0.041158511	-0.6869688	-0.512786168	0.391224496	-2.806212646	-0.97103723	-3.548821908	0.169281085	0.2310289	0.068972142	1.117534337	0.632973995	1.010059057	0.37261823	0.240180605	0.110001704	-0.290467636	0.851095605
323559	SID 323559, ESTs, Highly similar to HETEROGENEOUS NUCLEAR RIBONUCLEOPROTEIN L [Homo sapiens] [5':, 3':W45728]		W45728	0.252288024	0.31221294	0.059334139	0.190030647	0.523253796	0.683223371	0.209247045	0.300895493	0.620117165	0.176228431	-0.083926954	0.334273752	0.435386145	0.084986341	-0.279466807	0.334174356	0.216349339	0.365789897	-0.084633446	0.301012318	-0.007872844	0.118449155	0.220648791	0.306739363	0.528588983	0.283272419	0.105299945	-0.099535674	-0.034677452	-0.372112948	0.558201033	0.231962204	0.712207468	1.007881488	0.821870157	0.765993754	-3.119365886	0.648597012	-0.393815869	-0.755227801	-1.170081688	-1.940999725	-1.89415975	-2.083294731	0.426596905	-0.237822462
323572	SID 323572, ESTs [5':W44378, 3':W45731]	W44378	W45731	1.02259689	1.014976208	1.391972652	1.172315549	1.269880474	-0.684054063	0.208056804	0.930900835	-3.130531563	-0.064866657	-0.152574345	0.690860183	1.178829108	-0.159548995	0.567299201	0.146898724	0.198312047	0.453147284	0.406235816	0.167281399	1.609449503	-1.469018985	0.303843074	0.105225691	0.251476446	0.242482494	-2.781991136	0.236298023	-0.455903258	0.025663349	-3.243536814	-1.790736851	0.39865933	0.460217614	0.4818339	-0.535174421	0.319323168	0.745750368	0.628564862	0.623499413	0.411591844	-0.546289761	-0.450621468	-1.178019281	0.142306595	-3.277228287
323662	SID W 323662, Homo sapiens mRNA for KIAA0607 protein, partial cds [5':W44535, 3':W44391]	W44535	W44391	0.217948645	1.489404945	0.689835429	0.497188509	1.270770055	-1.213812645	0.518938365	1.980808414	-2.823122238	-0.271543318	0.44158917	-2.476078285	-0.490063237	1.550035043	0.422817057	0.925429223	1.085669559	0.780776689	1.452757852	1.219625756	1.596537911	-3.613913874	-2.662400357	0.314272737	-0.650291942	-2.708125911	-2.102569734	-1.742299038	0.115764693	0.834930381	-0.105602469	0.602679324	-1.673101445	-1.656496877	-3.93395573	0.889475252	0.520701108	0.114238321	0.304749789	0.316613207	0.754227683	1.289822047	0.155333206	1.012235904	-0.572706364	0.992525547
323713	Homo sapiens GBAS (GBAS) mRNA, complete cds Chr.7 [323713, (EW), 5':W44610, 3':W44571]	W44610	W44571	0.054292145	0.231155163	0.115873306	2.016813511	0.378099778	0.576809356	-0.641218181	0.56778893	1.204979889	0.615804207	1.851856102	0.887966619	-0.964910732	0.558098838	0.798628614	1.069670407	-0.591403114	0.845651605	0.327250608	-0.115756026	0.272868372	-0.559642528	1.216564995	0.255893105	1.640636468	0.464908472	1.734426346	0.169925001	0.390688547	-0.247006769	0.521725403	-0.501456937	0.619118808	0.364144902	0.082389968	0.998800918	0.847588052	0.469979132	-0.197160559	0.60604935	-0.808917126	0.59097061	0.598843017	-0.732210515	1.040838996	-0.790898659
323730	Human mRNA for KIAA0110 gene, complete cds Chr.6 [323730, (IW), 5':W44671, 3':W44468]	W44671	W44468	0.586214297	1.936753396	1.224417694	1.929610672	1.574979882	0.261854911	1.191076881	1.727635278	0.952873982	-0.235915279	-0.0121542	0.241375525	-0.297904866	0.593364604	-0.41920331	0.14009981	0.035141806	0.305076177	0.2774966	-0.818789817	1.09282738	0.749531945	0.27258476	0.319789184	0.101630959	0.48377709	0.7516871	-0.203505061	0.163956803	-0.153019613	0.355094959	-0.022855053	0.275985478	1.248064485	-0.179582955	0.416959417	0.005681507	0.529069738	0.258669213	-0.304310681	0.179949634	0.475934534	-0.118285824	0.266176886	1.772117218	0.047142983
323776	FGF2 Fibroblast growth factor 2 (basic) Chr.4 [323776, (EW), 5':W44677, 3':W44678]	W44677	W44678	1.605400248	-1.58394866	-1.579359794	-2.920843268	-2.606613174	-1.629686662	-1.284514133	-1.679675791	0.195409745	-0.507673614	-1.126478154	-1.496250781	-0.728748432	-0.689479625	-1.585972438	0.357635188	-1.04938347	0.196065139	-0.327561688	-0.755581272	-1.438444783	-3.67249806	-2.25236802	-1.484255333	-2.552841369	-1.373101866	-0.776632557	-1.083947767	-2.142019005	-0.084818386	-2.003705026	1.067360705	-3.190292799	-1.19441126	-2.459797924	-3.219428181	1.190870629	0.836540918	0.517955812	1.054644739	-0.439586626	0.189354861	0.320707062	0.679572615	-2.030050277	1.899386887
323812	Homo sapiens mRNA for translational inhibitor protein p14.5 Chr. [323812, (IW), 5':W46166, 3':W46350]	W46166	W46350	-1.085650941	-0.869743614	-0.661175371	-1.181048933	-0.68924296	1.474187808	-1.390017085	0.108655293	0.075562848	0.081063013	0.099848928	0.557290082	-0.221371767	0.263239203	-0.319158281	-1.793877418	-0.004826686	-0.765263589	-1.183335334	-0.025032931	0.479609501	0.728252138	0.71547464	0.712983235	-0.104319066	0.348695004	1.546275931	-0.411662772	-0.406727866	-0.517784515	-0.132788679	-0.670110619	-0.552384132	0.477264912	-0.480942923	-1.102702953	0.227694504	-1.039528364	0.287474039	1.280651819	-0.248490785	0.91047613	0.276668532	0.149980065	-0.510041574	-0.764139586
323824	SID W 323824, NADH-CYTOCHROME B5 REDUCTASE [5':W46211, 3':W46212]	W46211	W46212	-0.691190244	1.662941756	0.827360614	-0.751320887	-0.301994168	-2.12642895	0.560870694	-0.223964841	-1.085451263	-0.911144625	0.108205006	-0.664701526	-1.901415466	0.403463533	0.407792725	-0.462519094	0.526705312	-0.126031284	0.225458724	-0.199859455	-0.057913303	-1.087462841	-1.06381068	-1.280736408	-1.750683303	-0.82259711	1.38462778	-1.795335126	-0.018535951	-0.060415155	-1.092516669	0.351154135	-0.862429185	-1.566363566	-1.177038744	-1.75366782	1.238296246	-0.269706804	-0.610026378	1.045334312	-0.092689955	-0.553673912	-0.504821736	-0.706683027	0.913548249	1.73591333
323946	ID3 Inhibitor of DNA binding 3, dominant negative helix-loop-helix protein Chr.1 [323946, (DI), 5':, 3':W46413]		W46413	0.798338543	-1.126807703	-0.609382866	-2.351778023	0.739786113	1.908687899	-0.947369665	0.098921194	3.226426008	1.256142613	1.729387354	-0.728810145	NA	1.293888195	-1.61814075	1.834378096	0.579852321	1.139267781	0.102444559	0.451046542	1.621790797	-3.810443104	0.808491947	0.366681496	-3.128940429	-0.160625308	0.045447874	0.695581673	-0.078002512	-1.115240574	-1.021029855	-1.385577899	-1.450046646	-2.277944331	-0.563596212	-1.996327461	0.049423116	-2.141670585	1.163033422	-0.072340827	-0.027890582	0.348113947	-2.05465068	-0.026049072	-0.629149192	0.542007873
324037	SID W 324037, Homo sapiens clone 24590 mRNA sequence [5':W46518, 3':W46450]	W46518	W46450	-1.06759719	-0.467423329	-1.240063309	-2.492196482	1.472288675	-3.941836974	-0.492129108	-1.024784864	-3.566176623	-1.811710853	-2.457651187	-2.10216052	0.737757414	-1.117559355	-0.14572188	-3.195302877	1.284744867	-2.720509259	0.132543624	-1.574458221	0.162287817	-2.880519724	-2.834046483	-3.376194337	-3.538948426	-2.916222969	-2.552092673	0.904184213	-3.452081542	-0.394987811	-3.686556778	-3.527508886	-3.054894376	-3.733004154	-4.064330775	-3.584265378	-0.775409494	-3.422076958	-3.543910601	-0.968125408	1.130603925	0.51100469	0.225542756	1.807284169	0.017043573	-3.828584334
324062	Human mRNA for myosin regulatory light chain Chr.18 [324062, (IW), 5':W46525, 3':W46457]	W46525	W46457	-0.844546147	-0.14515377	-0.677337306	-0.716533694	-0.683538374	0.403557959	-0.132904572	-1.518603772	0.382320063	-0.638982868	-0.200425453	0.071375918	-0.810327492	1.724691231	0.74163769	-0.192284995	-0.360123159	-0.237644707	0.986623727	-0.71800219	0.074594161	0.345281094	0.377533679	-0.269536159	-0.550318834	-0.108615282	-0.662926566	0.102579736	0.832830619	0.40144512	-0.064401452	0.285757088	-0.353192199	-0.067272855	-1.379464287	-0.196363843	0.125242116	0.348369981	-0.182622048	0.712446402	0.649055046	0.30391743	0.143039794	0.880453204	-1.463835382	0.352885469
324073	SID W 324073, Human lysyl oxidase-like protein mRNA, complete cds [5':W46647, 3':W46564]	W46647	W46564	-0.398191828	-0.337087902	-1.588430519	-1.218062168	-1.405699635	-1.383541646	-1.145280874	-1.878302677	-2.076900185	-1.372875088	-1.458078881	-1.867961687	NA	-0.549463819	-0.972700665	-0.870354815	1.875469947	1.123804361	0.89520686	0.524651797	1.478165478	-0.80613005	-1.023132966	-0.871392877	-1.060215444	-1.630928355	-0.901436166	-0.911012049	0.012314609	-0.404301115	-1.434387394	-0.251408495	-2.672285985	-1.689891433	-2.2644426	-1.250613978	-0.380966185	-0.962663849	-1.283218853	-0.933381746	0.402745815	-0.222800481	-1.316590496	-1.504012528	-1.583014229	2.001506207
324122	H.sapiens mRNA for ESM-1 protein Chr.5 [324122, (RW), 5':W46667, 3':W46577]	W46667	W46577	3.398207161	-2.929033479	-3.565979397	-4.678635348	-4.047702296	-4.869857888	-3.272023189	-4.243454037	-4.685379552	-3.421750843	-3.90303827	-2.725205881	-1.389566812	-4.133399125	-5.399854674	-4.375734539	-2.835924074	-3.925999419	-4.171855029	-3.871843649	-3.572356669	-3.715893371	-3.604862058	-3.239379336	-4.409762557	-3.65275259	-3.404808367	-3.396714546	-2.138193643	-2.106019707	-3.56700537	-3.274480932	-4.537296067	-2.553401239	-4.795974694	-4.797012978	-4.807870078	-4.948600847	-3.468769483	-3.795974694	-4.515699838	-3.753105297	-3.916168409	-4.082762229	-4.550285049	-3.482767268
324181	H.sapiens mRNA for Gal-beta(1-3/1-4)GlcNAc alpha-2.3-sialyltransferase Chr.11 [324181, (IW), 5':W47425, 3':W47395]	W47425	W47395	-0.09587865	1.223083864	1.904201508	2.357733685	1.192061345	-0.011382268	2.634226404	2.226734314	-0.392888222	-0.319880266	0.359613461	1.051643578	NA	0.108384124	0.26383264	0.951774844	1.287782143	0.495379608	-0.815299869	0.119581616	0.151783822	NA	-0.220578091	0.028770239	-1.030048774	-0.903072256	2.017723749	-1.49810411	-0.752186331	0.101722535	-0.597496854	-1.173983218	-0.724749644	-0.893084796	-1.035201032	0.265874193	-0.294124984	-0.096976481	-0.293731203	-0.211121309	-0.679946753	-0.56175511	-0.974909019	-0.4398206	1.458410242	0.049838982
324266	Human metalloprotease/disintegrin/cysteine-rich protein precursor (MDC9) mRNA, complete cds Chr.8 [324266, (IW), 5':W47561, 3':W47533]	W47561	W47533	-0.415514445	-0.422755412	-1.096794431	-0.98921658	-1.050635233	-0.225479863	-1.515121453	-0.443929971	-0.773121088	0.710758579	-0.421964337	0.454388011	-0.22450945	0.88123833	-0.627789894	0.122388688	-0.017132242	0.356527543	-1.537478097	0.641595727	-0.57053982	-0.013603302	-0.296330343	-0.589316402	-1.54430912	-0.557533459	0.657720277	-0.865353967	-0.23822003	0.590782322	0.079895712	-0.133535499	-2.637039528	-2.221981245	-3.595518959	-1.942676038	1.451661109	0.054603811	0.968998683	0.760144281	-0.072625342	-0.2475127	0.604544591	0.844998514	-2.308426942	2.107711487
324334	PYGB Glycogen phosphorylase B (brain form) Chr.20 [324334, (IW), 5':W47652, 3':W47653]	W47652	W47653	-0.647748825	2.463522757	2.873934514	1.902755496	2.359851781	1.317340825	2.673131626	2.350657511	-0.03042794	0.589865462	0.830901521	0.626805563	1.626815468	0.918150892	0.420210773	0.691626286	2.151185802	1.559182031	0.22523891	-0.034419805	-0.904334891	1.453988947	-0.494894682	-0.129344191	0.392178964	-0.55073163	3.113224414	0.027672418	-0.215645141	-0.016614714	0.367847845	1.145384638	-0.28601297	-1.57314147	0.052887113	-0.18367221	0.658036953	-0.84340046	0.601316054	0.101936096	0.368011669	0.606349854	0.573412512	0.39731375	1.997749305	-0.283449617
324386	ESTs Chr.7 [324386, (I), 5':, 3':W46769]		W46769	-0.431878706	0.521686171	-0.529917027	0.198600238	0.492604987	-0.798860128	-0.006072384	0.265194129	-1.037912416	-0.064156995	0.226243994	-0.616305812	0.543770813	-0.367257419	0.045642666	-1.181816898	0.330260313	-0.490203967	-0.141362678	0.237337192	0.151733406	-0.87590601	-0.930097987	0.899144906	0.085850054	-0.967364129	0.461101118	NA	-0.705822773	0.102850428	1.138086475	-0.81969768	-1.157986524	-1.522555308	-1.215479176	-1.658619542	0.412763748	-1.271997967	0.033633482	0.172480706	0.718679948	0.027648825	0.944811788	0.994856697	0.031042422	-0.145850866
324420	ESTs Chr.14 [324420, (I), 5':, 3':W46884]		W46884	-0.096296297	0.467778961	-0.016731495	0.142211307	-1.228508785	0.824428435	-1.252414189	0.384744839	0.411297869	0.169099087	0.858557375	0.740162113	1.967943417	0.738576644	1.262928988	-0.234553381	0.528350133	-0.476193995	0.357336113	-0.236899872	0.864368891	-0.834844243	-1.737291222	0.014361789	-0.155102332	0.055685865	0.198846124	0.383657085	0.089379098	1.043389087	-0.228003473	2.143661522	0.657456548	-0.476456943	-1.214825313	0.734502882	0.173256093	0.273706092	-0.262568344	-0.165724481	0.897534815	0.699597465	-0.148443109	0.599208573	-0.873664267	-0.112241265
324528	SID 324528, Cut (Drosophila)-like 1 (CCAAT displacement protein) [5':, 3':W51913]		W51913	-0.572636488	0.454604584	-1.863883017	0.191608287	-1.19352737	0.018003235	-1.285908872	-1.244553251	-1.732716121	0.083378914	0.054815607	-0.863916152	NA	-0.852505332	0.831123088	-1.258783317	-0.665277793	-1.436986472	-0.844582242	-0.450842777	NA	-0.119616608	0.845991771	0.077451381	0.035984906	1.11863275	-0.575922514	-0.967578522	1.001480953	-0.813211841	-1.078146998	-0.455162172	-0.400197008	-0.632877482	0.360450028	-0.941065529	0.199375769	-0.664222994	0.242570303	-0.588780166	0.2756005	-0.650380171	-0.008743633	-0.122856748	-0.703303427	1.199329391
324636	Homo sapiens (clone 35.3) DRAL mRNA, complete cds Chr.2 [324636, (IW), 5':W46933, 3':W46835]	W46933	W46835	-0.020812682	-0.943165273	-1.096066758	-2.480854097	0.155873658	-0.503097447	-0.290939773	0.635119864	-3.298868286	-1.392969076	-1.649915513	-0.442742661	-3.101618988	0.705798961	-1.354553062	-0.1052985	-1.254522906	-0.835674271	1.106904118	-0.342877815	-1.131633599	-1.748800249	-2.383868407	-1.047038345	-1.389938509	-1.867998107	0.108203314	NA	-1.103680026	2.238036845	-1.575003474	0.373875923	-3.291653461	-2.266378721	-3.136052688	-3.61497507	0.883374235	0.555007285	0.431047641	0.80869137	-0.327581166	-0.247485127	0.786442236	0.619147409	-1.136487711	1.727804675
324655	IL1B Interleukin 1, beta Chr.2 [324655, (DIRW), 5':W47225, 3':W47101]	W47225	W47101	2.67021131	-4.10433666	-3.887595906	-5.277984747	-2.587156714	-4.706863262	-3.873920252	-4.484124654	-4.779588449	-2.441198693	-4.382469637	-3.916988705	-3.907852072	-2.520523636	-3.739001861	-4.759664642	-4.087462841	-3.667081121	-3.856827726	-2.173365347	-5.718012348	-4.788748538	-4.145419261	-4.368271949	-5.028315388	-4.374306015	-3.590284521	NA	-3.452463835	-3.485844536	-4.54584883	-4.555788741	-3.776546046	-4.865121297	-4.996620756	-4.841935154	-4.3060061	-5.902797158	-3.98466369	-3.51501838	-4.353359028	-4.302161691	-3.55782316	-3.584815699	-3.350068575	-3.197226014
324843	ESTs Chr.7 [324843, (IW), 5':W49607, 3':W49640]	W49607	W49640	0.373394382	0.11569269	1.490083503	0.753162822	0.106271	0.545721483	1.045936284	1.193501938	0.728599917	1.013720839	1.514031815	0.294669888	1.401680241	0.926828231	0.718704532	0.422701453	0.592469139	1.022816482	0.106067585	1.036056126	0.624109077	-0.272965626	0.737697741	1.291056985	0.852475939	-0.40029548	0.508327229	-1.459989613	-0.877992691	0.160145001	0.85617257	0.413132951	-0.715494064	-0.246324893	-3.509726735	2.438953629	1.204358499	0.876947633	0.561295503	0.170397784	0.500282295	0.399284836	0.702960417	-0.519254649	0.182981649	1.136802571
324900	SID W 324900, ESTs, Moderately similar to ATP sulfurylase/APS kinase [M.musculus] [5':W49748, 3':W49664]	W49748	W49664	-0.289926585	-0.181856282	-1.988082305	2.439350331	-0.524673543	-0.08343388	-2.326241088	1.131074072	-2.791144695	-0.688055994	1.201370757	-1.514383582	2.153333121	1.400978773	0.031908259	-2.776748576	-0.292473952	-1.732426435	-0.579162066	-0.094902686	-4.087462841	-1.621047867	-0.138097755	-1.383212053	-3.487303029	-2.529619467	1.234169589	-2.608014041	-1.687157734	0.762087236	0.570315725	-2.483044176	-3.309235681	-3.505707858	-4.465801144	-4.132576843	1.066991479	0.529846028	1.692971974	0.22778094	2.04344731	1.038616982	-0.175189444	1.179054028	-3.475533293	2.529018558
325077	PLAUR Plasminogen activator, urokinase receptor Chr.19 [325077, (DIW), 5':W49705, 3':W49706]	W49705	W49706	1.619200828	0.703682549	-0.555571651	-2.276758124	0.599612083	-1.018513298	-0.503952057	0.268558452	-2.103724036	-0.839001826	-0.088286532	-0.789111551	NA	1.595694055	1.172791047	0.587011448	0.248394092	1.069155904	1.028322909	0.530292635	0.614915723	0.074491646	-0.428135488	-0.412340512	-1.602304397	-1.148007398	-0.023995481	-0.725048582	-0.957730223	1.010531706	-1.319720758	-1.46614184	-1.44120786	-1.719452786	-0.88958071	-0.373701745	0.285529509	0.681470482	0.92483186	NA	0.566043519	-0.3064705	-0.191132947	-0.008593056	-1.309164931	0.972368132
325088	ESTs Chr.20 [325088, (IW), 5':W47088, 3':W46985]	W47088	W46985	-0.324719508	1.310776206	0.376310136	-0.111344976	0.430485898	-0.489406471	0.127849955	1.291961046	0.706809527	0.471981296	1.074404033	0.20701432	-0.61653258	-0.451379346	1.989352756	0.594444592	-0.685921265	0.137613826	-0.076086058	0.063859942	-0.24312145	0.227748879	-0.517904021	0.267723498	0.311394055	-0.012950117	0.446627812	-0.859137464	0.532959022	0.637576187	0.620623884	0.37398885	0.337479098	-0.06704221	0.06333396	0.325229167	1.049831156	2.146841388	0.634218323	0.97676045	-0.655334035	-0.002971567	0.597399604	-0.483147688	0.580039386	0.278982952
325117	Human MOP1 mRNA, complete cds Chr.14 [325117, (IW), 5':W47022, 3':W47003]	W47022	W47003	-0.719037599	0.634448318	0.443047305	-0.979572469	1.553372742	-0.410538831	-1.183646339	0.569196204	-1.368061883	0.158884214	0.735372388	0.784205516	0.160005522	0.506354958	NA	0.734262409	1.117328551	1.258602865	-0.417374516	-0.928003212	-0.377050981	-1.10696008	-1.185890243	-0.591601549	-0.928668245	-0.484140238	-0.228051474	NA	1.052599841	0.22106076	0.612095	1.394464184	-0.478984416	-2.433091381	-0.765657912	0.521313539	0.346603043	0.035420221	-0.012119642	0.600684598	-2.032100843	-4.858945614	0.760812336	2.202802726	-0.320381359	-0.320051784
325120	SID W 325120, Tissue inhibitor of metalloproteinase 2 [5':W49721, 3':W49722]	W49721	W49722	-0.690759423	1.71638384	1.507850266	2.147266983	1.758280531	-0.594983933	1.343975309	1.279754274	0.392042377	-0.508079411	-0.168140592	-0.440656306	NA	0.404434968	0.842343836	-0.192107995	0.814540019	-0.240116844	0.546001979	1.019481549	NA	-1.440958959	-0.743166933	-0.513136941	-0.5334322	-0.382802308	-1.431984344	-0.203321871	0.2086865	0.037119456	0.005937025	0.212070398	1.846060173	-0.858711683	1.140170686	-1.46048047	0.666677151	0.56801836	0.643012614	1.023943272	-0.128704257	-0.263794777	-0.468820906	-0.259721672	1.557083468	1.377301992
325182	CDH2 Cadherin 2, N-cadherin (neuronal) Chr. [325182, (DIRW), 5':W48793, 3':W49619]	W48793	W49619	-1.833094824	-3.511616351	-2.731139458	-3.579706775	-1.627522963	-4.264244951	-0.584540228	-0.943444732	-4.40261594	-1.203091865	1.04167225	-3.106539061	-3.010779839	0.260542538	-5.975446766	-0.156753493	-0.217083767	0.353295642	0.240835397	-0.541178529	-0.994666556	-5.526434031	-3.148640468	-3.649007841	-4.435309894	-3.486098004	-3.340400755	-0.383968841	-1.990985005	0.329609881	-3.312021412	-2.01486631	-0.962382291	-4.068135116	-1.064981088	-4.526057729	0.896495424	-0.747383333	0.781098946	0.287465266	1.467704278	0.784246422	-0.114686904	0.971053643	-2.688650132	1.814735301
325212	ESTs Chr.3 [325212, (IW), 5':W48831, 3':W49812]	W48831	W49812	1.56183739	0.286578456	0.643873832	-4.159967417	0.733867095	-0.675611098	0.881770838	1.105818514	-0.932313192	-0.739048089	-0.41359754	-0.30902573	-0.709074106	-0.352985674	2.010945637	-1.241135069	0.449739242	-0.956931278	-0.621307938	0.549897917	1.240681341	-0.890227908	0.146639909	-1.485633878	-1.090010166	-1.25981786	-0.590594892	0.097362758	-0.162784643	-1.240177198	-1.301313906	-1.511899039	-1.093511886	-0.77305738	-1.711074061	-0.351338968	0.525155626	-0.578259365	0.346459101	-0.598589001	0.864686114	0.163172855	-0.689659879	-0.920031695	-0.383117457	0.157760953
325311	Human FK-506 binding protein homologue (FKBP38) mRNA, complete cdsSID 325311, [5':W51978, 3':W48683]	W51978	W48683	-1.199328945	-1.739405952	-2.053289297	-1.592035045	-1.907944555	0.143401862	-1.651586165	-2.061773222	0.845797764	0.672621374	-1.924748165	-1.563193027	1.26495745	0.710300238	-1.470833975	1.325374963	-1.667617547	1.410570792	0.335449005	0.501652333	-1.125071686	-2.026772784	-0.892959157	-1.03377677	-1.924882014	-1.645309091	-0.734762225	NA	-1.590813518	0.687442099	-1.656034567	-2.082649181	-1.950350102	-1.074710006	-1.879697737	-1.748132264	0.776940205	1.673459665	-0.258643256	1.336943573	-0.583206329	-0.473653178	-1.253505914	0.427364716	-1.759971255	1.186493192
325365	ESTs Chr.12 [325365, (IRW), 5':W52272, 3':W52273]	W52272	W52273	1.518486546	-1.541969283	-1.765192511	-2.098603399	-1.600461133	-0.753609232	-1.841935154	-1.831276744	-3.106539061	-1.490986353	-0.66647358	-1.686711892	-1.300424652	0.998632646	0.100543657	-0.090271129	-0.237691558	-0.510855569	-1.004969674	0.525445752	-1.032736786	-2.040098069	-1.725261635	-1.356485317	-2.245979242	-2.166311087	-1.769476539	-1.606296642	0.022220165	0.277007348	-1.78408173	-1.844524715	-1.497905766	-1.748843455	-2.020969774	-2.132329477	0.509589765	-1.797125654	0.466253657	0.304521049	0.012661965	-0.695512844	-0.359202934	-0.256914209	-1.805146602	-0.174819268
325377	SID 325377, ESTs, Weakly similar to T03G11.6 gene product [C.elegans] [5':, 3':W52187]		W52187	0.326246361	0.159707015	0.486079778	2.906051632	1.840382636	0.349237896	1.347522716	1.406768476	0.488728412	0.275089844	0.402185915	0.873371176	0.472397339	0.100694	-0.392224708	-0.019871588	0.335699095	0.271188737	0.087489503	-0.551836904	-0.076824507	0.482651329	0.488540625	-0.68457743	0.41904398	-0.161943406	0.069792507	-0.355883184	0.170516391	-0.406307203	0.50843209	0.734798572	0.910244656	0.031978615	0.444429393	0.398221718	0.582337562	0.61892188	0.202999521	0.288763042	0.291918623	0.598793918	0.546504794	0.039588258	1.243390863	0.734397557
325559	Fibroblast growth factor 2 (basic) Chr. [325559, (DIE), 5':W53020, 3':W52295]	W53020	W52295	1.950933031	-2.780363262	-3.868922745	-3.558641223	-3.773955369	-2.088922992	-3.063118275	-2.676061803	1.172342251	-0.454661311	-1.529841604	-3.268995964	-0.74925887	-1.309348035	-1.122059718	0.369822785	-1.605237395	-0.721409008	-0.916933389	-0.043031752	-1.543231936	-5.442943496	-3.087462841	-2.50110559	-4.035227852	-1.785991162	-2.139808412	-2.655943218	-2.335956234	0.529425673	-2.560025988	0.918598255	-4.348728154	-0.586267517	-4.516202958	-3.53586081	0.862067824	-0.578967084	0.029659974	0.4971755	-1.100943181	-0.111803899	1.298707871	0.59703403	-2.552894019	1.922804833
327111	SNF2L1 SNF2 (sucrose nonfermenting, yeast, homolog)-like 1 Chr.X [327111, (IW), 5':W25573, 3':W02502]	W25573	W02502	0.376239215	0.278334204	-0.138795104	0.410861823	-0.57248138	1.567244971	0.107080603	-2.22322998	1.852941496	0.772194082	0.968254416	0.608220796	0.697516323	1.407150221	1.161880349	0.680847718	0.470208102	0.096785063	1.41473865	0.075324034	1.475387155	-0.748961387	-0.27027223	0.287323609	0.26107289	-1.944133656	-1.844426509	0.342429481	-0.391122601	0.963474124	0.149692933	0.034543431	-1.793604945	-0.534776744	-3.552541023	-2.542591702	0.729491613	0.38502493	-1.588494192	1.173710144	0.422085364	0.240352946	0.811097324	-3.061842479	-0.384565147	0.359702047
327118	SID W 327118, ESTs [5':W30941, 3':W02732]	W30941	W02732	NA	0.41642404	0.131891047	-0.56828376	-0.274815499	-0.096046687	0.13965199	0.650427745	-2.012437103	0.280827607	-0.151372958	0.943150206	1.033947332	-1.147923274	0.179706022	0.641780633	0.782016429	1	0.489838742	NA	NA	0.470890734	0.327961042	0.725910406	0.600933458	0.263311076	0.991443629	-0.222392421	-0.007942502	-0.343484238	1.238971494	-0.620053165	-0.650415562	-1.609199037	-1.388565288	1.793108672	-0.403138916	-0.969767799	-0.073001831	0.031432508	-0.424752654	-0.611674087	0.26380984	1.058318066	-1.103353658	0.703197691
327204	ESTs Chr.20 [327204, (IW), 5':W24791, 3':W02762]	W24791	W02762	0.001091986	0.670527609	1.27808982	-0.303003096	1.131436695	1.296494754	1.112209504	0.963368947	-0.138555179	0.618734529	0.63091584	0.689418767	0.861023587	0.044460058	1.734724638	0.616788765	1.510116766	0.339780364	1.720792465	0.540503229	0.685767817	-0.282071671	-0.170874455	0.054553379	-0.034182958	-0.259321125	0.0827096	0.529636251	-0.617428468	0.257667896	0.662888157	-0.073598229	-0.28589875	-2.305079704	-0.07843634	-0.227286163	1.025785867	0.356687984	0.772161068	-0.045648397	1.291105171	0.672033176	0.57849663	1.122917239	0.591026073	0.415539045
327378	ESTs, Weakly similar to GTP-BINDING PROTEIN YPTM1 [Zea mays] Chr.17 [327378, (IW), 5':W32601, 3':W02208]	W32601	W02208	0.463517662	0.212930579	-0.882838656	-1.821384482	-0.743583473	-0.341460265	0.495229486	0.654799178	1.435814953	0.999599863	0.180354069	-0.217327715	1.545372148	1.144948336	1.036319666	0.432365762	0.447088533	0.748007562	1.572724589	-2.058050993	0.523971871	-2.12720186	-1.297336107	-1.635456329	-2.565885264	-1.398440989	-1.068411	1.196183938	0.237417699	0.210584815	0.99565322	-0.585297583	-1.482890591	-1.275556326	-2.688268214	-0.481493381	0.532529136	0.592605936	-2.226424502	0.69384323	0.234250733	0.599421981	1.374473323	0.140405804	0.293053503	0.811526573
327435	ESTsSID 327435, [5':W32467, 3':W19830]	W32467	W19830	-0.593783178	0.285605682	0.272612662	1.708731913	0.308849033	-0.029983739	0.038878788	0.110413009	0.341705761	2.024027566	-0.074000581	1.472194571	1.693779064	0.392725482	-1.189541394	0.084639813	-0.039582594	0.287777026	-1.010350188	-0.112753934	-0.336487697	0.432173412	1.30216772	0.598637438	0.08388517	0.612209393	0.645471484	0.076588204	0.223155293	NA	0.651488969	0.283792966	0.062860024	0.594378726	0.469264011	-0.858466599	-0.151257707	-0.395612001	1.073903362	0.445488082	-0.378213268	-0.203746669	0.137414963	0.315380767	-0.055726312	0.259170677
327526	SID W 327526, Human protein tyrosine phosphatase mRNA, complete cds [5':W35150, 3':W20183]	W35150	W20183	0.051658054	-0.479014089	-0.791837015	-1.008704069	-0.663986149	-0.282650503	-1.198202956	-0.568207965	-2.173430945	-0.544876751	0.50768058	1.005099155	NA	1.185269417	0.375615966	1.005259558	0.077722295	0.187458631	-0.19498786	1.028826035	0.487021847	0.598621744	0.694186756	-0.272032533	-0.072314205	0.13172548	0.705944167	-0.170300361	-0.656045599	-0.752600963	0.209650082	1.654193503	-0.105540554	-2.598489492	0.42252794	-1.690602676	1.166480992	-0.92673882	-0.087687531	-0.762734302	0.683568967	0.549457473	0.260333993	1.107738204	-1.720477471	1.025624315
328234	ESTs, Weakly similar to !!!! ALU SUBFAMILY J WARNING ENTRY !!!! [H.sapiens] Chr.1 [328234, (IW), 5':W39272, 3':W31909]	W39272	W31909	-0.601621982	-0.50615366	-0.673349495	-0.846320329	0.689532904	0.241925981	1.135726649	0.405800652	1.358225716	-0.659972489	-0.993727403	-0.725599339	NA	0.537656786	-2.368608996	0.109689894	1.258483866	0.786668211	-0.570797896	NA	0.940212081	-1.738875184	-0.676592976	-1.612013825	-0.973317957	-0.455301369	-1.636175453	1.304308454	0.806966736	0.295117897	-0.275688797	0.151631217	-1.751721321	-0.804649913	-1.602525962	-1.988748865	-0.669108507	-1.223730108	-0.586217564	-0.354664881	0.147946632	0.107738707	-0.71871389	0.26618972	-0.525924909	0.785953458
328365	ESTs, Weakly similar to D2096.2 gene product [C.elegans] Chr.3 [328365, (EW), 5':W39502, 3':W38409]	W39502	W38409	0.866977567	1.252372173	0.287726951	0.47662826	2.005146565	-0.94254405	1.257685013	1.752728144	-0.486160743	0.2554453	0.872807258	1.350174077	0.927839004	-0.090823902	1.861536435	1.252435858	0.436307788	0.531785303	-0.406763699	1.060681367	1.411814842	0.399937919	1.14138963	-0.065662984	-0.231899653	1.070965798	1.07984146	0.688836145	0.112037777	-0.004602334	0.066894292	-0.339723164	0.204688165	-1.35015607	-0.375805907	0.261281133	1.017720121	0.16958774	0.429080693	0.166958434	0.563307204	0.913150195	0.735697881	0.677340723	1.01780058	-0.516214516
328550	SID W 328550, ATL-derived PMA-responsive (APR) peptide [5':W40533, 3':W40261]	W40533	W40261	0.915763463	-0.970455724	-0.010103959	-1.369395956	-0.509103075	-0.612976877	-0.050200813	-0.213355866	-1.442999329	-0.453762869	-1.268759394	0.983755876	NA	0.102521949	2.315031422	0.809969353	-2.704871964	0.862835416	-0.649723197	-2.150416843	0.141839851	0.627949594	-0.315473777	1.44327585	0.195525164	0.204808477	0.173451513	0.492849967	-1.178337241	0.545701924	-0.858573113	0.96808655	NA	0.123292143	1.205612206	2.170523967	0.31953358	0.667998183	-0.158934596	-0.585687655	1.336324911	1.074507659	0.507267043	3.155373199	-0.811432456	-0.541393486
328683	ANX3 Annexin III (lipocortin III) Chr.4 [328683, (IW), 5':W40286, 3':W45327]	W40286	W45327	-4.908670602	-2.383825962	-5.397592365	-6.397179726	-1.821694976	-5.445358049	-4.149804036	-5.596318298	-5.384246381	-0.124990619	0.238020107	0.473969049	-2.870556376	-0.319199777	-1.581645666	-5.709547531	-5.580145484	-1.078923105	-5.765108467	-3.346283365	-6.589500432	0.046514564	0.784244565	0.677852055	0.497505566	0.214176842	0.789098398	-0.743264252	1.144996554	0.011665136	0.847938487	0.561932257	-3.970580089	-3.42883744	-4.692018939	0.317927064	0.773665503	0.494760847	-0.060994171	-1.60421817	-1.441653448	0.680095118	0.14810393	1.272505536	-3.855832668	2.960923624
328692	IL8 Interleukin 8 Chr.4 [328692, (DW), 5':W40283, 3':W45324]	W40283	W45324	2.738628531	-3.926090243	-0.960359974	-2.933667985	-1.626922816	-1.723443679	-4.186160104	-0.02844843	-4.470361179	-3.44273774	0.065712575	-0.820936406	0.482430153	-1.235761073	-3.67321091	-2.056249617	-1.097042119	-1.48072788	-4.59339804	-0.11783649	-4.343774319	-0.514442488	-2.727486636	-3.641053874	-1.818270178	-4.592493148	-2.557724879	-3.48899797	-1.198409202	-4.450217799	-3.738981454	-1.893403049	-4.737923316	-2.473329125	-6.163096138	-4.899277411	-1.430806892	-3.347220301	-1.448214018	-3.864440581	0.640074997	-0.249981921	-0.93811476	0.589484997	-2.677168344	-1.348771721
328922	ESTs Chr.4 [328922, (E), 5':, 3':W45465]		W45465	0.210400518	0.277479077	-0.697771571	-1.079560974	-0.362570079	-0.655092001	-0.404337611	0.49279129	-4.343825813	0.441958799	-0.426960667	1.42876143	1.428223044	-2.205246305	0.222961644	0.838961654	0.122325466	0.729922578	0.273261148	-0.151641697	-0.386055254	0.20577635	1.219333299	1.101675445	0.349754522	0.482534688	1.646729131	0.853867495	-0.175218674	-0.32187175	1.573303721	-0.271433289	-1.02314239	-3.867834119	-1.78146603	1.465565511	-0.702656463	-1.239412927	0.093757952	-1.116494992	-0.877672033	-0.962666529	0.496141204	0.971686862	-1.243623099	0.635802035
343061	SID W 343061, GRAVIN [5':W67988, 3':W68000]	W67988	W68000	2.023625919	0.018175059	-0.242051155	-0.516786744	1.646169825	1.997084386	0.27081557	0.713434312	0.403792742	1.008423575	0.28995869	-1.747270603	-3.599912842	0.164463147	-2.513127125	0.102284617	-1.541870388	0.425820804	0.020360647	-1.72478194	-1.445061809	-1.827204242	-2.819208483	3.184269286	0.081809872	-1.439851369	-1.793027952	0.992994967	-1.657501048	1.436222005	1.208356569	-0.398678811	-3.550926177	-3.795359717	-2.905152313	-1.029509439	1.527347069	-1.867141644	-2.13609849	-2.069864807	0.483363028	-0.835123335	1.351054467	0.78242874	-1.713578629	-0.848359837
343062	ESTs Chr.16 [343062, (IW), 5':W67837, 3':W67973]	W67837	W67973	-0.803994345	-0.351548673	-0.746768769	-1.098008204	-0.855334951	-0.266919147	0.349074237	-0.036500205	-0.20321432	-0.086678299	-0.04094555	0.925742582	NA	-0.362570079	-0.853400265	-0.705231523	-0.161333853	-0.947092734	-0.976183541	NA	-0.085784703	0.832535861	-0.301169535	0.085630072	-0.118098125	1.089441426	0.242891022	-0.156533733	-0.605493811	0.795210309	-1.178337241	-0.320119828	-2.027068243	-1.49966875	-2.680119734	-2.161736419	-0.472232901	0.758645501	-0.100694	-1.218894977	-0.484193403	0.186158681	-0.567838323	-0.461642162	NA	-0.798897312
343063	Homo sapiens T245 protein (T245) mRNA, complete cds Chr.X [343063, (IW), 5':W67989, 3':W68001]	W67989	W68001	-0.076022984	-0.090602549	0.884622138	0.315041709	0.06122964	0.6710251	0.091295834	0.309727641	1.412863128	0.91938154	1.147847276	1.93776841	0.462903811	0.772589504	0.928488971	0.121892305	0.546173506	-0.132607495	1.248244299	NA	0.653692483	0.862269976	0.283172051	0.44519947	1.177708808	0.850882298	0.340034649	0.900081191	1.293590269	0.247407738	0.486278226	0.364874705	-2.599810265	-1.012056901	-2.478540442	-2.315775868	0.48268145	-0.112292252	-0.081582092	0.392738832	-1.20321432	0.348650102	0.184711171	0.502559977	-0.237611809	-1.682150419
343073	Homo sapiens regulator of G-protein signalling 12 (RGS12) mRNA, complete cds Chr.4 [343073, (IRW), 5':W67133, 3':W67134]	W67133	W67134	0.146179551	0.009281793	-0.330660387	-1.031719926	0.443463935	0.871830974	-0.117424813	-0.081126031	-0.032210888	0.602962976	0.570276257	0.477038678	-0.39793759	0.537322015	0.696663733	-0.339324227	0.678208208	-0.608715429	-0.189622319	0.556550368	0.936291512	-0.143530046	-0.341667788	-0.779622294	-0.699820137	-0.690572689	-0.047551364	-0.072916256	0.605372274	-0.314951318	-0.584126329	0.598908032	-0.945745407	-1.42746389	-1.506448131	-1.78002294	1.268402873	1.397186938	0.493412316	1.260813886	0.6739018	0.711419103	0.393027585	0.32012435	-0.109548694	-0.467698989
343291	ESTs, Highly similar to DIAMINE ACETYLTRANSFERASE [Mus musculus] Chr.17 [343291, (I), 5':W68190, 3':W68048]	W68190	W68048	-0.074000581	1.227218226	0.461151775	1.230483834	0.713728886	0.218431993	1.814530196	1.331632931	-3.446153624	0.814103859	1.059765145	0.366398244	NA	0.22380337	1.012933256	0.987580741	1.298421342	1.475106021	1.688798312	0.914883386	NA	NA	0.844707163	1.038316932	0.89566334	0.538792319	0.153730633	-0.415037499	0.811554911	0.290515142	0.850911288	-0.287914063	-1.122087516	-1.195950962	-2.602664502	0.345962231	0.255204291	1.062833353	1.155158291	0.126929791	0.232786725	0.308507579	0.911851825	-1.058380314	0.946611025	0.337034987
343397	AHR AH-receptor Chr.7 [343397, (IEW), 5':W67336, 3':W67226]	W67336	W67226	NA	-0.276747789	0.696776504	0.096194613	-0.28074146	1.807644358	1.499210271	1.588081843	-2.6281801	0.210783298	1.334454794	1.1880869	0.653790111	0.584962501	1.01847812	-3.564118247	0.707515683	-2.318208209	-1.949935445	1.164397427	-0.487418889	0.507836603	0.549126206	-0.003112612	-0.32593194	-0.339894641	2.574679194	-1.036355415	-0.873551665	-0.958761413	NA	0.228552731	-4.002111776	-2.266945764	-3.420283167	0.129617013	0.462313111	-1.984451945	0.27655273	1.363363423	0.402642918	0.27337253	0.007147124	0.080062101	0.022002312	-0.394065932
[truncated: 768 more rows]
[truncated: 14 more columns]
