# Supplementary material for: A p-Median approach for predicting drug response in tumour cells
Source: BMC Bioinformatics. 2014 Oct 29;15(1):353. doi: 10.1186/s12859-014-0353-7 (PMC4222443; doi:10.1186/s12859-014-0353-7)
Supplement: Additional file 2 — Sherf drug activity data. Drug activity patterns of NCI-60 cell lines: 1400 compounds for 60 cell lines. [file 12859_2014_353_MOESM2_ESM.txt]

NSC No.	Drug	MOA	ME:LOXIMVI	ME:MALME-3M	ME:SK-MEL-2	ME:SK-MEL-5	ME:SK-MEL-28	LC:NCI-H23	ME:M14	ME:UACC-62	LC:NCI-H522	LC:A549/ATCC	LC:EKVX	LC:NCI-H322M	LC:NCI-H460	LC:HOP-62	LC:HOP-92	CNS:SNB-19	CNS:SNB-75	CNS:U251	CNS:SF-268	CNS:SF-295	CNS:SF-539	CO:HT29	CO:HCC-2998	CO:HCT-116	CO:SW-620	CO:HCT-15	CO:KM12	OV:OVCAR-3	OV:OVCAR-4	OV:OVCAR-8	OV:IGROV1	OV:SK-OV-3	LE:CCRF-CEM	LE:K-562	LE:MOLT-4	LE:SR	RE:UO-31	RE:SN12C	RE:A498	RE:CAKI-1	RE:RXF-393	RE:786-0	RE:ACHN	RE:TK-10	ME:UACC-257	LC:NCI-H226	CO:COLO205
186	3H-2-Benzopyran-7-carboxylic		4.74576	4.29022	4.78555	4.892055	4.6139	4.73511	NA	4.66645	4.98993	4.15267	4.73908	4.44845	4.14726	4.817205	4.793065	4.57314	4.46145	4.84125	4.74054	4.43918	4.90402	4.78801	4.62633	4.65339	4.68322	4.77655	4.51242	4.818655	4.45679	4.85867	4.729745	4.048535	4.84994	4.8233	4.88334	NA	4.195275	4.9566	6.16676	4.778885	4.9366	NA	NA	NA	4.48045	4.68896	4.2354
742	Azaserine		6.55865	4.14352	4.98158	6.2914	5.81636	5.99454	NA	6.00428	6.39781	6.37735	6.392625	5.68841	6.257845	6.241555	4.086475	5.94869	4.80547	6.25941	6.18673	6.071625	6.75287	6.69388	6.4475	6.535865	6.38329	6.4628	6.51861	6.81324	4.848985	5.82689	5.935115	5.82164	6.63064	6.55801	6.53201	NA	5.56214	6.37634	6.56591	5.73435	4.558885	NA	NA	NA	3.23296	3.20412	6.50919
752	Thioguanine	DI-anti-DNA-Di	6.71275	5.91548	6.01804	5.409005	4.988395	5.98033	6.20088	6.18824	6.10444	5.362195	5.77759	5.02292	6.148805	6.08288	6.12792	4.09654	5.905835	5.3366	5.95357	5.94831	5.972545	5.9297	6.030315	6.162045	5.84336	5.98433	5.7839	6.09744	5.90647	6.0991	5.22764	6.178145	6.86849	6.37991	6.63393	6.8695	5.910755	5.899385	5.09093	6.20771	6.08942	6.06665	5.76478	6.013345	5.7701	5.34066	5.78964
755	Thiopurine (6MP)	DI-anti-DNA-Ds-Rs-Nr-Me	6.50511	5.49234	5.4628	5.06814	3.12494	5.45534	6.31598	5.696065	5.715275	4.51592	3.42245	5.22851	5.28952	5.69637	5.45374	3.84429	5.05263	4.9104	5.417585	5.41256	5.59214	5.38249	5.49612	5.58918	5.233875	5.37636	5.19386	6.2343	5.32135	5.57177	5.056945	6.1041	5.852585	6.511005	5.784585	5.919895	5.37469	4.54161	4.251965	5.60413	4.71168	5.74014	5.251665	5.61536	5.21136	4.02661	5.38419
757	Colchicine	TU-TU-Tu	8	7.96804	8	8	8	7.91015	7.839285	8	8	7.36606	4	7.45196	7.61908	7.58254	8	7.49136	8	7.518225	7.35616	7.828645	8	7.59294	7.78318	7.78725	8	6.86853	8	7.80635	4.238885	7.601435	7.63886	7.71327	8	8	7.59855	7.64032	6.3833	7.28378	7.537185	7.11197	7.93464	7.34018	6.508095	4	4	7.51971	8
762	Mechlorethamine	A7-ALK-A7-C2	5.62412	5.89173	5.0067	5.323755	5.04459	5.91527	5.29577	5.64094	6.17557	5.674395	5.15095	5.01438	6.876455	5.23678	6.1151	4.79265	4.874865	5.56341	5.504685	5.47829	5.81819	5.27636	5.23671	5.37607	5.63231	5.56973	5.176095	5.170425	5.05414	4.939995	5.17264	5.08629	6.67897	5.11507	6.56103	6.806045	5.10014	6.11371	5.154085	6.30023	5.672105	5.78095	6.65571	5.09158	5.205655	5.03051	5.27258
1895	Guanazole	DR-anti-DNA-Ds-Nd-Rr	2.42692	2.107605	2	2.400205	2	2.312995	2.485515	2.54983	2	2.37942	2	2	2.50988	2.30696	2.12437	2	2	2.40585	2.21332	2.71993	2.614085	2.34604	2.181035	2.18623	2	2	2	2	2	2.412235	2	2	2.67978	2.008095	2.49546	2.43929	2.112105	2.30725	2.34751	2.36494	2.119765	2.58616	2.72003	2	2	2.09265	2
2013	10-Undecenoic		4.02468	3.85362	4.024545	4.027755	3.87063	3.93974	NA	4.07294	3.929205	3.99636	3.91653	3.8721	4.023875	3.92071	4.07992	3.89334	3.78371	3.99267	3.767835	3.87511	3.94957	3.95239	3.9655	3.98359	3.908515	4.119055	4.63174	4.01964	3.86433	3.92157	3.951505	3.87154	3.92238	3.84969	3.9659	NA	4.092085	3.90636	7.20412	3.97384	3.978925	NA	NA	NA	3.74053	3.91639	3.91507
2384	Cyclohexanone		5.72378	4.77227	4.784	4.85746	4.77463	4.840325	5.09992	4.87257	6.431525	4.72476	4.73487	4.75098	4.85347	4.6271	4.73997	4.83597	4.646	5.35807	4.97854	4.97371	4.76272	5.23103	4.92021	5.76735	5.55163	4.92874	5.67218	4.93229	4.80868	5.17146	4.76214	4.62839	5.35578	5.43591	5.36624	5.01336	4.71885	4.80617	4.77947	4.62187	4.7488	4.894025	4.803465	4.73081	4.76447	4.73271	4.74919
3053	Actinomycin		9.129955	8.8362	8.89391	8.7578	8.78921	8.65254	8.32985	8.94334	9.19026	8.72864	7.82493	8.58413	9.169	8.600495	8.31275	8.79499	8.486055	9.07234	8.59599	8.649045	8.88406	9.00389	8.54129	9.48015	9.24128	7.68289	8.81595	8.412665	8.30527	8.7008	8.698905	8.170175	8.92299	9.24466	9.207305	9.521135	7.59978	8.657785	8.50228	8.2704	8.52024	8.94789	8.36564	7.71602	8.51002	8.54947	8.87967
3088	Chlorambucil	A7-ALK-A7-C2	4.39983	4.068685	3.82189	4.009325	3.94697	4.553385	4.2007	4.690955	4.60168	4.23883	3.75583	3.71598	4.79481	4.461415	4.02233	4.01741	4.151545	4.38379	4.48307	4.401905	4.677475	3.88206	3.94446	3.96494	4.03232	4.02214	3.868055	3.866795	3.85847	4.07602	3.89862	3.92312	5.22221	3.94444	5.31299	5.32211	4.11693	4.46474	3.8758	4.75566	4.54058	4.532025	4.80915	3.75167	3.964555	4.00002	3.92682
3970	Uracil		3.582895	3	3.474565	3.751475	3.50286	3.468635	NA	3.50313	3.38834	3.4538	3.516125	3.26363	3.54859	3.497665	3.415485	3.31083	3.442225	3.43343	3.219435	3.408875	3.37164	3.35141	3.3441	3.59063	3.45851	3	3.5895	3.072135	3.231525	3.25534	3	3.056665	3.47906	3.4455	3.35361	NA	3	3.23892	3.33254	3.53353	3.45693	NA	NA	NA	3	3.48322	3.71676
4728	Thiadiazole		2.81337	2.44565	2.30103	2.58434	2.70766	2.806585	2.730115	2.590615	2.714495	2.96845	2.952255	2.42743	3.075335	2.62509	2.30326	2.31835	2.71279	2.54332	2.30103	2.525925	2.41675	3.63292	2.86499	2.83054	2.88884	2.954725	2.63565	2.56762	3.02006	2.64312	2.53165	3.49282	3.05156	2.783685	3.25917	2.79795	2.38788	2.47074	3.2062	2.57663	2.45248	2.37557	2.76058	2.30103	3.19497	2.3111	3.40197
5159	Chartreusin		5.97646	5.798355	5.99654	5.79747	5.797895	5.78006	NA	5.91679	6.03809	5.226345	5.75162	5.63328	5.63348	5.72642	5.9618	5.901905	5.6073	6.02519	6.052055	5.806445	5.79196	5.58244	5.68743	6.167855	6.06365	5.517025	5.84413	5.64257	5.045465	5.885405	5.733095	5.39881	6.07424	6.10099	6.29659	NA	5.382185	5.676915	5.68769	6.28943	5.78759	NA	NA	NA	5.65335	5.825495	5.723215
5889	l-Usnic		5.269825	4.936815	5.350035	5.28618	4.99824	5.28527	NA	5.35112	5.40242	5.36281	5.324825	5.29853	5.32418	5.402635	5.19475	5.3791	5.30809	5.36958	5.12651	5.416825	5.15019	5.06889	5.16313	5.076225	5.20392	5.27231	5.36766	5.976875	5.277625	5.32319	5.23185	4.8596	5.34197	5.32621	5.4643	NA	5.44132	5.510975	5.36539	4.5309	5.226145	NA	NA	NA	5.042145	5.159435	5.27493
5890	D-Usnic		4.769865	4.6364	4.73513	4.69644	4.69642	4.7524	NA	4.82473	4.66704	4.768715	4.646165	4.72987	4.77928	4.656445	4.678975	4.78813	4.630325	4.81468	4.59748	4.941865	4.58986	4.57226	4.75197	4.60155	4.512445	4.74805	4.70536	5.04045	4.942995	4.60491	4.72627	4.56827	4.66992	4.68483	4.61989	NA	4.6991	4.66003	4.68746	4.60936	4.707865	NA	NA	NA	4.57795	4.79372	4.71084
6171	p-Menthane		5.057355	4.27033	4.2207	5.20494	4.18959	4.85704	NA	4.99445	4.97389	5.02394	4.22964	4.42284	5.95631	4.88538	4.349285	4.58215	4.382515	4.507325	4.373965	4.582545	4.7539	4.220055	4.4144	4.76281	4.8532	4.82654	4.48587	4.28981	4.173235	4.51291	4.55448	4.24018	4.35313	4.402575	4.82607	NA	4.54731	4.964245	4.76948	4.54135	4.79867	NA	NA	NA	4.87831	5.36752	4.81304
6386	Bialamicol		4.7871	4.74193	4.653715	4.885345	4.51961	4.19468	4.960505	4.665065	4.70151	4.083155	4	4.306475	4.69704	4.33522	4.853835	4	4	4.38351	4.11441	4.464575	4.74455	4.81293	4.536825	4.74319	4.586975	4.755865	4.469945	4.168105	4	4	4	4	4.531585	4.57268	4.42248	4.86629	4.823365	4.043145	4	4.33515	4.79255	4.47218	4.092435	4.166015	4.702515	4.31709	4.55988
6396	Thiotepa	A7-ALK-A7-C2	4.399925	3.80185	3.6796	3.91724	3.72079	4.4378	4.13672	4.873885	3.96464	4.2874	3.55091	3.62366	5.28829	4.48089	3.81433	3.880645	3.98424	4.22418	4.42117	4.49834	4.45406	3.81692	3.87306	3.91479	3.823695	3.83542	3.7829	3.75652	3.72338	3.938275	3.77809	3.9016	5.03805	3.79282	5.16864	5.159605	3.96211	4.451465	3.86472	4.51067	3.922605	4.41489	4.82209	3.4815	3.84564	3.885275	3.805635
6814	13-Docosenoic		4.60337	4.3834	4.65452	4.67342	4.52848	4.48452	NA	4.63641	4.43065	4.37701	4.46246	4.33687	4.573035	4.39071	4.31629	4.42591	4.44476	4.46007	4.3338	4.45826	4.48968	4.38266	4.46143	4.67496	4.492265	4.360935	4.665745	4.49232	4.38318	4.3998	4.362335	4.13906	4.53334	4.41911	4.40203	NA	4.11484	4.51536	4.3682	4.38848	4.487785	NA	NA	NA	4.29071	4.27039	4.65822
7364	Metoprine		7.10898	5.536325	4.69304	6.38762	5.3367	6.42276	6.789595	6.450475	6.10502	7.30977	5.27898	5.68501	7.51609	6.01104	5.08302	6.02342	4.93828	6.197325	5.999575	6.386195	5.91827	6.58782	5.535945	7.12015	6.841545	6.837965	5.51605	5.14208	4.4039	6.219975	5.59615	5.3612	6.36494	7.55464	6.217465	6.510595	5.72801	6.178185	4.666325	5.286165	4.87942	6.56397	6.30494	4.88007	5.41403	4.47787	5.00433
7365	DON		6.05304	5.03145	4.089255	5.892575	5.68561	5.72886	5.890495	5.68934	5.75179	5.8775	5.395635	5.66644	5.893	5.79882	4.74261	5.30688	4.5211	5.78838	5.80821	5.839865	6.13656	6.79894	5.749155	6.04083	5.738615	6.02747	6.07475	6.293525	4.788195	5.67643	5.67089	5.643225	6.04173	5.91629	6.0876	6.10867	5.26124	5.548545	4.52717	5.4862	4.82762	5.81075	5.92255	5.82637	5.23475	4.40535	5.94472
7522	Cymarin		6.64932	6.40426	6.10435	7.003435	5.92759	6.51148	6.23839	6.31556	7.40635	6.77634	6.58935	6.36995	6.5017	6.6211	6.28941	6.21832	6.40859	6.37965	6.900175	6.73958	7.091715	6.31188	5.681645	6.48143	6.4433	6.46534	6.28059	6.49785	6.57765	6.37468	6.34856	7.08994	5.185245	6.73478	6.78589	6.38795	6.48449	7.37738	6.39489	6.77064	7.50685	6.75237	6.84591	6.52761	6.235	6.13037	6.02629
7534	SCILLIROSIDIN		7.61391	8.01343	7.61717	8.34447	7.33358	8.5945	NA	7.51255	8.779225	8.19644	7.6623	7.80858	8.24132	7.943795	7.23202	7.35702	7.50436	7.6325	8.22829	8.03973	7.984425	7.5291	7.10355	8.28351	7.99259	7.62546	7.34808	8.30626	7.69568	7.70577	7.60913	7.51913	8.24885	7.777955	8.57388	NA	7.55382	8.29491	7.358065	7.839675	8.2295	NA	NA	NA	7.49729	7.25894	7.39497
8120	4H-Furo[3		6.303425	5.937635	5.90336	5.875725	5.93617	5.92635	NA	6.14132	6.21722	5.4481	5.8502	5.52698	5.949335	4.99546	5.95174	5.59545	5.23537	5.642575	5.99068	5.42244	6.1063	5.9048	5.927375	6.756995	6.546735	6.126725	6.089615	5.86238	5.7183	6.136575	5.66887	4.97391	6.750195	5.85301	6.56422	NA	5.819105	6.07812	6.031565	6.10802	6.59992	NA	NA	NA	6.096945	5.51291	6.301255
8806	Melphalan	A7-ALK-A7-C2	4.74759	4.51915	4.27896	4.43541	4.27918	4.623305	4.67815	4.94934	4.48936	4.56699	4.26497	4.14588	5.082775	4.79237	4.42134	4.30761	4.43498	4.57577	4.72923	4.752425	4.81525	4.17641	4.33475	4.415055	4.4416	4.42204	4.17602	4.32065	4.37989	4.45474	4.29433	4.48575	5.65107	4.31619	5.66124	5.77899	4.35231	4.85864	3.916255	4.84301	4.49079	4.83196	4.948145	4.22652	4.37632	4.3454	4.37204
9609	Ammonium		5.341055	5.03917	5.21246	5.57492	4.79685	4.84621	4.75588	5.02684	5.39972	4.917585	4.70029	4.63041	5.02641	4.81912	4.805685	5.22136	5.53125	5.79461	4.98427	4.74058	5.24314	5.30132	4.67559	4.9418	5.04841	4.59696	5.44128	5.19798	4.567375	5.05733	5.70811	4.60408	5.10154	5.15004	4.98614	5.113905	4.60655	5.14597	4.48094	4.643795	5.10505	4.678045	4.623155	4.76624	4.76266	5.14083	5.80299
9706	Triethylenemelamine	A7-ALK-A7-C2	5.49618	4.904545	4.74009	5.17079	4.82588	5.54915	5.31844	5.72766	5.296885	5.29211	4.62273	4.71684	6.38258	5.66573	4.91107	5.09747	5.253375	5.40834	5.54785	5.555915	5.56919	4.84195	4.923755	4.99784	4.923395	4.882975	4.808085	4.75631	4.77103	5.058415	4.81198	5.03707	6.12676	4.971615	6.32915	6.339775	5.10147	5.57649	4.92612	5.63356	5.02676	5.51222	6.07076	4.54978	4.88865	4.97628	4.83902
9856	Wecoline		4.022895	3.30103	3.44652	3.96383	3.889985	3.98495	NA	3.95801	4.00194	3.8628	3.983235	3.30103	4.00842	3.30103	4.0927	3.96518	3.84612	3.99435	4.001415	4.001025	4.01462	3.30103	3.30103	4.016555	3.83167	3.91362	3.64984	3.30103	3.616125	4.00428	3.61502	3.30103	3.99789	3.99109	3.8956	NA	3.94557	4.01471	3.30103	3.93596	4.02068	NA	NA	NA	4.01207	3.97968	3.30103
10010	N		5.97672	4.76724	5.25335	5.75212	4.7961	5.71732	5.78812	5.76335	5.99085	5.88958	5.75705	5.61643	6.39736	5.91681	5.90526	5.72636	5.39531	5.83805	5.68959	5.9793	5.90163	6.27763	5.854305	6.60769	6.018955	5.74729	5.93488	5.89553	5.90611	6.42773	5.524825	5.17706	5.97776	6.57835	5.88076	6.28982	4.84052	5.36736	4.862315	4.93347	5.83142	5.91985	5.03919	5.331935	4.794425	5.11421	5.64276
10460	C.I.		5.50038	5.4745	5.51801	5.99937	5.17759	5.5066	5.39754	5.41723	5.56173	5.42037	5.24125	5.42751	5.52895	6.1481	5.51706	6.24209	6.56541	6.26674	6.25666	5.86817	5.700895	5.39343	5.31567	5.41781	5.44487	4.93378	5.538565	5.37605	4.960325	5.621485	4.97124	5.31985	5.37337	5.55752	5.45723	5.32516	4.86433	6.29097	NA	4.68434	5.31612	5.61681	5.20357	4.97627	5.40212	5.249045	5.78375
11905	Tecomin		5.11404	4.49356	4.45048	4.94502	4.62233	4.61976	4.29229	4.87218	4.704945	4.75906	4	4.50491	5.32927	4.43816	4	4.76763	4.32813	5.1075	4.99567	4.85076	5.11023	4.70912	4.06432	5.21059	4.56487	5.54682	5.033525	4.75084	4.42565	4.62892	4.39352	4.15536	4.81811	5.16102	5.22179	4.68602	4.31058	4.50407	4.21875	4.36004	4.389805	4.64286	4.50832	4.15305	4.58882	4.26874	4.29862
14666	Adenine		3.876365	3.96462	3.60206	3.95954	3.60206	3.97341	NA	4.173225	4.25353	3.886515	3.833	3.60206	4.50235	4.19403	3.79947	3.60206	3.60932	3.92941	3.99444	4.00162	4.101155	3.60206	3.60206	3.60206	3.60206	3.992455	3.60206	3.68881	3.60206	3.76651	3.60206	3.60206	4.30515	3.60206	4.64669	NA	3.83216	4.03565	3.91745	4.020875	4.27279	NA	NA	NA	3.60206	3.99548	3.604495
14974	Glaucarubol		4.74278	4.01349	4.21647	4.36372	4.000195	4.33507	NA	4.000885	4.29246	4.54762	4.5821	4.36774	5.10301	3.99835	4.83164	4.91034	4.75605	4.19263	3.85715	4.5913	4.40198	4.76028	4.81487	3.976975	4.635715	3.43837	4.6815	4.804975	4.34481	4.51039	4.79469	4.44756	5.077	4.44384	5.06786	NA	3.916125	3.731755	4.87106	4.73811	5.10901	NA	NA	NA	3.88156	4.60729	4.71023
14975	Butyric		5.04985	5.03104	4.43623	5.00045	4.776635	4.76352	NA	4.636515	5.09621	4.16062	5.03439	3.999535	5.00766	4.378205	4.83576	5.01363	4.54339	4.92591	4.22418	4.3552	5.0925	4.627385	4.84627	4.85508	4.88233	4.23371	4.61418	4.894385	4.296965	4.45447	5.1156	4.21976	5.38365	5.05682	5.17797	NA	3.98834	4.093935	4.389975	4.84172	5.33536	NA	NA	NA	4.283935	4.60042	4.506855
15200	Gallium		2.67592	3.496805	3.622555	3.562545	2.697685	3.179005	3.212095	3.35172	3.05309	2.46415	2	2.39467	2.940545	2.41319	3.232505	2.65392	3.066755	3.38733	2.443415	3.6419	2.06794	2.69052	2	2.98181	2.27221	3.01023	2	2.51244	2.911645	2.038075	3.20193	3.45834	3.3144	2.44536	2.77331	2	2.2863	2.057595	3.348925	2.14598	2.33048	2.06222	2.08225	2.90882	2.12554	2.2353	2.50075
15309	p-Benzoquinone		5.617495	5.386925	5.218635	6.04747	5.326905	5.79317	NA	5.860425	5.85698	5.144	6.0683	5.47179	5.41276	5.05107	6.03264	5.028465	5.0763	5.22739	5.22434	5.17317	5.174525	4.97237	5.285715	5.60661	5.65373	5.605255	5.4683	5.67013	5.81201	5.99797	5.49774	5.02695	6.42693	5.91071	6.26328	NA	5.11893	5.587385	5.510315	5.22733	6.08741	NA	NA	NA	5.72481	5.18518	5.05217
17275	17275		5.03284	4.75303	4.68807	4.77228	4.73646	5.14381	4.79684	5.19815	4.87033	4.9095	4.58979	4.79482	5.48135	4.90025	4.8179	4.72858	4.71906	4.96873	4.896255	4.87522	4.91375	4.87468	4.807145	4.953355	4.91784	4.78012	4.73366	4.81089	4.74563	4.86759	4.76812	4.724285	5.75862	4.63287	5.60541	6.20301	4.78184	5.01389	4.68534	5.08502	4.8935	5.16513	5.10382	4.70914	4.78083	4.80092	4.76742
18300	18300		4.99563	5.17147	4.83958	5.3749	5.57897	4.89172	5.0447	5.24808	5.6829	4.73837	5.07733	4.91896	4.71313	4.78836	4.85134	5.18763	5.00987	5.4876	4.74159	4.93367	5.42535	4.96026	4.98992	4.89193	5.10241	4.94646	4.80241	5.35671	5.44793	4.898985	5.04886	4.74427	5.74287	4.959225	5.42769	5.54952	4.73948	5.49659	4.90062	4.73564	4.74686	5.3221	5.3704	4.62617	5.42181	5.54851	5.1499
19893	Fluorouracil (5FU)	R.-anti-RNA-Ds-Nd-Rs-Ri	5.17358	4.76348	3.14811	4.89205	4.62036	4.96418	4.455535	4.87203	4.47167	5.71142	3.08975	4.53755	5.957655	4.91329	3.83138	3.943585	3.74457	4.31325	4.27906	4.26307	6.11428	5.14435	6.180835	5.347575	4.63865	5.194845	4.91658	4.38285	4.06634	4.80855	4.80629	3.60069	4.61415	4.797865	4.90571	5.402675	5.18378	4.6469	5.25616	5.37944	4.18324	4.909025	4.93894	3.39545	3.93559	3.56937	5.12169
19994	Guanine		4.31538	3.77031	4.10447	4.24976	4.02188	4.208915	NA	4.328185	4.304955	4.12557	4.16225	4.18572	4.11016	4.25694	4.091515	4.15647	4.17013	4.09357	4.09621	4.162415	4.17068	4.17375	4.06789	4.12683	4.083815	4.092015	4.10136	4.07671	4.16226	4.166075	3.98696	4.01538	4.66727	4.12168	4.33649	NA	4.16294	4.15044	4.366645	4.13762	4.27016	NA	NA	NA	4.01541	4.13879	4.250465
20534	Thioxanthen-9-one		5.7223	5.58573	5.4212	5.50397	5.67409	5.17337	5.74105	5.75307	5.2071	5.40418	4.8984	5.31321	5.77786	5.30303	5.37655	4.83314	5.51786	5.38996	5.14885	5.48875	5.51644	5.56186	5.642625	5.43922	5.73499	5.26199	5.39405	4.92065	5.12103	5.39621	5.24791	5.247185	5.41409	5.7221	5.6083	5.22067	5.06749	5.25199	4.82306	5.49893	5.90379	5.45977	5.40094	5.02873	5.70942	5.55405	5.78351
21075	7-Isoquinolinol		6.124425	5.93358	6.05877	6.37422	6.01747	6.04118	NA	6.121665	6.086755	6.08723	6.05081	5.90154	6.144065	6.05661	5.95387	6.17946	6.04295	6.09916	5.88183	6.03893	6.00823	6.046005	6.05677	6.20663	6.05422	5.47786	6.16154	5.604155	5.879085	5.86976	5.509095	5.67081	6.13345	6.08681	6.104125	NA	5.36972	6.05429	5.927355	6.08444	6.15699	NA	NA	NA	5.635845	6.37457	6.32606
21548	Thymidine		2.86179	2.54422	2.30103	2.30167	2.8876	2.83602	2.844715	3.15794	2.63294	3.103135	2.30103	2.70653	3.23023	2.82765	2.30103	2.54263	2.30103	2.771735	2.66998	2.30103	2.313475	2.30103	2.30103	2.643345	2.613915	2.34048	2.30103	2.39684	2.30103	2.69091	2.30103	2.30404	4.29105	2.66649	3.49084	2.30103	2.30103	2.84712	2.30103	2.84009	2.30103	2.83248	2.564665	2.30103	2.30103	2.30103	2.48702
22070	Germacra-4		5.29889	5.57825	4.79008	4.91207	5.17546	4.85867	5.40832	5.05038	5.80187	4.75932	4.76962	4.79217	4.75156	4.73032	5.740945	4.606325	4.9159	4.73037	4.74869	4.78971	5.32889	5.40556	4.77316	5.30994	5.7836	5.25369	4.77375	4.89584	5.19745	5.18946	4.74927	4.66593	5.83707	5.6298	5.66216	5.51265	4.82879	4.9357	4.79951	5.60825	5.320435	5.45431	4.951105	5.47039	5.01569	5.12829	5.77774
22842	6H-Benzofuro[3		4.312475	4.08983	3.90309	4.59832	3.90309	4.174025	NA	4.20311	5.283425	4.33134	4.08065	4.21295	4.41399	4.35196	3.90309	4.28544	3.95661	4.47762	4.07804	3.98813	4.21088	4.29562	4.25082	4.530045	4.245375	4.27873	3.91322	4.2908	4.04861	4.17297	4.117005	3.90309	5.09293	4.138345	4.8711	NA	4.25129	4.261005	5.957595	4.23479	4.23466	NA	NA	NA	3.963975	4.33159	4.57817
24500	p-Benzoquinone		5.368855	4.62969	5.175335	4.795485	4.517945	5.04434	NA	5.302875	5.107655	4.38351	5.17827	5.0916	4.51357	4.36191	5.358645	4.38857	4.48701	4.46185	5.30325	4.88135	4.426785	4.467265	4.39426	5.317065	5.20086	4.48845	4.78332	5.15093	5.34119	4.97094	4.965155	4.4728	5.98686	5.22275	5.979465	NA	4.39487	4.85681	4.60387	4.48808	5.00695	NA	NA	NA	5.074	5.23019	4.95017
24559	Mitramycin		8.470275	8.32315	8.54032	8.147015	8.15324	7.81017	7.740745	8.788315	8.55403	7.59423	7.334645	8.19796	8.5019	8.166565	7.52484	7.94684	8.24531	8.52361	7.82888	8.13021	8.38601	7.64048	7.74449	8.59415	7.88527	6.78382	7.974215	7.51599	7.553215	7.788405	7.500485	7.525015	7.60887	7.93214	7.650445	8.3069	7.42338	7.98138	8.13084	7.80766	8.01437	7.92899	7.83255	6.80285	7.82146	8.491015	7.809905
25149	Podocarpa-7		4.26526	4.17353	4.292935	4.02875	4.22686	4.44449	4.23509	4.64592	4.46085	4.32469	4.41291	4.20669	4.43275	4.169	4.429285	4.17297	4.17056	4.39856	4	4.51186	4.15027	4.282625	4.096635	4.37164	4.43787	4.48245	4.42206	4.62559	4.28076	4.244855	4.2807	4	4.367845	4.27565	4.396085	4	4.45783	4.22463	4.30269	4.48291	4.206975	NA	4.37574	4.17831	4.37426	4.44085	4.58664
25154	Pipobroman	A7-ALK-A7-C2	4.25505	4.0094	3.9777	4.12989	4.00803	4.20731	4.19308	4.728805	4.146745	4.25852	3.96037	3.96456	4.96627	4.18633	3.95623	4.053455	4.11617	4.23056	4.316315	4.21333	4.17905	4.04019	4.069195	4.147465	4.05927	4.08224	4.06738	3.98742	4.08305	4.046875	4.00664	3.97933	4.695645	3.84962	4.82558	5.175325	3.92125	4.31272	4.07561	4.18972	4.129915	4.167845	4.524985	3.62829	4.03724	4.10758	4.04283
26258	[1]Benzopyrano[3		7.27583	7.03737	6.80968	7.721105	6.78729	7.87971	6.57703	7.29967	7.598795	6.962345	6.145135	6.647375	6.96534	6.6777	6.92867	6.41092	6.736765	6.569405	6.43482	7.358425	6.78773	6.78377	6.4857	7.14583	6.78214	6.74408	7.04407	7.230325	6.050525	6.52008	6.617935	6.651815	6.33886	7.25137	6.546305	6.420775	6.67483	6.3722	6.48067	7.40186	6.950795	6.549305	7.328175	6.742375	7.52303	6.516395	6.900405
26647	1		5.89697	5.77353	5.00358	5.37353	5.840085	5.553515	6.20881	5.750535	6.220295	4.8229	5.55666	4.856625	5.569175	4.779365	5.757495	4.90627	5.562435	4.971645	5.47908	4.941005	5.674065	5.65981	5.38118	5.904155	6.46401	5.94356	5.206605	5.56847	5.73123	5.90333	4.90511	4.66513	6.700425	6.35605	6.68698	6.56542	5.50133	5.77631	5.66863	5.730795	5.7441	5.74148	5.75585	5.72973	5.81452	4.78373	5.85387
26980	Mitomycin	A2-ALK-A2-C2-Re	6.54285	6.07549	5.77834	6.438135	5.72194	6.90796	6.40159	6.92035	6.177225	6.70863	5.26081	5.990695	7.75413	6.970185	5.40171	6.48873	6.372685	6.44383	6.27943	6.81383	6.65397	6.101185	6.15206	6.153235	6.309885	5.86996	5.5855	5.44192	5.43416	5.91205	5.4921	6.01668	6.64888	5.68723	6.62435	6.90543	5.61546	6.62222	6.14637	6.55416	5.58242	6.35124	6.82955	5.294375	5.83195	6.13349	5.94757
27640	Floxuridine (FUdR)	DP-anti-DNA-Ds-Nd	7.64789	5	5	6.72466	5.690805	6.50007	6.75048	7.4939	5.667475	8.01479	5	6.306185	9	7.471205	6.07354	5	7.27622	7.04903	7.85958	7.42273	8.51986	5.80968	9	7.04162	5	5.446575	5.00179	5.374685	5	6.8824	5.55271	5.71356	8.16918	6.073315	7.36838	7.47958	7.113995	6.875845	5.78971	7.35517	5.376155	7.244045	7.401085	5.346005	5.31585	5	5.766145
28002	Naphtho[2		4.16546	5.81325	4.946975	5.14372	4.985825	5.29097	4.88473	4.84582	5.415905	5.473155	5.19493	5.33121	4.922435	5.06473	4.85808	5.559915	4.99353	5.789225	5.71858	5.33129	4.9341	4.56101	5.28646	4.79633	5.445475	4.22633	6.1365	5.235805	4.92023	5.31484	4.373875	4.79608	5.192565	4.993215	5.347445	5.48903	4.65022	5.53073	4	4.17319	4.65189	5.526645	4.289025	4.44379	5.08728	5.37665	5.11931
30706	PBE		7.070735	6.7303	6.72503	6.75647	6.69153	6.9323	6.80664	6.56125	6.86463	6.17992	6.020585	5.75982	7.18598	6.86539	6.40299	5.70246	6.39504	6.73698	6.43506	6.58771	6.67361	6.70118	6.79423	6.85016	6.86694	6.77855	5.8897	7.050855	6.70821	6.27095	5.84022	6.281775	7.43648	6.6747	7.3433	7.58903	6.77056	6.911745	7.49667	7.83076	7.197935	6.84331	7.29171	6.60024	6.82214	6.5122	6.74769
30916	MP		5.89363	5.69857	4.88709	4.81886	4.77918	4.94285	4.86409	4.7823	5.91585	4.71329	4.70174	4.764955	4.76073	4.74308	5.79058	4.74109	4.76624	4.80969	4.7574	4.76507	4.79131	4.79444	4.753475	5.35026	5.78857	5.80982	4.75939	5.01241	4.84473	4.94204	4.7751	4.75399	5.9553	5.8685	5.74895	5.76948	4.76299	4.96694	4.72639	5.73947	5.05142	5.60185	4.84673	4.75187	4.86011	4.72872	5.72724
32065	Hydroxyurea	DR-anti-DNA-Ds-Nd-Rr	3.132375	2.99799	2.60206	3.28275	2.60206	3.11337	3.251775	3.51307	3.161265	3.27833	2.60206	2.60206	3.437945	3.01482	3.042795	2.75592	3.079695	3.22669	3.28494	3.34084	3.44203	3.32759	3.06196	3.015655	2.93966	3.11303	3.054405	2.90703	2.60206	3.27225	2.863605	2.70457	4.34364	3.06002	3.748215	3.64461	3.29104	3.113275	3.10996	3.50609	2.93662	3.57237	3.9438	2.60206	2.6999	3.09308	2.70479
32946	Methyl-GAG		5.180315	4.44037	4.861245	3.60524	4.145985	4.559805	4.3326	4.24154	4.359695	4.164415	4.5282	5.145865	4.73195	4.60437	5.27405	4.38795	4.4467	4.56827	5.16497	4.05534	4.99681	4.771385	5.19708	5.0738	5.00607	4.009375	5.35825	5.178375	5.28506	5.144445	3.41281	4.077335	5.23842	4.77001	4.929015	5.709105	4.94414	3.93652	3.56963	5.00883	4.005895	5.56136	4.54262	4.18242	3.845375	4.51352	5.28664
33530	33530		6.40956	5.69468	5.65699	5.72533	5.70272	6.20184	NA	6.34463	5.99107	5.59174	5.68368	5.689605	5.79453	5.546875	6.37244	5.64741	5.68268	6.18795	6.27614	5.75341	6.06844	5.321655	5.64712	6.5323	6.32575	6.13782	6.09961	6.539375	6.44578	6.42353	6.15789	5.6018	6.51825	6.401245	6.57317	NA	5.78453	6.008075	5.693705	6.06754	6.51601	NA	NA	NA	5.83292	5.71745	5.56113
34445	34445		4.77655	4.6848	4.61299	4.67931	4.766515	4.78142	4.72626	4.74211	4.72644	4.59579	4.58379	4.41723	4.70062	4.64366	4.94212	4.63839	4.62307	4.74296	4.98573	4.4703	4.6446	4.73314	4.31332	4.75898	4.71179	4.710855	4.622	4.77755	4.89882	4.78354	4.83723	4.3574	4.81572	4.71307	4.6413	4.70986	4.7339	4.74012	4.52924	4.61556	4.748965	4.79127	4.80987	4.610165	4.7047	4.69764	4.76549
34462	Uracil mustard	A7-ALK-A7-C2	4.86274	4.37033	4.03085	4.26535	4.13087	4.8651	4.69077	5.14307	4.90127	4.61669	4.02987	3.95266	5.4713	4.841935	4.59917	4.324905	4.56507	4.82041	4.869305	4.80155	4.923445	4.14579	4.13753	4.28475	4.26032	4.26727	4.0552	4.0572	4.08996	4.2966	4.0924	4.24961	5.63377	4.334015	5.77502	5.843475	4.34945	5.01888	4.11117	5.44485	4.717415	4.98714	5.50669	3.97048	4.239595	4.24357	4.16649
34821	34821		4.78721	5.1097	4.74849	4.73751	4.75366	4.75992	4.7852	4.73895	5.75357	4	4.361845	4	4.66445	4.41178	4.79414	4	4.59694	4.72884	4.69905	4.70918	4.47625	4.71635	4.52441	4.76134	4.77186	4.96637	4.76063	4.73003	4.76332	4.71891	4.67541	4.63581	5.65661	5.46317	5.49693	5.55157	4.74091	4.74624	4.23761	4.84749	4.80389	4.81478	4.77752	4.70604	4.81414	4.52206	4.88897
36354	Benzo[a]heptalen-9(5H)-one		7.433255	7.316955	7.927185	8	5.61685	7.65443	7.68347	7.99699	7.7244	7.568395	5.86378	7.72722	7.734425	7.38103	7.20876	7.371235	7.94871	7.53125	7.35726	7.933425	7.78014	8	7.63018	7.814425	8	7.494335	8	8	4	7.454985	7.29313	7.49666	7.93989	8	7.53655	6.58992	6.732205	7.303105	7.37036	7.35772	7.75704	7.334905	7.10295	5.3184	6.44956	7.47249	7.822025
38270	C		7.60561	7.579715	7.726685	7.59518	7.51009	7.635285	6.846315	7.70073	7.612695	7.29863	7.25391	7.55018	7.4158	6.89248	7.24597	7.28856	7.7055	7.56725	7.39882	6.80272	7.6309	7.39783	7.146445	7.514025	6.98008	6	7.46991	7.48805	7.42581	7.25513	7.27615	6.51504	7.48446	7.411315	7.558965	7.50707	6	7.34532	6.74069	6.6345	7.27087	7.20914	6.41643	6.40948	7.390235	7.47342	7.488295
38535	38535		5.71347	6.29384	4.83126	4.71754	5.711	5.35359	5.6533	4.78514	7.223715	4.64516	5.65911	4.71382	4.71815	4	6.035685	4.7608	4.823	4.755	4.70645	4.67764	5.72711	5.75371	5.27772	5.88871	6.64425	5.81103	5.17495	5.43911	5.93323	5.42275	4.77607	4.68285	6.11919	6.52648	5.82985	5.27484	4.76887	5.67848	4.638515	6.40505	5.757485	5.86492	5.75492	5.69197	5.67904	4.687235	5.78697
38721	Mitotane		4.67484	4.750645	4.72775	4.70961	4.71785	4.70822	4.721315	4.74036	4.752085	4.73797	4.68429	4.6957	4.70447	4.66079	4.79026	4.682	4.72585	4.70905	4.71277	4.7036	4.69137	4.781775	4.74945	4.805805	4.699065	4.73028	4.72622	4.73399	4.72314	4.687655	4.70514	4.6497	4.67341	4.72203	4.73008	4.7009	4.698405	4.70494	4.663655	4.7545	4.843485	4.717225	4.69127	4.682335	4.7063	4.71693	4.70069
40341	40341		5.767755	5.72512	5.72272	5.74751	5.73746	5.84618	5.79413	5.75512	6.10768	4.83879	5.72078	4.93788	5.45623	4.87785	5.96556	4.81673	5.56438	5.754	5.76196	5.22759	5.76978	5.75387	5.55594	5.87186	5.83526	5.81591	5.42838	5.80877	5.78885	5.77065	5.71574	4.90876	6.69824	7.07286	6.47477	6.65002	5.83539	5.786	5.456995	5.75348	5.79495	5.74383	5.78197	5.73203	5.79596	5.61845	5.76948
40665	9H-Purine		5.82638	4.57687	6.303575	5.20607	4.34407	5.35989	5.575	5.53051	4.93174	4.98847	5.076195	4.86954	5.73977	5.84071	5.87654	4.22509	5.34778	4.49515	5.26806	5.46927	5.25681	5.01503	5.556555	5.29067	4.32135	5.11753	5.23611	5.309505	4.784865	5.44744	4.79455	5.52309	5.51599	5.17128	5.34994	5.815605	5.78497	5.1469	NA	5.20775	5.55475	5.60306	5.01637	5.21827	4.59978	4.68037	5.105705
43486	Aporphine-2		4.184255	4.17548	4.11555	4.18786	4.10281	4.07681	NA	4.12986	4.15305	4.12018	4.030315	4.24299	4.117645	4.234545	4.435595	3.98603	4.16699	4.20245	4.12302	4.14079	4.13437	4.06626	4.07826	4.567965	4.18778	4.13293	4.22072	4.23133	4.178285	4.48323	4.115635	4.03797	4.10944	4.167455	4.16044	NA	4.412745	4.08956	4.27148	4.18824	4.23295	NA	NA	NA	4.15837	4.26705	4.20871
44185	44185		7.86956	7.11065	7.272105	7.37435	7.422825	7.519575	7.54579	7.202195	7.63487	7.5248	7.15558	7.41452	7.5199	7.38511	7.43836	7.511715	7.37299	7.44715	7.21006	7.40753	6.953845	7.499185	7.49453	7.594805	7.5083	7.065485	7.48498	7.35112	7.863895	7.47385	7.4366	6.78116	7.548455	7.591805	7.585005	7.7604	6.93056	7.48093	6.91923	7.18341	7.511105	7.51439	7.26065	6.96452	6.59761	6.786705	7.81969
45388	Dacarbazine		5.03165	4.309765	5.04599	4	4	4	4.51867	4.4711	4	4	4	4	4.091295	4.50618	4.36744	4	4.33988	4	4.17794	4.25864	4.140835	4	4.22552	4.40644	4.247	4	4	4.20745	4.493325	4.323695	4	4.71159	4.985745	4.829255	4.6613	4.66638	4.52733	4.03198	4	4.66414	4	4	4.13644	4.363905	4.2633	4	4
46061	Phenothiazine		5.13277	5.62158	4.95445	5.73504	5.73645	4.78907	5.73873	5.67781	4.8815	4.8565	4.81744	4.8702	5.35488	4.89602	5.13925	4.79992	5.23663	4.98597	4.886	4.85006	5.25616	5.65301	5.418235	5.07381	4.97261	5.09537	5.28869	4.858695	4.85864	4.79758	4.96964	4.84214	4.95242	5.51514	5.31193	4.9465	5.28294	4.88507	4.867825	4.96276	5.389745	5.100665	4.9096	4.85378	5.54132	4.81769	5.45754
49842	Vinblastine-sulfate	TU-TU-Tu	9.60206	9.60206	9.52556	9.60206	9.15739	9.504695	9.48267	9.60206	9.60206	8.793	8.00402	9.14282	9.60206	9.590345	9.064565	9.15317	9.60206	9.60206	9.13841	9.60206	9.60206	9.60206	9.21101	9.60206	9.60206	7.55309	9.60206	9.60206	6.405	8.89731	8.9645	9.60206	9.46722	9.60206	9.54935	9.60206	6.83573	9.11524	8.6368	8.29125	9.20294	9.36049	8.03202	7.77269	9.49692	9.31316	9.60206
51143	Pyrazoloimidazole	DR-anti-DNA-Ds-Nd-Rr	2.530925	2.554475	2	2.86021	2.08578	2.64052	2.73587	3.278255	2.42043	2.73216	2.519	2.35323	2.8376	2.423925	2.31896	2.34989	2.47365	2.79036	2.551275	3.37329	2.99364	2.610275	2.412115	2.493355	2.34619	2.39815	2.49816	2.32535	2.12674	2.77691	2.136165	2.25393	3.50623	2.42293	3.33369	3.04873	2.60847	2.663325	2.7241	3.36075	2.68929	3.02022	3.335395	2	2.177695	2.30808	2
51148	Cadmium		4.58631	5.213035	5.03778	6.45386	4.91131	5.6901	4.1075	5.138635	6.29913	4.4172	4.997	4.26796	5.934785	4.11055	4.83145	4.25083	5.00349	4.83845	5.08343	4.10538	4.88789	4.23031	4.11034	4.25502	4.69235	4.237565	4.96995	5.09927	5.06554	3.93065	5.06313	4.97084	4.94925	4.80011	4.83178	5.2106	4.09212	4.21328	4.853775	4.957555	4.81967	5.03868	4.06797	3.99549	4.69946	4.96032	4.89227
52745	52745		5.7279	5.6917	5.82403	5.75984	5.74116	5.73662	5.5857	5.67409	6.33131	5.44904	5.61174	5.60745	5.46758	5.14802	5.6382	5.76531	5.4888	5.77193	5.79043	5.44745	5.67518	5.54046	5.646025	5.67848	5.6911	4.91646	5.66086	6.51034	5.80157	5.60968	5.84932	5.50896	5.8052	5.76471	6.22465	5.7691	4.85744	5.7809	4.914	4.80503	5.116125	5.39779	5.42366	5.11611	5.76645	5.32235	5.80477
53396	Actodigin		5.51325	5.697205	4.48387	5.08601	4.610575	4.74271	NA	5.17469	4.82008	4.75725	4.66417	4.58278	5.44824	5.9565	5.653425	4.72873	5.173685	5.24038	5.085925	5.53642	6.36872	4.42856	4.30103	4.78502	4.71799	4.67651	4.788175	4.413195	4.47268	4.64657	4.6923	4.30103	4.591865	4.68253	4.76905	NA	4.441375	4.85874	4.86506	7.448945	5.28522	NA	NA	NA	4.512475	5.070745	4.83862
56030	Piperazine		7.36552	7.68137	7.52277	7.915	7.37709	7.13133	8	8	7.90141	7.39064	5.993095	7.05335	7.53378	7.80636	7.500025	7.11117	7.68659	7.34898	7.1021	8	7.769195	7.53837	7.20541	7.45315	7.5161	7.626985	7.63565	7.8926	5.61287	7.25603	7.29638	7.39324	7.30169	7.54108	7.01556	7.52487	7.29641	6.954305	7.53804	8	8	8	8	7.605885	7.46967	7.09814	7.73507
56410	Porfiromycin	A2-ALK-A2-C2-Re	5.817545	5.33731	4.85471	5.70779	4.861285	6.05217	6.182065	6.2239	5.149235	6.34561	4.66881	5.1687	7	6.441165	4.864365	5.61831	5.80833	5.82612	5.300955	6.28128	5.46823	5.465775	5.46312	5.45365	5.53024	5.259955	4.853285	5.0294	4.94665	5.15494	4.93901	4.9955	5.70109	4.77805	6.16626	6.63448	4.76919	6.060835	5.24486	5.73578	4.932985	5.75122	6.32652	4.87799	4.97921	5.08703	5.31908
58368	733-2052		4.84528	4.62363	4.64253	4.72142	4.68295	4.5931	4.86497	4.7971	4.68977	4.72514	4.565415	4.30753	7.5375	4.23454	4.562535	4.250565	4.65133	4.73128	4.59239	4.76122	4.37415	4.69563	4.45425	4.87553	4.67839	4.62975	4.86119	4.41635	4.64188	4.34897	4.33147	4	4.65451	4.66848	4.58645	4.68725	4.60493	4.55415	4	4.3594	4.4252	4.68945	4.73426	4.23703	4.60084	4.52982	4.91959
58514	Chromomycin		11.80837	11.86394	11.86111	13	9.96846	11.38159	NA	11.80437	11.423535	10.40196	9.717455	10.53517	12.013925	11.61359	10.954525	11.776575	11.95937	12.62522	11.835385	11.32633	11.838375	10.280975	11.28212	10.19298	9.78317	9	10.41129	10.735845	9.81304	10.44762	9.74859	9.058895	11.11973	9.795905	10.309695	NA	9	9.82842	9.97516	11.307925	11.910695	NA	NA	NA	9.66541	11.735575	11.64037
59220	59220		7.38901	6.35795	6.23575	6.39022	6.72957	7.02521	6.51424	6.512565	6.79867	7.91983	5.86735	7.43731	8	6.4475	5.95083	6.79418	5.784055	7.19121	7.41412	6.88725	7.37545	7.23473	6.98069	8	7.3624	7.42484	7.47656	6.22022	5.90841	7.17147	6.904325	6.01059	7.08541	7.35466	7.37141	7.37899	7.39822	7.0695	6.25893	6.963475	7.45376	7.279175	7.6052	5.91316	6.05327	7.18248	7.17075
59729	Sparsomycin		6.02106	6.33855	5.92259	5.98235	6.03275	6.179375	NA	5.95436	6.11281	6.004015	5.778675	6.17818	6.31192	5.890165	6.74367	6.32421	6.53248	6.38799	6.57338	6.36475	6.07938	5.73381	5.865245	5.71437	5.653385	5.735415	5.8732	5.88076	6.62107	5.86082	6.229735	5.89021	5.9463	5.872375	5.70994	NA	5.77719	6.122595	6.33244	5.81977	6.08109	NA	NA	NA	5.922875	6.010335	5.85997
61586	61586		0.38553	0.15689	-1.33975	-0.24906	-1.52768	-0.50829	NA	-0.11607	-0.64184	-0.61829	-1.36349	-1.31926	0.60714	0.501695	0.2477	-1.337805	-0.28648	-0.6665	-0.41832	0.5885	0.65714	-1.923175	-1.16917	-0.50885	-0.44366	-1.01225	-0.66249	-1.3382	-1.64786	-0.33324	-0.77829	-0.83948	-1.34151	-1.0953	-0.87088	NA	-0.387015	-0.28067	-0.20313	1.689765	0.23224	NA	NA	NA	-1.15498	0.020315	-0.87137
63701	B181008		7.52485	6.99774	7.44113	7.13644	7.23113	7.30702	NA	7.49237	7.662365	7.36164	7.08141	7.17508	7.6955	6.712285	7.11341	6.9133	7.46274	6.9727	7.62095	7.34562	7.11782	7.59931	7.18435	7.82719	7.5701	7.51302	7.33001	7.56096	7.45195	7.35039	7.21938	7.36009	7.59084	7.59573	7.61826	NA	7.14041	7.22676	6.90729	7.265515	7.57382	NA	NA	NA	7.19287	7.31646	7.77105
63878	Cytarabine (araC)	DP-anti-DNA-Ds-Dp-Di-Rs	6.72091	5.04772	3.30103	4.97543	3.30103	6.663955	6.840925	5.904075	3.30103	6.896835	3.30103	3.30103	7.28399	6.86757	5.29016	5.50398	3.30103	5.44811	5.61782	4.92001	4.523925	3.30103	3.30103	6.79239	4.17941	3.30103	3.30103	3.30103	3.30103	6.174885	3.30103	3.30103	7.30103	3.79032	7.30103	7.07069	5.57136	5.70015	5.175005	6.01952	3.30103	6.371995	6.6703	3.30103	3.30103	3.30103	3.30103
65346	7H-Pyrrolo[2		7.57075	7.0082	7.63637	6.99755	6.98517	7.06788	NA	7.49231	7.48171	7.20609	6.93397	6.94492	7.26036	6.95511	7.405355	6.72572	7.37748	6.91745	7.059145	6.80138	6.841795	7.38272	7.26296	7.60716	7.53318	7.40317	7.26558	7.42004	7.26398	7.44666	6.90085	7.6939	7.63012	7.44841	7.56266	NA	7.30151	7.32664	6.827675	7.569215	7.42679	NA	NA	NA	6.969295	7.11034	7.54795
65381	Acetylenedicarboxamide		5.37575	5.09664	4.87659	4.793335	5.04883	4.095605	NA	4.84765	4.84227	4.12214	4.730955	3.727195	4.4715	4.21451	5.77404	3.911135	4.35099	4.50147	3.92389	4.84493	4.714765	4.74877	4.061885	4.78647	5.48365	4.57608	4.32221	4.633345	4.507665	5.03745	4.04603	3.93998	5.67401	5.538135	5.40783	NA	4.66376	4.7991	4.395535	4.9569	5.15882	NA	NA	NA	5.333195	4.29801	4.8257
67586	2-Naphthacenecarboxamide		6.18603	6.09519	6.66337	5.63911	5.775	4.47102	6.27839	6.55071	4.69177	4.29656	4.78089	4.56746	4.60219	6.27319	5.88501	4	5.24788	5.51359	5.95664	5.43085	6.15875	4.34441	4.193585	5.95972	6.3651	4.44661	4.3378	4.44662	5.063825	6.03891	4.29578	6.1928	6.6061	6.31606	6.46866	6.50086	6.32211	6.08492	4.03616	6.30226	6.285525	6.196465	4.50018	5.63926	5.82712	5.763255	4.67684
68075	Thalicarpine		5.108555	5.01882	5.028635	5.10415	5.03349	5.01127	5.79945	5.02039	5.00621	4.964735	4.89713	5.061765	5.060785	5.042415	5.37636	4.75467	5.121705	5.12159	4.99124	5.01955	5.10669	5.2699	5.13015	5.20772	5.0497	4.98859	5.10625	5.042535	5.03015	5.08966	4.98528	4.79486	4.96525	5.33406	5.10319	5.293565	5.24252	4.818635	5.011455	5.117905	5.22483	5.186985	4.97342	5.108785	5.13055	4.89098	5.247225
68091	Ethylene		5.238735	5.73772	4.72703	4.74732	4.82345	4.77236	5.48537	4.76177	5.74481	4.68355	4.9301	4.75806	4.69249	4.75269	5.71963	4.73563	4.83229	4.76179	4.75828	4.74609	4.74345	4.7171	4.767225	5.19679	5.742	5.42885	4.75032	4.99062	5.5983	5.41059	4.73515	4.74956	5.88691	5.62099	5.7204	5.75922	4.74272	4.69376	4.744335	5.70047	5.261	4.75502	4.99367	4.84376	5.07954	4.7001	5.79043
69187	AT		6.54129	5.77998	5.66653	5.91943	5.54925	6.414665	NA	5.91305	6.10223	6.61613	5.94403	6.57287	7.50251	5.90869	6.14922	6.10244	5.93251	6.16321	6.43314	6.278265	6.22057	6.64759	5.54878	7.37913	7.054325	6.615815	6.71699	6.32419	6.53737	7.03202	6.5347	6.05808	6.974725	6.78001	7.50116	NA	5.78433	6.4634	5.88913	5.929675	6.32154	NA	NA	NA	5.726945	5.84569	6.61563
69603	Quinoline		6.34829	5.682585	NA	6.55413	6.24095	6.47244	6.36466	6.41074	6.61352	6.11431	6.29966	6.19604	6.45125	6.347025	5.96877	6.15964	7.281	6.42371	6.26416	6.45984	6.64154	6.48484	6.12593	6.37489	6.47373	6.43777	6.53464	6.60465	5.62838	6.12561	6.04237	6.34696	6.45918	6.4354	6.29766	6.336415	6.53325	6.15782	6.33878	6.20551	6.43003	6.31959	6.32465	5.57948	6.29037	6.35158	6.5633
70092	Purine-6-thiol		6.42266	5.207275	5.16612	4.87656	4.760845	5.318915	6.192055	5.68735	5.472405	4.325965	4	4.697425	5.114045	5.691285	5.89545	4.109945	5.39123	5.0084	5.24938	5.394585	5.34969	5.37328	5.3884	5.43911	5.158735	5.229895	5.07154	5.37896	4	5.426655	4.88037	6.08771	5.608335	5.737385	5.565285	5.518565	5.29275	4.5925	4.20071	5.5217	4.42241	5.43855	5.074365	5.60685	5.188315	4.23873	5.207375
71261	beta-2'-Deoxythioguanosine	DI-anti-DNA-Di	6.4486	5.915405	5.89644	5.49626	5.03742	5.94311	6.44944	6.42899	6.10945	5.428695	5.979	5.24761	6.2561	6.21888	5.638575	4.08095	5.419325	5.04798	6.12856	6.09513	6.174795	5.980055	5.836725	6.292585	5.79937	5.86085	5.7521	6.13194	6.16372	6.2782	5.3426	6.296725	6.551545	6.26302	6.43124	6.90309	6.122965	5.888745	5.40616	6.24642	6.197005	6.51394	6.0229	6.440945	5.35516	4.88543	5.68949
71795	6H-Pyrido[4		6.26602	5.79167	5.60408	5.82492	5.834245	6.26781	NA	5.821395	5.95406	6.330185	5.981865	6.453775	6.85299	5.967915	5.87753	6.05084	5.79521	5.98783	6.148015	6.10553	5.93937	6.22595	5.544615	6.526285	6.43603	6.36134	6.29898	6.00497	6.07193	6.37269	6.03932	5.85691	6.35972	6.36011	6.55665	NA	5.722885	6.1056	5.87156	5.8944	6.16021	NA	NA	NA	5.69783	5.86586	6.193495
71851	alpha-2'-Deoxythioguanosine	DI-anti-DNA-Di	4.622035	3.64714	3.76623	3.503095	2.52703	3.72424	4.04288	4.25539	3.79296	3.60128	3.59563	3.41642	4.07296	3.868585	3.49773	2.78076	3.36282	3.50701	3.65685	3.94538	3.71921	3.77472	3.911365	3.93725	3.597105	3.84661	3.70449	3.942565	3.90514	3.92591	3.7027	4.25192	4.63924	4.18072	4.33	4.43824	3.857615	3.56477	3.668	3.94547	3.71515	3.923245	3.752645	4.027715	3.586495	3.397955	3.75874
72055	Sulfonium		5.54301	5.06999	5.3041	5.367	4.97026	5.35346	5.2894	5.19406	5.4729	4.93856	5.31647	4.85835	5.21025	5.3389	5.71181	5.09409	5.24623	5.24926	5.17451	5.29545	5.18022	5.467005	5.36118	5.205955	5.035475	4.81488	5.47404	5.32796	5.21678	5.35251	5.79555	4.9762	5.5262	5.40191	5.306045	5.06094	4.91839	5.411205	4.85336	5.80366	5.5803	5.77237	5.34075	5.50229	5.37603	5.750505	5.88995
72151	Coumarin		5.22464	4.98076	4.81833	5.151245	4.787705	5.76745	5.55923	5.698885	6.712975	5.45558	5.15004	4.77831	7.77443	5.6946	4.75899	5.03913	5.36092	5.05402	5.30033	6.075335	5.34314	5.321995	5.68253	4.38992	4.80141	5.058955	5.14037	5.546445	4.81264	5.12714	4.8395	5.92983	6.08044	4.5953	6.49216	6.46103	5.99283	5.12159	5.69431	6.32552	6.12165	6.56002	6.38488	5.62212	5.18013	5.46805	5.70235
73306	73306		5.48188	4.62474	4.26394	5.28902	4.36583	4.8777	4.44522	5.2756	4.72747	5.25928	5.03875	4.59469	5.45451	4.911835	4.20848	4.45378	4.11152	5.21752	4.757155	5.54167	5.15757	5.12739	4.65617	5.29695	5.16272	6.09443	5.18066	4.05562	4.96507	5.22474	5.03412	4.70111	5.57031	5.3507	5.35708	5.06972	5.34455	4	4.23737	5.2585	5.06337	5.18452	5.2508	4.65111	4.22844	5.12113	5.13036
73735	Benzoic		6.0195	4.497535	4.72716	4.67083	4.517505	4.86867	4.520535	5.95338	5.056995	5.329245	4.158345	4.7931	5.74205	5.07976	4.56898	4.912705	4.650855	5.498305	4.707745	4.88021	5.233785	4.512155	4.80664	6.100175	5.12443	6.126135	5.122595	4.899175	4.58733	5.0905	4.72222	4.84825	5.723885	6.02772	5.986995	6.13558	4.94563	4.80588	4.326295	5.19296	4.699605	5.391575	5.059275	4.261385	4.67989	4.86485	4.15321
73754	Fluorodopan	A7-ALK-A7-Cp	3.52105	3.47298	3.32135	3.384085	3.37147	3.464185	3.43197	3.49273	3.86595	3.25237	3.317755	3.26001	3.710065	3.28443	3.88863	3.21913	3.36151	3.40326	3.48834	3.364365	3.462265	3.368365	3.44127	3.38367	3.48988	3.37424	3.31629	3.32045	3.46658	3.39682	3.347	3.26235	4.09172	3.349385	4.23216	4.099365	3.2466	3.38608	3.30275	3.46699	3.566645	3.35369	3.66952	3.31987	3.29326	3.20089	3.38805
77036	Fangchinoline		5.0898	4.53437	4.60256	4.98137	4.58155	4.54437	NA	4.58089	4.596425	4.5578	4.58754	4.437655	4.5989	4.414575	5.22287	4.32884	4.555355	4.66824	4.51986	4.54826	4.753665	4.69566	4.65051	4.95486	4.77983	4.76847	4.691945	4.64243	4.62481	4.60774	4.59475	4.39958	4.56373	5.17336	4.94522	NA	4.68436	4.58057	4.60842	4.688155	5.03514	NA	NA	NA	5.050715	4.388035	4.778755
77037	Tetrandrine		5.17528	5.02949	5.07242	5.119355	5.08176	5.00716	6.04063	5.0217	5.101	5.06419	5.0119	5.07416	5.1094	5.04624	5.2873	4.9571	5.14213	5.121925	5.10434	5.05385	5.14997	5.276965	5.24068	5.31884	5.13523	5.09333	5.15846	5.12576	5.12191	5.09106	5.057735	5.017445	5.18644	5.641935	5.2369	5.68968	5.197325	5.03493	5.08763	5.24692	5.25082	5.173485	5.072665	5.02764	5.15143	5.01774	5.26062
79037	Lomustine (CCNU)	AC-ALK-A6-C2-Ca	4.99879	4.1155	4.09856	4.19847	4.14139	4.13882	4.22347	4.85028	4.5228	4.23157	4.03312	4.090615	4.49644	4.088255	4.284105	4.2431	4.398775	4.44135	4.615395	4.47376	4.6618	4.21249	4.11322	4.36655	4.46376	4.52626	4.125935	4.12501	4.13576	4.21498	4.19097	4.054585	4.85815	4.64631	4.71651	5.01316	4.08089	4.28079	4.099385	4.32471	4.189735	4.56131	4.165975	4.11268	4.16329	4.17487	4.18992
80466	1H-Naphth[2		7.08272	6.90953	6.94858	7.42456	5.99601	7.45448	6.50802	6.79282	7.71317	6.96712	7.0532	6.58943	6.95364	6.82535	6.10249	7.13657	6.45283	7.29511	8	6.37585	7.48172	7.7688	6.96778	7.46071	7.24633	6.5091	6.68784	8	7.37959	7.41004	7.4783	6.44397	6.64621	6.3656	7.35945	6.58398	5.88806	7.45531	6.495115	5.93222	6.091345	6.237605	6.39439	6.41375	7.48968	6.48998	8
80469	1H-Naphth[2		7.15223	6.92764	6.80896	7.09957	6.57956	6.98267	6.514285	6.71523	7.73877	6.22481	6.65077	6.40734	6.48624	6.4609	6.55895	6.595445	6.43435	6.88775	7.13197	5.92825	7.37948	6.84621	6.62557	7.28715	7.35783	5.47147	7.13907	8	7.44289	7.29684	8	6.594425	7.27655	7.40405	7.27707	7.01877	5.39764	7.450525	6.21443	5.40847	6.498725	6.29323	5.58067	6.33208	7.48149	5.98679	8
80756	Quinoline		6.210145	6.25552	6.61297	6.44629	6.102205	6.05625	6.300035	6.38839	6.51166	6.13763	5.71185	6.26749	6.40809	6.2352	5.92874	6.21654	6.43763	6.36881	6.21027	6.45023	6.47295	6.45068	6.15906	6.40763	6.20082	6.42007	6.33271	6.51767	5.15046	6.10359	6.14537	6.289415	6.33615	6.43139	6.22233	6.23859	6.03105	6.218645	6.282245	5.94322	6.37339	6.29453	6.07086	5.62295	5.17485	6.08696	6.48509
80870	Hydrouracil		5.34962	4.45407	4	5.10903	4.98798	5.17208	4.63091	5.50484	4.649135	5.96698	4.11036	4.76794	6.33766	5.83815	4.53243	4.20251	5.12824	4.60569	5.93632	5.55952	6.70685	4.70934	6.45093	5.17124	4.51841	4.89947	4.62119	5.00838	4.228115	5.39604	4.74961	4.00258	5.452125	4.41892	4.87461	5.29841	4.96164	4.93681	6.08583	4.70246	4.42969	5.17896	5.57416	4	4.15174	4.054155	4.72203
81052	Streptonigrin		5.481775	5.64575	4.74364	4.994775	4.86056	5.43061	5.53891	5.17357	5.75003	4.77705	4.80394	4.77677	4.78313	4.8124	5.889195	4.77881	4.87971	4.84738	4.82918	4.8099	4.78153	4.74838	4.766305	5.68283	5.71142	5.05509	4.79046	5.37115	5.74166	5.67165	5.35	4.78707	6.39802	5.65243	5.99658	5.627385	4.82489	4.824	4.765525	5.25348	5.41511	4.81094	5.37696	4.711	5.24142	4.6908	5.72335
82151	Daunorubicin	T2-T2-T2-Db-In	7.6018	7.26218	6.58208	7.18791	6.57608	7.18766	6.77042	7.14954	7.254545	7.240745	6.1612	6.44532	8.30103	7.627605	7.13677	7.40551	7.05513	7.57692	7.10699	7.18522	7.26399	7.09281	6.732855	7.6139	7.66457	6.103375	6.85337	6.747905	6.422155	7.24177	7.02184	6.82967	8.033835	7.362715	8.30103	8.30103	6.285415	7.44565	6.78539	7.017305	6.86563	7.57341	7.492955	6.39489	6.68602	7.44034	6.79955
83265	Trityl-cysteine	TU-TU-Uk	6.06521	6.120735	6.38804	6.31625	4.87366	5.96167	6.50906	6.20064	6.41348	6.17539	6.22188	6.352045	6.35499	5.9125	4.87024	6.14242	6.09998	6.326195	6.01027	6.51686	6.46467	5.536335	6.29679	6.37742	6.25722	6.182535	6.194725	6.123715	5.36499	6.13494	5.84148	6.229575	6.32614	6.28903	6.11597	6.41318	4.66989	6.07724	5.93825	5.838735	6.34543	6.25772	4.78876	4.69146	6.06934	5.28722	6.311795
83292	6H-Pyrido[4		6.30583	6.015665	6.0798	6.45948	5.85093	6.26449	NA	6.28357	6.575855	6.22815	6.44542	6.25188	6.395405	6.14127	5.95962	6.15161	6.45132	6.30269	6.122205	6.51813	6.20281	6.43145	5.991535	6.25993	6.43121	6.38434	6.30288	6.47947	5.92012	6.15564	6.01775	5.928635	6.3483	6.51085	6.44481	NA	6.10596	6.61162	5.91219	NA	6.409885	NA	NA	NA	6.25549	6.31515	6.34127
85235	10.alpha.H-Ambrosa-2		5.74115	5.6751	5.3939	5.39277	5.647	5.56782	5.65251	5.74685	5.99357	5.08522	4.88747	5.3501	5.41189	4.72704	5.38742	4.92442	5.02428	4.91443	5.29072	4.99809	5.47813	5.69432	4.921705	5.77825	5.73396	5.740025	5.62678	5.62422	5.12482	5.69584	5.2747	4.47089	5.79661	5.64768	5.5857	5.821825	5.30604	5.41617	4.91726	5.61501	5.73589	5.72209	5.7617	5.5151	5.705005	5.42592	5.72622
85700	Quinolinium		5.992965	5.070975	4.952025	5.039695	5.12253	5.163575	5.05193	5.402155	5.713115	5.028105	4.82398	5.12775	5.60486	5.327855	4.895465	5.020945	4.8135	5.461575	5.759645	5.06043	5.46784	5.15561	5.53281	5.541895	5.56557	5.006035	5.53184	6.451055	5.528605	5.83664	5.18803	5.10764	5.9832	5.759455	6.192725	5.95561	4.47045	5.15205	4.913405	5.39483	4.88698	5.48993	5.30291	4.991625	5.420055	4.85795	5.37473
86100	86100		5.17139	5.18288	5.09572	5.18481	5.16513	4.78352	NA	5.0812	4.9045	4.8187	4.52792	5.06883	5.05772	4.3298	5.07147	4.8656	4.89825	4.87507	4.7688	4.93372	5.19037	5.125465	4.63619	5.22434	5.088375	4.914825	5.072005	5.915145	4.799575	4.94099	4.72125	4.43565	5.11335	5.1851	5.11411	NA	4.611825	4.68026	4.903795	5.00352	5.11017	NA	NA	NA	5.17459	4.6264	5.134625
86715	86715		5.87546	5.44431	5.58251	5.77825	5.39903	5.739245	NA	5.69879	5.68545	5.507145	5.446035	5.50544	5.64625	5.554195	5.612825	5.406445	5.48169	5.610405	5.41174	5.59046	5.6203	5.53484	5.47206	5.69026	5.617595	5.791725	5.55314	5.60374	5.36089	5.57967	5.56575	5.518205	5.52951	5.85072	5.60414	NA	5.71563	5.50103	5.57159	5.660135	5.605975	NA	NA	NA	5.533885	5.577595	5.695495
87206	6H-Pyrido[4		5.605965	5.25013	5.1976	5.33573	5.48134	5.362705	NA	5.245415	5.52004	5.496955	5.3521	5.52025	5.70934	5.33907	5.23262	5.21415	5.30538	5.546655	5.35644	5.32225	5.58266	5.20088	5.299995	5.63059	5.64545	5.411525	5.329085	5.34658	5.185645	5.41843	5.25583	5.21989	5.5	5.584705	5.63677	NA	5.33816	5.445295	5.40078	5.462485	5.50272	NA	NA	NA	5.315	5.15259	5.65155
88468	ETAMYCIN		4.422345	4.353415	3.90309	4.57675	3.90309	4.03945	NA	4.29796	3.90309	4.23671	3.90309	4.16412	4.96189	3.90309	4.01667	3.911445	4.37864	4.25244	4.290295	4.03202	4.11223	4.38158	4.07372	4.55053	4.36772	3.90309	3.991765	3.96994	3.97605	4.11733	4.651785	3.90309	4.03797	4.19821	4.16	NA	3.99684	4.18854	3.90309	4.09833	3.90309	NA	NA	NA	4.302845	4.140875	4.16778
89671	Cyanein		7.75082	7.73999	7.47994	8.21969	7.58018	7.529525	7.432865	7.589325	6.842085	7.391665	7.46737	7.331695	6.918175	7.19405	7.083565	7.02867	8.03396	7.17387	7.476675	7.285935	7.56529	7.61839	7.01059	7.63906	7.53679	7.33459	7.76657	7.53791	7.48917	7.513275	7.00909	7.37582	7.4544	7.303785	7.42436	7.46233	7.597035	7.07547	7.758515	7.485165	7.81721	7.75328	6.90253	7.489865	7.599325	7.49874	7.76825
91874	p-Benzoquinone		5.29355	5.27245	5.30417	5.30205	5.21758	5.23463	NA	5.43028	5.13228	5.23463	5.14805	5.130075	5.55045	5.2152	5.32329	5.17699	5.158015	5.332505	5.40657	5.2288	5.15707	5.101715	5.219	5.05248	5.01542	5.21028	5.20672	5.2929	4.92882	5.21267	5.07156	5.05654	5.350925	5.06607	5.197785	NA	5.25674	5.31159	5.21741	5.180265	5.05844	NA	NA	NA	5.20637	5.233065	5.16195
92937	1H-Benzo[a]carbazole-1		5.54698	5.449115	4.83349	4.816715	4.856895	4.889215	4.948075	4.84092	5.725225	4.58617	4.74936	4.6698	4.728745	4.723175	5.59453	4.693035	4.7573	4.85456	4.794225	4.753425	4.816395	4.88167	4.97384	5.439585	5.699625	5.356375	4.618585	5.115535	5.71903	5.16053	4.79743	4.77036	6.248715	5.7333	6.177355	6.1255	4.87986	4.91192	4.34523	5.413695	5.594855	5.445115	5.587275	5.395515	4.911915	4.765575	5.614775
93134	Hellebrin		7.7896	7.66636	7.71943	8.18906	7.41989	8.4119	7.67773	7.57073	8.47622	8.25836	8.244325	7.902825	8.169135	8.03158	7.52012	7.348065	7.714425	7.621645	8.35668	8.04428	8.14302	7.657615	7.47268	8.31321	7.682545	7.710375	7.51191	8.474485	8.116575	7.866385	7.69144	7.583175	8.22897	7.51258	8.48336	8.22146	7.596485	8.236475	7.55425	7.88155	7.81136	8.34565	8.37416	8.46022	7.627955	7.65123	7.56832
93419	Steffimycin(USAN		5.676455	6.095925	5.48649	5.845395	5.40775	5.56943	NA	5.676045	5.61631	5.417255	5.4001	5.618825	5.676215	5.391785	5.43129	5.53169	5.27536	5.48049	5.69842	5.62836	5.58683	6.01031	5.54914	5.87043	5.95354	5.5741	5.52143	6.26083	5.96281	5.82982	5.55726	5.47625	5.44656	5.24899	5.7997	NA	5.546795	5.66286	5.49498	5.853365	5.73506	NA	NA	NA	6.128925	5.47263	6.112795
93739	Basic		5.65968	5.61863	5.56413	5.89594	5.11553	5.44747	5.37592	5.37154	5.61618	5.49618	5.32577	5.39637	5.67549	6.3117	5.45341	6.23594	6.10426	6.36771	6.255485	6.28266	6.26503	5.46276	5.52261	5.46095	5.48679	4.87053	5.63017	5.57846	5.073555	5.8899	4.77136	5.54372	5.41885	5.55611	5.19479	5.31368	4.81826	6.56955	4.48792	4.77585	5.145465	5.94362	5.02873	5.03702	5.37722	5.52061	5.85206
94600	CPT	T1-T1-T1	7.63805	6.768895	6.46891	7.52587	6.685125	7.66723	7.68451	8	7.74759	7.899025	6.939955	6.769625	8	8	7.21967	7.835875	7.46352	8	8	8	8	7.256995	6.68834	7.71354	7.492425	6.85542	6.88388	6.74523	6.637095	7.59498	6.68315	7.675975	8	7.22152	8	8	7.57459	7.94061	7.6173	8	7.62289	7.67047	7.93415	5.87847	7.196695	7.885415	6.57351
94743	Cucurbitacin		6.69548	6.4786	7.038805	6.510855	6.777	6.26225	6.400585	6.23152	6.578825	6.40829	6.50603	6	6.40474	6.576545	6.56887	6.60895	6.809625	6.613955	6.43594	6.497255	6.538365	6.480615	6.48209	6.312545	6.39899	6.297755	6.05567	6.367425	6.43107	6.21756	6.15191	6.39787	6.56622	6.35794	6	6.186585	6.493255	6.360715	6.67052	6.623975	6.717005	6.498925	6.542835	6.68402	6.463455	6.54799	6.55477
95382	CPT,20-acetate	T1-T1-T1-Pr	5.94781	5.47425	4	5.78662	4.854675	5.87666	5.90827	6.59722	5.92278	5.95252	5.14888	5.33271	6.55725	6.56431	4.79079	6.05095	5.84844	6.56748	6.23204	6.07529	6.33359	5.439505	5.41837	5.6204	5.32843	5.18446	5.09791	5.03473	4.38251	5.59608	5.2159	5.68522	6.788625	5.5087	6.57898	6.55927	6.0749	6.22824	5.61165	5.97402	5.47535	6.24857	6.31055	4	5.29196	5.99166	4.13848
95441	Semustine (MeCCNU)	AC-ALK-A6-C2-Ca	4.709235	4.34633	4.331	4.39817	4.34495	4.274105	4.39454	4.969365	4.32937	4.21672	4.092725	3.94134	4.41195	4.241385	4.40833	4.43885	4.41488	4.51967	4.575	4.56525	4.55002	4.269145	4.3448	4.38694	4.493745	4.350315	4.255275	4.35866	4.33397	4.31126	4.40211	4.03334	4.59333	4.352	4.46685	4.976345	4.28483	4.360185	4.25634	4.340715	4.369485	4.506915	4.31397	4.225315	4.32669	4.199555	4.344315
95466	PCNU	AC-ALK-A6-C2	4.33081	3.64687	3.578815	3.67647	3.40596	3.57831	3.506665	4.779115	3.634405	3.81766	2.90309	3.25923	4.09355	3.80423	3.62698	3.95497	4.126415	4.27169	4.37035	4.65021	4.293095	3.133975	3.14472	3.69978	3.78643	3.52329	3.56408	3.03849	2.90309	4.157885	3.50421	3.193175	4.04538	3.659225	4.23779	4.9526	3.12418	3.64734	3.65588	3.56692	3.616435	4.223365	3.33637	3.367195	3.460845	3.356235	3.605155
95580	Acetamide		2.21515	2.55509	2	2.15859	2.12829	2	2.2386	2.33861	2.53919	2.30823	2	2	2.09952	2.20705	2.090045	2	2.52433	2	2	2	2.12397	2.23193	2.23421	2	2	2.214095	2	2	2.04912	2	2	2	2	2.11562	2	2.00926	2.22222	2	2	2.3211	2	2	2	2.303795	2.03724	2.02314	2.129835
95678	3-Hydropicolinaldehyde-thiosemi	DR-anti-DNA-Uk	5.91558	5.58291	4.51154	5.948955	5.34665	6.260135	6.370795	6.19573	5.7595	5.511155	5.58851	5.54859	5.87571	5.915865	6.19273	5.57352	5.5604	5.65406	5.87705	6.18609	6.44154	5.62079	5.47385	5.62467	5.76855	5.75282	5.520695	5.739505	5.48891	6.07993	5.605305	5.34447	6.09937	5.65897	6.05118	6.38159	5.9262	5.96149	5.62905	6.0343	6.12691	6.485265	6.59117	5.35339	5.63184	5.46868	5.47619
98542	Pseudocoralyne		3.712705	4.245455	3.52288	4.16134	3.90123	3.794275	NA	4.51385	4.9578	3.52288	3.52288	4.40111	3.81184	4.534845	3.648115	3.52288	5.51045	5.46066	5.80621	3.52288	3.978475	3.791415	3.98523	3.89648	3.69633	3.55396	3.85819	4.51814	4.597485	4.89326	3.83549	3.52288	4.31671	3.774585	3.52288	NA	3.52288	5.7544	3.52288	3.52288	3.52288	NA	NA	NA	4.169305	4.96551	4.73731
98949	9-Methylellipticine		6.050745	5.76019	5.756205	5.78047	5.76433	5.912755	5.77621	5.772895	6.00363	6.04703	5.808185	6.2705	6.424185	5.87192	5.94408	5.89775	5.78179	5.887085	6.06343	5.91937	5.90986	6.02356	5.810455	6.439335	6.44673	6.23474	6.15004	5.953075	5.95274	6.234815	5.9723	5.834925	6.433055	6.337685	6.49921	6.27666	5.78268	5.985	5.81697	5.86921	5.88764	NA	5.96412	5.41917	5.81507	5.81158	5.99772
99733	Reumycin		3.95141	4.349205	3.92521	4.044685	3.33854	3.88641	NA	4.411775	3.720255	4.09569	3.893	3.53918	4.51556	4.467685	4.5847	4.281815	4.561315	4.55032	4.04762	4.0042	4.16768	4.03463	4.22912	4.52668	4.17219	3.49969	4.22507	4.094515	3.8285	4.14247	4.51591	3.813735	3.66759	3.66737	3.75142	NA	4.38744	3.798905	3.994955	4.77878	4.651035	NA	NA	NA	4.137175	4.58225	4.239425
100045	100045		-0.411765	-0.62103	-0.41758	-0.38119	-0.33609	-1.10461	NA	-0.3758	-0.76668	-0.55104	-0.4716	-1.24617	-0.72893	-0.452905	-0.52133	-1.254705	-1.143845	-1.022155	-0.64812	-0.628395	-1.14167	-0.54621	-1.06717	-0.60932	-0.62506	-0.61816	-0.71047	-0.73885	-0.76599	-0.601155	-0.70887	-1.27433	-0.71591	-0.50749	-0.59589	NA	-0.4018	-0.85083	-1.17006	-0.41527	-1.078295	NA	NA	NA	-0.38601	-0.5352	-0.77731
100046	Elephantopin		6.13572	5.680605	5.36186	5.33692	5.763135	5.82414	NA	5.47565	6.16158	5.04163	5.41959	5.34166	5.30301	4.31875	5.823455	4.97802	4.95499	5.286345	5.41519	5.25993	5.415585	5.3623	5.28464	5.953895	6.12488	6.05294	5.40162	5.87595	5.33366	6.16203	5.34461	4.90519	6.40076	5.92439	6.09518	NA	5.31286	5.392725	5.263345	5.64416	6.20265	NA	NA	NA	5.71732	4.96074	6.07035
102004	CATHARANTHINE		4.260025	4.300255	4.36305	4.42981	4.277265	4.33114	NA	4.356075	4.3527	4.285995	4.3243	4.38452	4.27967	4.324235	4.85728	4.27631	4.30877	4.33024	4.26765	4.3669	4.30642	4.42242	4.27978	4.450375	4.38305	4.349175	4.34824	4.377	4.4335	4.34066	4.35268	4.18137	4.25781	4.36554	4.4163	NA	4.449085	4.32872	4.33316	4.67138	4.424535	NA	NA	NA	4.271295	4.90686	4.41506
102627	Yoshi-864	A7-ALK-A7-C2	3.0623	2.76817	2.64116	2.8205	2.61596	2.89733	2.837655	3.407895	2.71503	3.12944	2.648435	2.67373	3.72987	3.16803	2.81749	2.78954	2.77203	3.004655	3.0804	3.32868	2.815105	2.738635	2.769355	2.8647	2.820725	2.72767	2.72305	2.69029	2.63751	2.71121	2.60495	2.65028	3.480935	2.71813	3.656265	3.74798	2.607795	3.222425	2.76758	3.213675	2.7154	3.044135	3.342475	2.636975	2.71683	2.65857	2.76391
102811	1H-Pyrazolo[4		6.91862	6.403475	6.9315	5.716865	5.637295	5.94025	NA	5.71552	6.74237	6.25684	7.05265	7.17095	6.98227	7.226475	7.22175	6.832105	6.45904	5.8432	6.2324	6.58653	6.26822	6.70157	7.42597	7.14741	6.81279	7.3158	6.69673	7.12964	6.256085	7.42597	6.05639	7.16544	5.49547	6.97351	5.27223	NA	7.17611	7.102975	6.254825	7.19958	6.811745	NA	NA	NA	5.70349	6.78899	5.74287
102815	7-o-Methylnogalarol		6.3736	6.53111	6.549315	6.43366	6.20955	6.42017	NA	6.59715	6.389965	6.354225	6.238725	6.54835	6.85921	6.38945	6.8339	6.492705	6.54357	6.415865	6.276515	6.50993	6.44294	6.34485	6.57894	6.69941	6.74238	6.16161	6.305805	6.453105	6.74462	6.68951	6.4309	6.22451	6.65898	6.470845	6.85055	NA	5.7987	6.49321	6.54193	6.58904	6.39476	NA	NA	NA	6.440795	6.50701	6.486015
102816	Azacytidine	RO-anti-RNA-Di-Me	6.41456	6.07142	6.60206	5.80718	5.89531	5.55158	6.337855	6.350935	6.10684	6.02586	5.53694	6.07498	6.60206	6.314215	5.54715	5.6732	5.67486	6.02682	5.88541	5.83877	6.05805	6.00347	6.16641	6.60206	6.120245	5.98267	6.07927	6.08507	6.26851	6.24478	6.16516	5.649375	6.28435	6.1969	6.018515	6.10766	6.12698	6.22586	6.02143	6.601415	6.21027	6.00134	6.366145	5.932945	5.76244	6.05206	6.17231
102817	Elephantin		5.62335	5.60707	5.33984	5.160975	5.33909	5.50152	NA	5.53541	5.78867	4.721865	5.1736	4.89908	5.1688	4.60491	5.59215	4.702625	4.692775	4.82535	4.82478	4.86061	5.358585	5.36632	4.75748	5.67906	5.80466	5.715425	5.274825	5.730605	5.344395	5.627485	5.01487	4.654105	6.07476	5.599595	5.66694	NA	5.239405	5.49651	4.88943	5.51895	5.67991	NA	NA	NA	5.68194	4.6399	5.78311
104801	Cytembena		4.73011	4.74304	4.91878	4.74174	4.66741	4.64798	4.290515	5.046045	5.00488	4.38358	4.41605	4.39129	4.607815	4.728945	4.504835	4.27776	4.319145	4.80619	4.51109	4.49292	4.69453	4.26088	4.71991	4.62381	4.67659	4.733295	4.82161	4.74013	4.61262	4.7776	3.90895	4.06689	4.95647	4.491795	4.6706	4.28975	4.56851	4.48877	4.5174	4.48307	4.80042	4.537965	4.10505	3.9379	4.68147	4.547955	4.74166
105014	Adenosine		5.62101	4	4	5.21773	4	6.021055	NA	6.50251	4.74384	5.46709	5.82803	4.101275	5.290685	6.48181	6.029305	6.04991	4.49939	4.980515	4.48684	4.043395	4.83175	4.50581	4.614795	5.394415	4.18893	4	4	4.598005	4	6.89847	4	4.253395	7.062755	4.86495	6.78114	NA	6.27387	5.99837	5.646195	6.176525	4.84342	NA	NA	NA	5.67124	4.79591	4
106399	19-Nor-9.beta.		7.90014	7.47375	7.60449	7.38293	7.6722	6.65335	7.38479	7.19741	7.43662	7.49499	7.13839	6	7.518575	7.2308	7.44912	7.20603	7.67242	7.48718	7.53848	7.40083	7.64479	7.55018	7.43637	7.54177	7.41481	7.50145	6.188535	7.36411	7.5785	6.66963	7.53269	7.31264	7.515	7.19721	6.57518	7.13453	7.49154	7.12864	7.613895	7.65315	7.64995	7.49648	7.50697	7.39682	7.42887	7.545295	7.4619
106408	1H-Pyrrolo[2		7.88984	7.54532	7.75089	7.74732	7.70236	7.55792	7.96218	7.947725	7.7002	7.512265	7.60657	7.16625	7.56852	7.67252	7.70941	8	7.69614	7.5925	7.67324	7.47335	7.675415	7.76078	7.20517	7.6109	7.74013	7.518135	7.68504	7.46809	7.41267	7.64785	7.5625	7.30903	7.71679	7.42471	7.63719	7.631135	7.807005	7.51403	6.70566	7.214	7.72773	7.6689	7.66911	7.53367	7.3076	6.92344	7.62261
107124	CPT,10-OH	T1-T1-T1	8.08003	7.244505	6.353855	7.61545	6.784195	7.927995	NA	8.12494	8.12494	7.21423	7.052995	6.97418	7.78629	8.12494	7.31171	8.12494	7.85439	8.12494	8.12494	7.65481	8.12494	6.80213	7.13059	7.806605	7.58857	6.6025	6.93271	7.25071	6.83604	7.964795	6.3009	7.64213	8.12494	7.22837	8.12494	NA	7.784315	8.049125	6.94298	8.12494	7.333295	NA	NA	NA	7.38615	8.0964	6.49621
107392	5-Hydroxypicolinaldehyde-thiose	DR-anti-DNA-M2	5.33372	5.16952	4.058305	5.17867	4.67257	5.05151	5.28299	5.42626	5.39486	4.388445	4.916045	5.078355	4.6335	5.302545	5.20492	4.85704	4.77045	5.21116	5.27544	4.559625	5.50939	4.54834	4.891415	5.14995	4.878575	5.0115	5.07914	5.54052	5.08184	5.46327	4.69971	4.59645	5.701475	5.20901	5.45574	5.81179	5.018405	5.24693	4.48402	4.97805	5.093665	5.3308	5.73748	3.947425	4.66087	4.629975	4.97821
107658	Cytochalasin		6.22725	4.88673	4.6266	5.00753	4.6462	5.22859	4	4.608685	4.8782	5.57667	5.19142	4.49488	5.5851	6.036205	6.412925	4.8852	7.009195	5.61919	5.88207	5.95553	6.30997	5.29442	4.27875	5.09217	4.59869	6.19643	4.27392	5.129695	5.07469	5.3474	5.31211	4.53947	5.60577	5.08577	5.434545	4	6.48529	5.409995	5.70824	6.465035	5.94271	5.11756	5.35732	5.39243	4.59921	5.65537	6.140085
109229	L-Asparagine		-0.06403	-1.23499	-0.04615	-0.821735	0.06238	-0.45346	-0.78553	-0.52028	-0.04036	0.022665	0.22549	-0.135085	-0.05195	0.18998	-0.51567	-0.64313	-0.81817	0.02818	-0.41212	-0.03227	-0.252295	-0.47529	-0.44004	-0.50415	-0.65746	-0.570225	-0.2058	-0.994275	-2.39794	0.11218	-1.20162	-0.22938	1.60206	-0.76131	1.60206	0.476895	-0.69544	0.41564	0.288645	0.015255	0.03518	-0.16797	-0.5782	-0.67837	-0.54362	-0.06868	-0.42062
109350	Emetine		5.72375	5.76591	5.56908	5.76381	5.69148	4.90932	5.73219	5.20294	5.71449	5.32387	5.11898	5.20613	5.64752	5.49085	5.58168	4.9651	5.587085	5.67471	5.2425	5.54035	5.65328	5.69893	5.57959	5.80543	5.51528	5.60676	5.64097	5.77632	5.768715	5.49939	5.762465	5.478605	5.5305	5.54493	5.63391	5.6581	5.54832	5.5225	5.17667	4.99525	5.57395	5.58413	5.44901	4.9435	5.75214	4.87405	5.80539
109351	5		5.787835	5.34143	5.00404	5.45345	4.87305	5.342225	NA	5.293605	5.51192	5.19457	5.20938	5.19211	5.84245	5.34987	5.113805	5.09526	5.02665	5.402615	5.298985	5.23328	5.37642	5.23396	4.89738	5.64202	5.59498	4.98891	5.153025	5.120275	5.25885	5.56973	5.52582	4.91995	5.703325	5.47209	5.886795	NA	5.102865	5.299325	5.46088	5.19923	5.138555	NA	NA	NA	4.95299	5.14617	5.56606
112152	2H		6.51814	5.668305	5.788325	5.678625	5.977695	6.10198	NA	5.90514	6.13317	5.38657	5.74823	5.51577	5.69763	5.13787	5.748435	5.51121	5.491085	5.58292	5.594805	5.60378	5.559295	5.62882	5.60899	6.22086	6.29736	6.06075	5.614655	6.163065	5.62753	6.27018	6.02427	5.35457	6.401805	6.18985	6.313565	NA	5.55763	5.60089	5.60397	5.79786	6.40623	NA	NA	NA	6.174	5.631935	5.966695
112167	19-Norlanosta-1		6.568575	6.48316	6.567355	6.51711	6.705785	5.81149	6.516615	6.185575	6.56262	6.5626	6.026465	5.30325	6.538675	6.386075	6.57632	6.49356	6.71827	6.683425	6.59048	6.54642	6.635095	6.46029	6.52481	6.411635	6.3731	6.59003	6.029035	6.389725	6.519945	5.834795	6.555	6.43454	6.584485	6.32019	5.799375	6.38655	6.703165	6.33822	6.70633	6.63599	6.67675	6.649795	6.591465	6.63528	6.49816	6.59112	6.5647
113764	U		5.2365	5.24405	5.39411	5.47793	5.25372	5.21489	5.46409	5.39758	5.613335	5.11752	5.03231	4.79848	5.41422	5.1485	4.05	5.193145	5.555365	5.4311	5.20157	5.28119	5.440855	5.419325	4.91974	5.38238	5.47654	5.50282	5.217335	5.59491	4.739185	5.24666	5.21077	5.46143	5.37831	5.68374	5.31762	5.40744	5.129505	5.26537	5.245835	5.47026	5.40315	5.34082	5.16794	5.11041	4	4.98746	5.64341
117180	Scillirosidin		7.19517	7.27249	7.14399	7.60206	7.203565	7.60206	NA	7.335585	7.60206	7.60206	7.48399	7.50836	7.60206	7.356305	7.288655	6.960785	7.19894	7.10938	7.60206	7.462675	7.49499	7.0402	6.973115	7.60206	7.461155	7.33835	7.128055	7.60206	7.318545	7.60206	7.07298	7.0938	7.60206	7.19681	7.60206	NA	7.18911	7.551165	7.009955	7.60152	7.60206	NA	NA	NA	7.26399	7.038385	7.09509
117188	117188		5.06431	5.44577	4.136	5.15039	4.19795	4.868795	4.70554	4.76944	5.352115	4.67161	5.59406	4.59135	5.07917	4.88328	NA	4.31187	4.95569	4.8485	5.07026	4.95752	4.77737	5.20655	4.4848	4.49912	4.24121	4.5331	5.19151	4	4.91906	4.99065	5.97486	4.65074	4.336825	4.61385	4.32143	5.22207	4.79488	4.14145	4.56786	4.898515	4.49644	4.75133	4.92485	4.7949	4.2602	4.48049	4
117194	117194		4.96753	4.86745	4.70121	5.48257	4.9595	5.44859	5.17192	4.72553	4.811175	5.46127	5.45933	4.93057	5.42345	5.32493	NA	4.80441	5.13131	4.45082	4.7102	5.25118	4	5.13784	4.88698	4.68378	4.42897	4.75822	5.066	5.38855	5.13708	4.99589	6.48736	4.67816	4.92677	5.07483	4.29236	5.13093	4.89412	4.94674	4.552675	5.11348	4.48481	4.83708	5.41696	5.32408	5.0884	4.867515	5.05194
117917	117917		5.39139	5.016455	5.00466	5.159485	4.27136	5.41238	4.79717	5.07882	6.059595	5.34825	5.69662	5.03281	5.32444	5.50771	5.62351	4.57823	5.30918	5.62624	5.28601	5.27753	5.673555	5.36239	5.29586	4.95916	5.23352	5.11301	5.26741	5.1974	5.67032	5.41383	5.85675	5.53293	5.19836	4.9944	4.83739	5.59643	5.45695	5.46162	4.505	5.54602	5.43719	5.63455	5.54552	5.43791	5.05863	4.987935	4
118742	Pentamethylmelamine		2.964715	2.86229	2.841755	2.91205	2.88525	2.90777	2.878575	2.975065	2.88425	2.79455	2.86317	2.85551	3.1172	2.9164	3.15449	2.91712	2.94698	2.952235	2.78205	3.240805	2.892965	3.32199	2.90644	3.14031	2.809615	3.04504	2.856025	2.94069	3.17908	2.86738	2.92045	2.79073	2.1287	3.085095	3.00284	2	3.09428	2.89073	3.02955	3.026455	3.012685	2.537545	2.58348	2.776425	2.8202	2.93419	2.877775
118994	Inosine-glycodialdehyde	DR-anti-DNA-Uk	4.00344	3.49401	3.454	3.41959	3.41721	3.6028	3.275145	3.40504	3.831505	3.111425	3.43446	3.37124	3.17994	3.185665	3.58255	3.15291	3.21139	3.120685	3.363915	3.16562	3.16351	3.373355	3.407905	3.80382	3.85961	4.15802	3.47577	3.82694	3.47425	3.4298	3.77194	3.20656	4.10823	4.11276	3.97891	3.79125	3.36965	3.53049	3.15177	3.42879	3.54591	3.226365	3.29524	3.23599	3.42732	3.23693	3.48028
119875	Cisplatin	A7-ALK-A7-C1	5.75486	5.73754	5.07841	5.4124	5.138155	5.98138	5.550535	5.784585	5.52435	5.32778	4.943765	5.040055	6.11622	5.593315	5.28546	5.32508	5.50978	5.62449	6.05623	5.92509	5.712955	4.963395	5.1063	5.1906	5.20551	5.03838	4.90482	5.45923	5.76648	5.1967	5.65768	5.07786	5.81575	5.08895	5.77467	6.15103	5.24592	5.18793	5.00676	5.6295	5.26167	5.7323	5.704275	4.91054	5.195575	5.138265	4.84675
122301	1H-Pyrido[4		4.750125	4.751345	4.704095	4.75173	4.767505	4.19191	4.762945	4.561765	4.7376	4.020425	4.290875	4.4561	4.70537	4.48441	4.73714	4.09989	4.2488	4.654885	4.31706	4.53059	4.671105	4.763095	4.811695	4.69576	4.616075	4.596275	4.48228	4.428705	4.42485	4.27192	4.42229	4.13498	4.595	4.72382	4.64642	4.659135	4.645325	4.434145	4.60019	4.457185	4.459955	4.65828	4.46978	4.621565	4.73779	4.45674	4.77308
122750	Geldanamicin		7.06309	7.352285	6.2532	6.37308	6.88624	7.34238	6.43916	6.92859	7.831705	5.11155	4.96072	4.96054	5.91807	5.191875	6.372035	4.88176	5.419705	5.1856	6.040415	4.961825	6.66301	7.79577	5.851295	7.19236	8	6.520255	6.50772	5.988045	5.78268	6.60711	6.05658	5.74715	7.434855	8	7.4569	7.58973	6.51501	7.29943	4.80016	5.40405	7.231965	7.050895	6.322985	6.93629	6.75164	5.50461	8
122819	Teniposide	T2-T2-T2	6.76244	6.18809	6.010515	6.407825	5.828735	6.33676	6.23591	6.53179	6.24462	6.80984	6.07452	5.33735	7.901195	6.858515	6.92574	6.720035	6.24627	6.78019	6.324875	6.78951	6.5279	5.84531	6.203765	6.04541	6.438285	5.761345	6.134605	5.81005	5.26794	6.21827	5.599305	6.17124	7.2667	6.15513	7.77599	8.58685	5.38403	6.48476	6.287335	7.05074	6.155715	6.59096	6.63749	5.83345	5.66774	6.09525	6.38913
122864	Styrene		5.71395	5.43436	5.11157	5.39475	4.98525	5.44522	5.78502	5.55736	5.76226	4.81269	5.25343	4.772135	5.42564	4.8884	4.80587	4.94328	4.74429	5.6523	5.36543	4.74346	5.69918	5.14587	5.462095	5.35312	5.72587	5.88383	5.6265	5.7208	5.44793	5.61417	5.43767	4.681075	5.50947	5.63458	5.97203	6.03038	5.42481	5.54882	4.7839	4.91132	4.98181	5.78807	5.1928	5.42113	5.64694	4.72644	5.73133
123115	T		5.80679	5.26098	5.00666	5.92936	4.65627	6.14857	NA	6.3832	5.27523	6.35163	5.203135	5.406275	7.39723	6.52556	5.04115	5.662815	5.78426	5.604555	5.258435	5.67324	5.299055	5.14974	5.4016	5.45308	5.45155	5.37258	5.032555	5.04251	5.1585	5.0141	5.29386	4.84311	5.494745	4.93539	5.96523	NA	4.38022	5.615695	5.28667	5.23336	5.09115	NA	NA	NA	5.31566	5.231635	5.35625
123127	Doxorubicin	T2-T2-T2-Db-In	7.30854	7.148295	6.51598	7.130645	6.47513	6.94782	6.631485	7.149525	7.19364	7.039205	6.19914	6.28299	8.60206	7.228665	7.026575	7.21116	7.03994	7.27969	6.9707	6.99374	7.124235	6.676575	6.56379	7.11139	7.0465	5.84093	6.504315	6.29347	6.13308	6.81925	6.89075	6.587055	7.39052	7.028795	8.00555	7.78565	6.12831	7.02061	6.7949	6.75929	6.549425	7.22922	7.12049	6.2593	6.55784	7.30286	6.57343
123976	Neriifolin		8.91908	9.36879	8.62321	8.76941	8.36789	9.41428	8.36052	8.54157	9.820625	9.37571	9.34738	8.65835	9.2881	9.56919	8.43646	9.0265	9.316075	8.62993	9.31862	9.34529	8.99763	9.211175	8.0267	8.88914	8.73109	8.45611	8.56063	9.45875	9.55287	8.54234	9.27887	8.54775	9.53905	8.70165	9.283	10	8.72889	9.67633	8.06364	9.24535	NA	9.357825	9.80897	9.065845	8.34001	8.225315	8.36417
125066	Bleomycin		6.68316	6.402015	4.60206	6.052385	4.60206	6.1692	5.829475	6.331875	6.18192	6.14153	4.60206	4.68449	7.156035	7.060625	7.04214	5.354565	6.43235	6.12383	5.847525	6.966465	7.736795	4.84293	4.901835	6.40186	5.04489	5.398725	4.67462	5.28916	5.280755	5.41577	5.541605	5.13722	5.109855	5.004515	5.878235	7.6253	6.27725	6.055865	5.35377	7.60916	6.58167	5.90576	8.273465	4.87744	4.84706	6.613705	5.19803
125973	Paclitaxel---Taxol	TU-TU-Tu	7.5404	7.314775	7.2204	7.94079	7.31826	7.461235	7.466845	7.55137	7.81547	7.407155	6.53323	7.39313	7.8351	7.2008	6	7.30643	8.20873	7.573635	7.53196	7.05661	7.713495	8.034785	7.55095	8.207	7.51153	6.281935	7.896925	7.54343	6	7.50907	7.45607	7.37271	7.48643	7.51623	7.47477	7.630825	6	7.423895	6.550935	6.2547	7.34341	7.34083	6.12428	6.62953	7.10235	7.296905	7.65835
126728	Ver		9.98334	9.325395	8.887425	9.63428	9.150965	8.692295	9.131965	8.754625	9.67829	8.786965	8.35617	8.22427	9.524615	9.37363	8.962195	8.915765	8.77226	8.98713	8.607865	8.761135	9.211555	9.461765	9.59924	9.56223	8.87557	9.604025	9.55193	9.138275	8.75926	8.74548	8.840925	8.64865	9.53688	9.57307	9.567695	9.35514	8.695325	8.52962	8.75423	8.52548	8.54389	9.069535	9.181685	8.920395	9.17188	9.043585	8.87482
126765	B633407K028		7.69897	7.69897	7.189585	7.69897	7.65956	7.69897	NA	7.40765	7.69897	6.37892	7.29025	6.519375	7.32141	7.282445	7.59291	7.31215	7.33031	7.69897	7.36224	7.28786	7.69897	7.323535	7.225335	7.69897	7.305195	7.20583	7.55707	7.58413	7.11616	7.34996	7.64559	6.41935	7.40119	7.69897	7.69897	NA	6.503135	7.164105	7.201225	6.77102	7.47303	NA	NA	NA	7.341035	7.23846	6.713805
126771	Dichloroallyl-lawsone	RO-anti-RNA-Rs-Ds-Nr	5.734455	4.93593	4.47787	5.244375	4.53049	4.68857	4.53223	5.50025	4.93919	5.3694	4.32057	4.49998	5.85011	4.91386	4.386455	4.923625	4.385565	5.65223	4.65737	5.50286	4.9351	5.465295	4.52533	5.88475	4.944725	6.11214	5.166385	4.825725	4.835575	5.27107	5.150885	4.389425	5.623065	5.75954	5.76818	5.97673	4.667065	4.83481	4.42622	4.720575	4.4694	5.254925	4.918905	4.43224	4.6317	4.4623	4.58549
126849	3-Deazauridine		4.736865	3.53094	2.60206	3.58363	3.62929	3.65484	3.620045	4.20631	3.366395	4.97614	2.60206	3.72306	6.01995	4.247835	3.40985	2.97568	2.646205	3.53725	3.52221	4.11555	4.11332	4.6222	3.60789	5.830445	4.505745	4.82837	4.60493	3.25717	3.03003	4.331625	3.72762	2.67028	5.28385	5.77037	5.07955	5.3766	4.52084	5.00529	3.09664	4.877815	3.08943	4.82204	4.367545	2.649595	2.94589	2.77	4.579365
127755	Triazinate		5.89308	5.18019	5.0762	6.08351	5.28015	5.40076	5.641155	6.57127	5.27099	6.09588	4.74761	5.30162	6.52593	5.276755	5.14214	5.34401	5.02873	5.8541	5.87889	5.76633	5.72424	6.06553	5.22664	5.92536	5.62395	5.61183	5.44643	5.40656	4.7521	5.56652	6.44136	4.07065	5.868325	6.47799	6.22025	7.30103	4.20992	6.04206	4.511245	5.52722	4.91115	6.779105	5.627175	4.29713	5.34634	4.68044	5.29154
128895	128895		6.29334	5.821875	5.89767	5.7809	5.778155	5.89411	NA	5.99361	5.962335	5.825	5.74623	5.70368	6.07105	5.724905	6.00151	5.83508	5.921455	5.84097	5.697425	6.04428	5.94042	5.95773	6.01507	6.12647	6.03708	6.00947	5.98149	5.962895	6.15277	5.672355	6.06405	5.912655	5.88449	6.433475	5.904985	NA	5.96254	5.772795	5.91409	5.94199	5.96808	NA	NA	NA	5.939095	5.9347	6.17648
129943	ICRF-159		3.566185	4.05141	3.12799	3.76025	3.12494	3.79935	3.6549	3.48076	4.0323	4.38687	3.640925	3.31826	4.938995	3.92076	3.73328	3.576165	3.34975	3.64037	3.464955	4.02312	3.160055	3.90772	3.28525	3.958345	4.28857	3.98196	3.32528	3.388475	3.5371	3.370525	3.488825	3.36197	4.424595	3.6453	4.52221	3.16612	3.31826	3.85918	3.64475	4.00104	3.15118	4.02009	3.67866	3.90138	3.12494	3.930795	4.71638
132313	Dianhydrogalactitol	A7-ALK-A7-C2	4.65496	4.08721	3.82391	4.21294	3.82391	4.63271	4.81604	4.973865	4.13314	4.64003	3.82391	3.82391	5.420225	4.77561	3.82391	4.04345	4.34864	4.47651	4.42548	4.873665	4.37016	3.82391	3.99671	4.25041	3.82391	4.00179	3.82391	3.88954	3.82391	4.06216	3.82391	4.13509	5.05458	3.890355	5.23086	5.715355	3.85332	4.611615	3.82391	4.67708	3.992195	5.101245	5.3469	3.998295	3.902	3.96636	3.82391
132791	Butyric		7.757455	7.81593	7.427105	7.71654	7.54556	7.35102	7.266585	7.06434	7.94276	5.775925	5.740195	5.867995	7.25501	7.11098	7.31308	7.326725	6.72998	7.47422	7.025315	6.67905	7.86205	6.81624	7.39279	7.519615	6.884765	6.97653	6.75998	7.26265	6.70649	7.00056	7.427425	5.94652	7.30911	7.557905	7.773985	7.78121	6.330045	6.783115	6.02255	6.491595	6.545135	7.122005	6.58359	6.56502	7.204445	6.66097	5.85449
133100	Rifamycin		4.763625	4.38656	4.6127	4.39698	4.66686	4.75827	4.811565	4.719465	5.187205	4.42629	4.35163	4.39511	4.6636	3.718365	4.77581	3.93571	4.34986	4.2636	4.64066	3.86808	4.57584	4.724065	4.685195	4.9069	4.90894	4.73807	4.58756	5.31291	4.741205	4.79013	4.678	3.78223	5.44276	4.98414	4.89123	5.39504	3.91277	4.770485	4.44439	4.45356	4.797015	4.81682	4.7539	4.69849	4.78753	4.37238	5.57519
135036	SCILLIGLAUCOSIDIN		7.515945	7.63665	7.61723	7.67015	7.28404	8.223405	NA	7.46616	8.58016	8.1109	7.45108	7.62651	8.0863	8.82344	7.14055	7.21981	7.46862	7.468	8.816415	7.56443	7.930355	7.399085	6.92941	8.25894	7.61981	7.43863	7.36559	8.22189	7.69306	7.58585	7.6308	7.42034	7.95122	7.609315	8.55607	NA	7.4634	8.07501	7.579905	7.95841	8.71479	NA	NA	NA	7.48563	6.75127	7.27313
135037	3a.beta.		5.93373	5.98616	5.61854	5.76779	5.82736	5.83367	6.26674	5.6882	6.59947	5.46707	5.78816	4.99811	5.57967	5.0395	5.81948	4.76185	5.51925	4.97348	5.253115	4.88035	6.07137	5.79524	5.58887	6.26881	6.26449	5.9319	5.80335	6.64719	5.82037	5.79426	5.88098	4.89467	6.63507	5.820265	6.55604	6.63184	5.78174	5.8037	5.50884	6.07122	6.14601	6.24261	5.72571	5.691985	5.72099	4.80489	5.92799
135075	19-Norlanosta-5		6.5461	6	6.108235	6.177445	6.268605	6.598595	6.34785	6.40169	6.68057	6	6.207665	6	6.28985	6	6.575625	6	6.579125	6.0383	6.42995	6	6.545205	6.46368	6	6.598595	6.569385	6.47427	6.334575	6.44921	6.07147	6.476855	6	6	6.62937	6.553035	6.52675	6.72285	6	6.387115	6	6.4318	6.57032	6.66097	6.26004	6.325145	6.246605	6.006485	6.48361
135687	5.beta.-Bufa-20		5.85734	6.05232	5.343025	6.16624	5.39663	6.31112	NA	5.54643	6.303045	6.292375	6.011835	6.05549	6.21507	6.079285	5.57166	5.33367	5.89641	5.69854	6.17749	5.937565	6.13665	5.79733	5.48082	6.156155	5.96737	5.636645	5.470555	6.2112	5.676535	5.99103	5.514425	5.42809	6.19058	6.06813	6.37006	NA	5.64444	6.105965	5.80699	6.10322	6.22756	NA	NA	NA	5.48068	5.26656	5.36867
135688	135688		6.20327	6.28127	5.558615	6.36991	5.60108	6.44337	NA	5.98219	6.49204	6.622725	6.27672	6.31441	6.545205	6.271355	6.1887	5.79317	6.02443	6.02781	6.45421	6.30257	6.39381	5.96008	5.86147	6.335115	6.20432	5.97633	5.64577	6.36352	6.06814	6.2895	5.9479	5.67156	6.44282	6.17379	6.613725	NA	6.13036	6.37099	6.071385	6.45802	6.4222	NA	NA	NA	5.8993	5.62316	5.439915
135758	Piperazinedione	A7-ALK-A7-C2	6.66624	5.9233	5.50518	5.90325	5.5103	6.6553	6.81625	7	5.95141	6.58163	5.43171	5.20964	7	6.69686	5.834545	5.85122	6.061035	6.45612	6.45977	6.81094	6.343755	5.60443	5.763005	6.026	5.766035	5.74202	5.39474	5.585965	5.57969	5.97107	5.35164	5.82511	7	5.65076	7	7	5.73717	6.74477	5.64113	6.51439	5.875975	7	7	5.354725	5.52327	5.75869	5.69416
136036	AT		4.73515	5.22368	5.56602	4.52028	5.705825	4.572935	5.03436	4.87597	5.864385	4.58453	4.34489	4.678905	4.718285	4.80143	5.084155	5.21292	4.69519	4.991845	5.32028	4.607305	4.82337	4.751675	4.77943	4.726075	4.83935	4.60044	5.196945	4.512605	4.853345	4.773025	4.6247	5.35187	5.204795	5.37688	4.74073	4.62037	4.55086	5.4671	4.60826	5.015865	5.44975	5.282325	4.541565	4.511835	4.528715	4.65048	4.648465
136037	AT		5.841195	6.5303	6.636545	6.11067	6.741295	5.43583	6.46686	5.95759	6.62902	5.663665	4.67196	5.73448	6.19753	6.36124	6.49894	6.27875	6.20312	6.14813	6.4347	5.831875	6.148735	6.15585	5.91901	5.92299	6.034235	5.56901	6.38405	5.442835	6.16245	5.975785	5.709005	6.38491	6.435315	6.36251	5.765485	5.64445	5.569385	6.42494	5.956085	6.402645	6.371385	6.40207	5.49969	5.53521	5.501535	6.06646	5.57111
136044	Rhodomycin		7.64255	7.43356	7.75146	7.47133	7.40713	7.23043	7.38111	7.59733	7.8502	7.53834	7.25936	7.34239	7.54827	7.384	7.20321	7.33677	7.71921	7.63183	7.21889	7.43464	7.43374	7.62538	7.54594	7.58207	7.40879	7.34625	7.64334	7.291795	7.37489	7.56323	7.31395	7.40051	7.17962	7.46651	7.23966	7.2859	7.56017	7.29151	7.56665	7.65079	7.593295	7.65196	7.53945	7.35337	6.86417	7.63214	7.4694
136513	Furan		6.263755	6.304555	6.327575	6.52098	6.153045	6.25357	6.32628	6.45301	6.55873	5.27401	5.41892	5.61592	6.2901	5.78138	5.60598	6.086265	6.508165	6.40233	6.10724	6.52884	6.45145	6.5607	5.28104	6.40517	6.5461	6.44305	6.63684	6.5804	4.590245	5.85313	6.08225	5.65708	6.441585	6.88233	6.09546	6.49134	5.798085	6.06375	5.33987	6.364185	6.09717	6.34009	6.218605	5.438365	6.46384	5.64396	5.340705
137442	2-Cyclopentene-1-carboxylic		5.65017	5.6761	5.5654	5.39351	5.55782	5.33341	5.50453	5.782105	5.97538	5.00621	5.43753	4.86056	5.31063	4.81189	5.73172	5.22942	5.05878	5.20559	5.38022	4.90987	5.69924	5.46145	5.6353	5.54597	5.9759	5.76263	5.10741	5.6374	5.679045	5.70709	5.51325	4.91917	6.03962	6.22054	5.43714	5.73524	5.376715	5.58646	5.29167	5.621165	5.67153	5.3057	5.6181	5.50423	5.78012	4.98208	5.82322
138333	138333		5.71809	5.829475	5.028085	4.893495	5.556015	5.60446	5.79677	5.45486	6.08896	4.803715	4.898075	4.78598	4.87375	4.78102	6.07483	4.765635	5.32337	4.77739	5.09143	4.796405	5.24447	5.503785	4.82391	5.903305	6.416875	5.69066	4.81453	5.53692	5.78107	5.514245	4.81734	4.776275	6.27355	6.299075	5.862195	5.792285	5.78472	5.27514	5.48527	5.98062	5.933105	5.893375	5.912155	5.804205	5.62681	5.225125	6.162785
139105	Baker's-soluble-antifoliate	RF-anti-RNA-Ds-Nd-Nr-Af	7.33497	6.28173	4	8	5.512875	7.78269	7.0862	8	7.16591	8	4.035255	5.961995	8	5.659115	4	6.59973	6.034465	7.21896	7.45727	6.35302	7.575035	7.24076	5.375	7.42637	7.11403	4.43668	7.26421	4.9127	4.07078	6.02158	8	4	7.293235	8	7.36121	7.692485	4.000415	8	4.783905	4.50267	6.46748	7.388725	5.39983	4.414285	5.16988	4	6.25555
139490	Emofolin		5.435915	2.8194	2.802115	2.8593	2.98839	2.80676	5.13962	3.710305	3.09019	2.958465	2.9009	2.79107	4.50794	2.90894	2.81169	2.827295	2.824765	4.80469	2.92637	3.13406	3.54012	4.79787	2.852475	4.56469	4.293185	2.83899	2.9194	2.9209	2.936375	2.891055	2.89925	2.899455	4.34499	5.45908	4.516625	4.39808	2.8786	2.96904	2.83268	2.942685	2.93143	5.61454	4.401145	2.877	2.95447	2.77934	2.88655
140377	Arnebin		6.53827	6.3908	5.645935	5.678595	5.954105	5.978625	NA	6.19545	6.61437	5.28274	5.93523	5.51484	5.563555	4.76585	6.36101	5.13204	5.34228	5.551005	5.59473	5.55378	5.567055	5.722575	5.65798	6.323625	6.513665	6.39034	5.557115	6.210805	6.33853	6.463555	5.68899	5.31776	7.69107	6.55427	7.255585	NA	5.51113	5.722435	5.56862	6.21223	6.643055	NA	NA	NA	6.1356	5.505495	6.385985
141527	141527		4.94944	4.951685	4.90643	4.94401	4.971575	4.48266	NA	4.868405	4.69253	4.466795	4.281545	4.68038	4.90414	4.31405	6.13451	4.258545	4.72069	4.57907	4.59608	4.87476	4.95381	4.829035	4.91907	4.862045	4.778725	4.6747	4.696915	4.278405	4.280725	4.60357	4.57831	4.76684	4.92103	5.02756	4.99521	NA	4.7287	4.745015	4.90927	4.97362	5.082395	NA	NA	NA	4.96547	4.846755	4.96415
141537	Anguidine		8.428135	7.9571	7.75906	8.159695	7.74318	7.753395	7.818975	7.72296	8.28812	7.774485	7.52659	7.48972	8.53386	7.694685	7.63979	7.895655	7.770395	7.811705	7.55723	7.732495	7.79055	7.75028	8.39395	8.11389	7.78313	8.11222	7.72155	7.79798	7.794915	7.687085	7.87631	7.601865	8.33287	8.02874	8.507085	8.9424	7.80143	7.60826	8.10039	7.657865	7.812105	7.681095	7.90028	7.59548	7.63888	7.97455	7.71418
141540	Etoposide	T2-T2-T2	5.69324	4.997045	4.83747	5.3915	4.74434	5.426545	5.99769	5.61028	5.42365	5.66868	4.72	4.13385	6.496605	5.88986	5.377145	5.473435	5.133245	5.7157	5.31629	5.504175	5.76125	4.76774	4.91635	4.955575	5.24646	4.78153	4.81435	4.484695	3.80608	5.18567	4.58669	5.06078	6.279545	5.11107	6.6539	6.51567	4.47409	5.49062	5.0291	5.663555	4.81436	5.94798	6.236885	5.56573	4.50391	5.61243	4.59834
141633	Homoharringtonine		7.89738	7.916545	7.15569	7.74584	7.45845	7.462005	5.903255	7.23673	8.15463	7.4979	7.339755	6.8609	8.18478	7.206055	7.35197	7.47854	7.31373	7.51193	7.12551	7.21642	7.52725	7.83193	8.04152	7.91423	7.440645	6.985345	7.58848	7.26375	7.50488	7.34066	7.62486	7.48367	7.96317	7.84813	8.2809	7.5168	6.18209	7.129	7.449685	6.66645	7.466245	6.037475	6.240915	5.28136	7.28737	7.25067	7.43831
142055	142055		5.77941	5.2222	5.34444	5.563945	5.47513	5.39852	NA	5.43141	5.69201	5.43482	5.30486	5.38097	5.75019	5.31632	5.30361	5.1648	5.08019	5.492395	5.21971	5.62883	5.56153	5.54956	5.656485	5.75064	5.65122	5.69034	5.478945	5.53426	5.444635	5.565345	5.509225	5.02294	5.5381	5.699615	5.71685	NA	5.54474	5.16514	5.142	5.63368	5.61293	NA	NA	NA	5.6801	4.96531	5.80453
142227	GEIPARVIN		5.76241	5.24944	5.40305	5.46598	5.36223	5.427545	NA	5.41386	5.55433	5.13267	5.10752	5.463965	5.43035	5.180745	5.362365	5.22831	5.324385	5.375305	5.33727	5.40957	5.606365	5.37719	5.39266	5.55859	5.52294	5.503055	5.706385	5.38249	5.43036	5.176575	5.3053	5.06062	5.88688	5.329275	5.36806	NA	5.288955	5.354285	5.31789	5.28447	5.71965	NA	NA	NA	5.37803	5.337125	5.390505
142982	Hycanthone	AI-ALK-Db-In-A2	5.262385	5.236625	4.82198	4.88368	4.83803	4.90695	NA	4.83492	5.06728	5.12124	4.79356	5.03142	5.496635	4.92612	4.99963	4.85796	4.886695	4.93798	4.99921	5.15378	5.080795	5.15503	5.02704	5.37369	5.263835	5.03627	4.945715	5.049555	5.185415	5.20532	4.86532	4.87649	5.343035	5.45475	5.501385	NA	5.20041	5.1327	5.21519	5.52113	5.30227	NA	NA	NA	5.05584	5.00024	5.378
143095	Pyrazofurin	RO-anti-RNA-Rs-Ds-Nr	6.30103	3.326495	4.12461	4.07986	3.21584	4.90858	4.190915	5.229	4.10501	6.30103	5.05269	5.87538	6.30103	5.84099	4.53377	6.30103	3.995415	6.07484	5.57592	6.30103	4.85438	6.23666	4.481425	6.30103	6.30103	6.30103	5.20157	4.66584	4.299365	6.30103	6.2095	3.83487	6.30103	6.30103	6.30103	6.30103	5.49061	5.993595	4.14119	6.30103	5.267435	6.30103	6.30103	3.92181	2.77237	3.85711	5.22392
143147	Urea		5.07472	4.491135	4.407725	4.494975	4.18206	4.46693	4.01414	6.683245	4.83073	4.48156	4.198115	6.089555	4.69174	4.5648	4.580675	4.912995	4.779715	4.96456	5.25974	5.05099	5.30609	4	4	4.521425	4.63327	4.39879	4.134825	4.55646	4.539895	4.40459	4.52435	4.50773	5.23322	4.60668	4.95611	4.74568	4.33561	4.545805	4.502785	4.50524	4.72569	4.87909	4.41886	4.48841	4.44885	4.10133	4.3181
143241	Dibenzo[de		5.64907	5.539285	5.68073	6.175145	5.29487	5.474495	5.48248	5.928215	6.203485	5.702925	5.19973	5.194185	6.026755	5.4978	5.419825	5.220095	5.78633	5.53722	5.17742	6.1945	5.81299	6.29724	5.63034	5.90775	5.96244	6.07364	6.16	5.965985	5.067955	5.451245	5.330295	5.56788	5.342875	6.07737	5.37337	6.40486	5.11044	5.29419	5.67283	5.65361	5.67156	5.54473	5.449025	5.08683	4.898135	5.343705	6.10691
143491	Daunomycin		6.36993	6.10625	5.84224	6.14432	5.78154	5.78529	5.55505	5.92161	6.48551	5.98915	5.42705	5.33246	6.44068	5.89917	6.00125	5.96926	6.38973	6.03422	5.90134	5.95269	6.00365	5.78709	5.841365	5.95748	6.29337	4.57771	5.6451	5.71963	5.26467	5.99454	6.1961	5.58287	6.77051	6.24444	7.25449	7.0567	4.77158	6.08206	5.849805	5.72542	5.70142	5.99887	5.72662	5.46978	5.6935	5.66066	5.94803
143648	Sauzivamycin		7.91505	7.52603	7.82713	7.46467	7.62908	7.475315	NA	7.77321	7.75209	7.38671	7.46265	7.48126	7.63794	7.34344	7.608655	7.00395	7.62135	7.40684	7.50244	7.12885	7.380335	7.57418	7.43839	7.91576	7.80809	7.67743	7.55623	7.66915	7.68361	7.72863	7.44778	8.10577	7.73711	7.66694	7.7375	NA	7.61108	7.518745	7.31085	7.472075	7.59657	NA	NA	NA	7.4675	7.45696	7.86595
144153	Datiscoside		6.40038	6.19914	6.36282	6.03513	6.55781	5.20686	6.32202	5	6.28927	5.67747	5.295505	5	5.89163	5.69112	6.014115	5.93555	6.466075	5.90588	6.34371	5.68259	6.48171	6.13816	5.80917	5.62641	6.07262	6.16752	5	5.7378	6.0566	5.24156	5.587585	5.54126	6.47391	5.47346	5.47809	5.89522	5.57681	5.6196	6.47529	5.80329	6.390965	5.88483	5.65914	5.63293	6.18672	6.44568	6.22005
144168	2(1H)-Quinoxalinone		6.03577	5.7917	4.89006	4.98925	4.8785	4.81363	4.96176	4.99334	6.68659	4.79509	5.48111	4.71554	4.81334	4.79415	5.54084	4.69893	4.81	4.818	4.96629	4.77689	4.81659	5.243	4.68631	5.13271	5.3998	4.89954	5.59107	5.80529	5.29193	4.87587	4.97327	4.69496	6.24868	5.66737	5.74677	6.29476	4.9399	4.97996	4.66078	5.135275	5.60543	5.76523	4.89358	4.78953	4.88116	4.80214	5.21133
144173	Quinoxaline		5.74495	5.70586	5.48519	5.242425	5.44297	4.90099	5.71009	5.53273	5.71916	4.7398	4.75521	4.74096	4.8274	4.81391	5.69826	4.74802	4.850755	5.28376	4.79322	4.85665	4.78485	5.48715	4.76561	5.42604	5.75029	5.66249	4.92312	5.06246	5.140535	5.57867	5.25791	4.8071	6.51645	5.844345	6.19434	6.2822	5.14083	5.47399	4.765855	5.62076	5.55167	5.72366	5.15653	4.79213	4.93911	4.795705	5.75246
144310	144310		5.90577	5.48415	5.60459	5.72421	5.561	5.69574	5.50846	5.75888	5.69604	5.72512	5.25608	5.3627	5.58873	5.56051	5.10938	5.64848	5.05147	5.81419	5.73659	5.61537	5.68837	5.78894	5.589545	5.94619	5.78448	5.77736	5.92363	5.73652	5.81453	6.0756	5.66926	5.35322	6.071085	5.847505	5.760425	6.081595	5.52772	5.73774	5.30719	5.47573	5.475855	5.72692	5.65675	5.42659	5.51721	5.71584	5.61069
144872	144872		5.79179	5.7601	5.265805	5.37408	5.67076	5.65799	5.72534	5.38278	6.43498	4.72102	5.230855	4.75058	4.90072	4.71754	5.69483	4.71915	4.94354	5.60739	5.10875	4.76653	5.448725	5.70534	4.73883	5.78701	5.85403	5.776425	5.084165	5.72181	5.741235	5.53965	5.035185	4.72348	6.26712	6.14952	6.09121	6.06845	5.74071	5.67145	4.73919	5.67933	5.79935	5.74271	5.72782	5.70228	5.68441	4.72877	5.79567
145150	U		5.01455	5.112215	5.151635	5.05122	5.281595	5.069275	NA	5.27105	5.53401	4.6674	4.63722	4.965135	4.992825	4.96612	4.99829	4.93708	4.780435	4.95875	5.01009	4.75181	5.031255	4.94673	4.94647	5.001795	4.99425	4.95997	4.980255	4.897885	5.07595	5.059305	4.92151	4.754125	5.080385	4.9844	5.135585	NA	4.943525	5.027885	5.08557	4.790445	5.124215	NA	NA	NA	4.73974	4.71242	4.930275
145668	Cyclocytidine	DP-anti-DNA-Ds-Dp-Di-Rs	6.18865	5.749405	3	5.05939	5.33251	6.14469	6.56885	5.58418	3	6.54419	3	3	6.936	6.4417	4.62911	4.69032	3.03125	5.03438	5.08077	4.63978	4.48689	3.18939	3	6.42804	5.04706	3.536135	3	3	3	6.117885	3	3.92886	7	4.050105	7	7	5.31183	5.4426	4.72592	5.54746	3.51924	6.19033	6.51505	3	4.21226	3	3.3125
146208	146208		4.6039	5.378175	4.60206	5.2322	4.60206	5.330105	NA	5.31087	5.21946	5.06996	4.60206	4.60206	6.091685	6.160365	5.61161	4.60206	5.16959	5.200385	5.422545	5.8718	6.33309	4.60206	4.60206	5.291515	4.60206	4.60206	4.60206	4.60206	4.64722	4.60206	4.788085	4.609695	4.60206	4.60206	4.81872	NA	5.30874	4.99738	5.13257	7.59669	5.54995	NA	NA	NA	4.60206	5.60275	4.60206
146396	[1		5.23489	5.52982	5.73823	5.65803	5.40694	5.77695	5.48136	6.0217	6.641555	6.789205	5.7311	5.49936	6.14726	5.8046	5.60371	6.131445	5.96147	6.39735	6.97239	5.46288	5.73532	5.87968	5.88929	5.70485	6.36022	4.31045	5.97012	5.80602	5.364305	5.80903	6.00579	5.96133	6.19946	5.82143	6.32742	6.2955	4.73557	6.1021	6.37329	5.62531	5.743085	5.72975	5.32916	5.17135	4.875265	5.92364	6.07805
146397	Nitidine		5.40067	4.92231	5.60963	5.29918	5.22804	5.99242	4.92956	5.82985	6.52745	6.80043	5.6754	5.45122	5.72731	5.67857	5.61632	6.21742	6.65838	6.42974	6.84673	5.18487	5.68313	5.80569	5.684025	5.25684	5.78087	4	5.59837	5.80205	5.49906	5.70646	5.92141	5.92794	6.24873	5.21743	6.4408	6.021	4	6.34408	5.96167	5.62456	4.90743	5.41237	4.13699	4.57835	4.17774	5.44255	5.80734
146604	FUR		7.37966	7.222405	5.7246	6.33516	6.17929	6.456635	6.5174	6.769985	6.72488	7.981085	4.21162	6.09387	8	7.00556	4.76942	7.088615	5.773885	7.36833	6.976735	6.800405	7.726825	7.274525	7.46554	7.95999	7.61698	7.58839	7.11678	6.724055	6.143285	7.06579	7.32834	5.11761	7.09756	7.652965	7.08878	7.375385	7.3778	7.084425	5.92633	7.279705	6.665335	7.518	7.419245	5.56582	5.96165	7.15256	7.241865
148290	Alanine		5.33391	5.55026	5.64735	6.27991	5.23309	5.40956	6.48777	5.930745	5.85772	5.36757	5.24631	5.59497	5.49637	5.24449	5.0291	5.44344	5.261045	5.38136	5.52847	6.12099	5.74123	5.50506	5.52044	6.34951	5.60384	5.37288	5.48544	5.75774	5.0122	5.43166	5.51621	6.11122	5.55283	5.50835	5.19401	5.35512	4.9262	5.30908	4.73118	5.28324	5.25102	5.86351	4.8711	5.01471	5.33122	4.95585	5.62683
150014	Hydrazine		4.09421	3.11504	3.09671	3.21825	3.24297	3.399355	3.358665	3.444095	3.44758	3.78178	3.14772	2.94224	3.86012	3.278215	3.31486	3.09477	3.156305	3.468165	3.36029	3.2697	3.26963	3.70725	2.93134	3.84818	3.48193	3.58758	3.47749	3.28653	3.25905	3.352355	3.46902	2.90707	4.17493	3.99505	3.82838	4.00298	3.32308	3.421	3.35809	3.41503	3.3839	3.63133	3.334975	3.06865	3.19412	3.27869	3.45057
150094	150094		5.47979	5.74724	4.72501	4.78508	5.47186	4.99722	5.71802	4.79034	6.35367	4.68914	4.70646	4.77713	4.74482	4.75197	5.68061	4.71998	4.76585	4.79936	4.85284	4.71394	4.77078	4.89399	4.80444	5.71827	5.75192	5.72305	4.78103	5.70266	5.68995	5.12416	4.69353	4.77198	5.64034	5.33869	5.61472	5.49101	5.74065	5.65939	4.77452	5.67938	5.648175	5.7005	5.75173	5.02975	5.4985	4.86534	5.73895
150834	6H-Pyrido[4		5.124785	5.12508	4.72429	5.12387	4.788425	5.1903	NA	4.962305	5.22709	4.939805	5.088	5.00927	5.359285	5.02124	5.25276	4.83702	4.78283	5.01528	5.12087	5.070305	4.96761	5.16944	4.944945	5.353325	5.181005	5.187555	5.34626	4.959825	5.06166	5.267055	5.05947	5.305775	5.41806	5.232825	5.45411	NA	5.452965	5.134945	5.258555	5.26111	5.35271	NA	NA	NA	5.09078	5.28875	5.1748
152731	6H-Pyrido[4		6.32216	5.763835	5.7882	5.86467	5.75419	6.38713	NA	5.8482	5.87982	5.7933	5.998255	5.79012	6.45906	5.7674	5.745185	5.64664	5.74377	5.800875	6.68775	5.95938	5.87762	5.716395	5.7244	6.535455	6.48551	5.815975	5.84885	5.75131	5.735005	6.2843	5.84224	5.61614	7.508	6.062055	7.757	NA	5.80825	6.262115	5.738	5.82182	6.23765	NA	NA	NA	5.76312	5.78403	5.88979
153353	L-Alanosine	RO-anti-RNA-Rs-Ds-Nr	6.50183	4.178365	3.97916	5.87325	4.55746	5.74004	4.7333	5.499625	4.558145	6.696065	4.37261	4.930235	6.21104	5.09236	3.92262	6.12219	4.13303	6.16836	5.1102	5.305945	4.995345	4.93298	4.86268	6.01394	4.76088	5.69211	6.477725	4.86278	4.70196	4.969195	6.51392	4.23751	5.024475	4.84449	4.70264	4.95236	5.79582	4.76705	5.42076	5.34162	4.5117	5.821585	5.55535	4.6448	4.27407	4.21586	4.589695
153858	Maytansine	TU-TU-Tu	8.89226	7.92825	7.75543	8.67346	7.62191	8.28824	8.02157	8.1926	8.54702	8.11158	8.07762	7.857365	8.53303	8.43465	8.53999	7.967225	8.35101	8.23584	8.22889	8.42955	7.80326	7.857455	8.56881	8.057705	8.29415	8.49655	8.06568	8.38744	8.16592	8.42933	8.50536	8.51737	8.54954	8.47066	8.50724	8.56059	7.940225	8.173215	8.14981	7.91826	7.92195	7.88972	8.24989	7.65706	8.118	8.294765	8.0382
154756	4(1H)-quinazolinone		6.3166	6.85479	6.58533	6.81731	6.24947	5.64849	6.49223	6.74683	6.59632	6.22056	5.91234	5.81771	6.40654	6.11562	5.122105	6.32957	7.265495	6.47214	6.30669	6.43419	6.58568	6.52646	6.02924	6.48957	6.57651	6.51358	6.82313	6.92225	6.465745	6.075	6.38141	6.421595	6.39109	6.90319	6.22925	7.28578	6.32994	6.16625	6.506015	6.66267	6.64335	6.379895	6.33583	5.38474	6.327575	6.12886	6.54799
155246	Benzamide		4.711265	4.74514	4.66798	4.789735	4.72123	4.268475	4.754985	4.685675	4.56043	4.357485	4.15107	4	4.41717	4.49771	4.60807	4	4.76053	4.35551	4.120115	4.62951	4.489725	4.70378	4.51597	4.71805	4.73329	4.70814	4.41076	4.33607	4.20053	4	4.17664	4.49213	4.52935	4.710375	4.538365	4.59149	4.705405	4.148385	4.23874	4.684435	4.17612	4.459445	4.151395	4.14576	4.716885	4.5147	4.75643
155693	9-Methoxy-2-methylellipticinium		5.21962	6.0916	5.558205	5.916495	5.56575	6.23255	4.88932	5.67144	6.27805	6.48865	6.10752	6.3071	5.78526	6.38386	5.681585	6.802635	6.85153	6.95891	7.049015	6.74491	6.60778	5.467	5.71725	5.80925	6.18321	4.471	5.90979	5.554685	5.7025	6.68481	5.58957	4.99663	5.88589	5.854275	6.6171	4.44103	4.45194	7.000505	4.80496	5.537425	6.32184	6.79401	5.39311	4.61412	4.9954	6.60463	6.33061
155694	9-Methoxy-2		6.41194	6.66637	6.74711	6.4735	6.59759	6.934055	NA	6.89255	7.38147	6.80745	6.441445	6.87299	7.334095	6.82074	6.84229	7.24897	6.91693	7.66043	7.91277	7.291685	7.11702	6.26359	6.302065	6.917045	7.32568	5.33586	7.213465	6.73466	6.45051	7.317555	6.514315	6.17461	6.86055	6.60965	7.05085	NA	5.513685	7.514255	6.52751	6.53813	6.82079	NA	NA	NA	6.449015	7.542175	6.99866
156130	MELAMPODIN		4.41272	4.30528	4.2552	4.238735	4.23979	4.237335	NA	4.273765	4.78942	3.98148	4.08585	4.208755	4.158465	3.954645	4.23309	3.87491	4.04979	4.18316	4.16781	4.053	4.08338	4.16887	4.22304	4.340345	4.37657	4.220875	4.23777	4.26423	4.19157	4.148605	4.20558	3.882035	4.832785	4.11339	4.27394	NA	3.986595	4.106285	4.16095	4.257695	4.40463	NA	NA	NA	4.27507	4.144775	4.295045
156305	Methanesulfonamide		5.847145	5.66373	5.35945	5.70742	5.29291	5.6127	5.5177	5.918515	5.649475	6.32692	5.17002	5.26859	6.605055	5.99565	5.55997	5.795465	5.533315	5.731935	5.629215	5.791745	5.50418	5.546525	5.341995	5.64912	6.08103	5.630965	5.46517	5.313775	5.41194	5.5785	5.68086	5.80389	6.267045	5.60885	6.814465	6.92241	5.59855	6.173335	5.41343	6.519885	5.353945	5.59177	6.331235	5.18598	5.5064	6.080995	5.71813
156625	CORALYNE		4.368925	5.13357	4.61829	4.84969	4.70338	4.83407	4.12035	5.119845	5.42014	4	4	4.476815	4.27472	4.43317	4.61538	5.44058	5.02775	5.3009	5.940695	4	5.07994	4.064915	4.8245	4.51245	4.67877	4	4.552185	4.85777	4.99181	4.712795	4.29679	4.315685	5.069265	5.01402	4.63946	4.84807	4.06842	5.259285	4.10749	4	4.22828	4.32254	4	4	4.7353	5.00196	5.317645
157004	Nybomycin		5.90047	5.887355	5.745045	5.80129	5.734605	5.75243	NA	5.887225	5.93518	5.79504	5.59646	5.89158	6.13355	5.805765	5.65374	5.700805	5.73239	5.88232	6.04435	5.80615	5.857805	5.760565	5.84249	6.322795	6.24075	5.63666	5.894265	5.77774	5.93905	6.10439	5.962565	5.3455	6.010045	5.858695	6.354045	NA	5.697745	5.704925	5.69822	5.7748	5.831745	NA	NA	NA	5.67386	5.78736	5.89548
157035	2513-77-1		5.09198	4.87665	4.908095	4.86155	4.85963	4.795285	NA	4.8386	5.0716	4.08652	4.765215	4.67723	4.85753	4.284115	4.874205	3.98335	4.3653	4.30498	4.603285	4.62448	4.788725	4.53562	4.64121	4.92794	4.85422	4.899215	4.81222	4.879325	4.79262	4.75227	4.82106	4.179595	4.94251	4.65961	4.827605	NA	4.483765	4.8268	4.74109	4.980015	4.91711	NA	NA	NA	4.89617	4.75591	4.845285
157365	157365		-1.96284	-1.850285	-2.30103	-1.70875	-1.895325	-2.05231	-1.86501	-1.96091	-1.77165	-2.14623	-2.103235	-2.118465	-1.79955	-2.055415	-1.98555	-2.24349	-1.59515	-1.93818	-2.10548	-1.81968	-1.75918	-1.854635	-1.98585	-2.05123	-1.8493	-2.30103	-1.980855	-1.72399	-2.30103	-2.18123	-2.11505	-1.96596	-1.98175	-2.15219	-1.70814	-0.84985	-2.30103	-2.25709	-1.88566	-2.02587	-1.72715	-2.04108	-2.11224	-2.261525	-2.30103	-1.94814	-1.77036
157930	Sulfonium		5.67782	5.59983	5.8022	6.98343	5.46492	5.606945	6.43814	6.187875	6.48204	5.51561	6.8451	4.86958	5.63148	6.95749	5.37651	5.393095	5.6455	5.61163	5.62204	6.26923	7.18448	5.675435	5.622945	5.84781	5.46536	4.46417	6.29736	6.163945	6.42131	6.248175	6.11533	5.58549	5.65613	5.90057	5.196935	5.32541	4.64396	5.50435	6.46308	6.10479	5.152465	5.39294	5.15867	5.49892	6.15321	5.35312	5.91295
157995	Fagaronine		4.12494	4.77683	4.40272	5.366585	4.12494	5.03636	NA	5.8177	6.65138	4.629555	4.332895	5.11065	4.990035	5.593515	4.618045	5.825835	5.55481	6.57036	7.011925	5.02088	5.54306	4.12494	4.39746	5.274425	4.84253	4.12494	4.12494	5.246875	5.22214	5.85826	4.67948	4.641195	5.672965	5.377955	5.92423	NA	4.12494	6.146035	4.93429	4.140495	4.616305	NA	NA	NA	4.12494	5.728885	4.829615
158036	1		5.79818	5.05817	4.699905	4.90307	5.20083	4.90815	4.98365	5.237795	5.49958	4.83923	4.92312	4.56793	4.85873	4.67333	4.83317	4.66553	4.94511	5.37915	5.39111	4.88293	5.35477	4.972435	4.81249	5.57582	5.71622	5.36814	4.89797	5.5317	4.90734	4.99776	4.93195	4.442305	5.61278	5.430865	5.36139	4.85441	4.81425	5.05372	4.40374	4.85967	5.510755	5.41412	4.85931	4.6183	4.96533	4.634675	4.91042
158382	4(1H)-Quinazolinone		5.38174	5.71348	5.5769	6.05112	5.05338	5.14205	5.64334	5.88053	5.74871	5.22536	5.09843	5.13141	5.47441	5.2223	5.32127	5.40173	5.71712	5.51943	5.17004	5.45803	5.731	5.659605	5.07875	5.58835	6.01864	5.965685	5.49309	6.00779	5.57156	5.2883	5.38292	5.65446	5.78925	6.42248	6.13266	6.27942	5.25185	5.16144	5.297935	5.51899	5.41781	5.3898	5.10371	5.09063	5.27811	5.10858	5.65308
158383	4(1H)-Quinazolinone		5.65436	6.15676	5.80802	6.51509	4.92091	4.94565	6.086535	5.57402	5.93781	5.79224	5.53237	5.224585	5.7282	5.5	4.5085	5.699205	6.83054	5.7937	5.80124	5.82816	6.21401	6.33303	5.38262	6.42829	6.39127	6.302525	5.233085	6.61877	5.11905	5.22615	5.75	5.499285	6.1232	6.646445	6.40488	5.383535	5.15204	5.207645	5.289295	6.1633	5.95875	5.75968	5.19533	5.295	4.286325	5.32573	6.17324
158389	4(1H)-Quinazolinone		6.60839	7.21002	6.86444	7.24563	7.18851	5.82802	6.77104	7.28576	7.05658	6.41305	6.4767	5.96216	6.7108	6.3454	4.84292	6.36145	6.932545	6.67119	6.34739	6.81146	6.90683	7.03464	6.33096	7.02641	7.25555	7.29878	7.069845	7.61129	4.88476	6.3572	6.93832	6.98872	6.70146	7.69891	6.93308	7.599135	5.851195	6.31193	6.674245	6.68325	6.795465	6.39986	6.35223	6.273875	6.408715	6.51425	6.92041
161128	161128		4.65829	4.76012	4.52133	5.22029	4.77296	4.49162	5.13664	5.38822	6.79651	4.81273	4	4.5634	5.71544	4	5.29809	4	4.53003	4.49405	4.28383	4.37559	4.48565	6.03082	4.45615	4.54653	4.88428	4.40859	5.32891	6.586045	4.71536	4.48912	4.4	4	6.1047	6.4264	5.50137	4.96012	4.11881	4.48241	5.90975	4.43782	5.650375	5.20379	4.27786	4	4.208385	4.35734	4.66383
162907	6-(5-Hexen-1-yl)ellipticine		5.23068	5.008175	4.85034	5.30114	4.972	5.333905	NA	5.00139	5.350225	5.08258	4.78134	4.83784	5.18631	4.79014	5.453405	4.7549	4.88247	4.89803	4.89719	5.045935	4.87646	5.20746	4.95201	5.332475	5.357155	5.225385	5.01325	5.29834	5.26475	5.39009	4.990535	4.74527	5.41067	5.438185	5.562365	NA	5.21221	5.10076	5.0755	5.15561	5.256545	NA	NA	NA	5.368825	4.96198	5.43171
163027	Diketocoriolin		5.96483	5.46969	5.45377	5.43845	5.46235	5.49335	NA	5.46916	6.02012	4.514975	5.441245	4.53235	5.34395	4.634595	5.61967	4.527815	4.51069	5.02686	5.208	4.68788	5.095235	5.254215	5.26789	5.61444	6.11551	5.478375	5.10945	5.496695	5.35493	5.47599	5.377665	4.43105	7.164645	6.240675	6.46006	NA	4.61595	5.392735	5.11054	5.552415	5.5921	NA	NA	NA	5.51413	4.867825	5.967825
163088	Berbinium		3.99561	5.182565	4.4836	5.338725	4.70561	5.02476	NA	4.489815	5.204385	4.17851	4.16492	4.36697	4.84331	4.80795	4.31675	5.23138	4.37582	5.2185	5.31637	5.059125	4.42286	4.38288	4.75324	4.76295	4.44499	3.68273	5.0788	5.36833	5.015445	4.8734	4.44842	4.06342	4.84081	4.84507	5.06518	NA	3.81458	4.99931	3.98518	4.18806	4.15167	NA	NA	NA	4.908965	4.80466	5.10671
163443	163443		5.06341	4.92345	4.918015	4.896285	4.85818	4.89667	NA	5.03613	5.00262	5.0424	4.88583	4.915945	5.48963	5.12915	4.617045	4.9509	4.67241	4.85216	5.01259	4.97737	5.13191	4.82521	5.042685	5.36069	5.258765	5.038125	4.935305	4.85324	4.78857	5.22838	5.000425	5.30308	5.119785	5.07866	5.37881	NA	5.41029	5.48561	5.10662	5.27777	5.04514	NA	NA	NA	4.96884	4.9331	5.07435
163501	Acivicin	RI-anti-RNA-Et-Nr	5.77186	5.53145	5.01723	5.61696	5.38153	5.364635	5.429355	5.536165	5.26537	6.060655	5.7643	5.1327	6.35303	5.731335	4.615605	5.36635	4.78846	5.6124	5.93384	5.883065	5.40708	6.053205	5.447805	6.171725	6.0526	6.09737	6.20903	5.49418	5.247035	5.620425	6.18311	4.888495	5.87239	5.54969	5.642615	6.1277	5.2777	5.33932	5.18978	5.52493	5.170995	5.43252	5.88543	5.48021	5.304565	5.209365	5.23901
164011	Zorubicin (Rubidazone)	T2-T2-T2-Db-In	7.131035	6.85852	6.34938	6.5627	6.24076	6.66285	6.627235	6.60845	6.648955	6.66449	6.10595	6.00856	7.53109	6.73285	6.89991	6.795165	6.531105	6.76567	6.5638	6.75029	6.528365	6.194595	6.264095	7.069255	6.89671	5.65309	6.39596	6.26806	5.848225	6.53058	6.599195	6.30665	7.20051	6.58599	7.39564	7.90309	5.59281	6.85165	6.38144	6.80482	6.611405	7.2582	7.082825	6.287095	6.28564	6.85847	6.31496
164017	164017		5.968935	5.61969	5.663075	5.625085	5.62837	5.70695	NA	5.642075	5.698345	5.747705	5.66875	5.83182	6.20694	5.670835	5.69344	5.687195	5.70184	5.688885	5.928235	5.73049	5.7164	5.85884	5.721205	6.15745	6.09497	5.875045	5.8062	5.688615	6.103805	5.91197	5.72584	5.66846	6.27515	6.260945	6.59894	NA	5.700465	5.82211	5.67278	5.71977	5.72431	NA	NA	NA	5.69899	5.66316	5.830445
165563	Bruceantin		8.59871	8.609705	7.97992	8.63793	8.36891	8.391465	8.36179	8.34577	8.622065	8.21747	7.61175	7.53335	8.60793	8.04401	7.8721	8.48625	8.45416	8.4129	7.74078	7.73367	8.57286	8.42455	8.604725	8.47426	7.99407	7.618675	8.23156	8.44286	8.37814	7.90068	8.37993	8.280465	8.46779	8.49185	8.620255	8.5952	7.78126	7.794355	7.89499	7.525555	8.18047	7.72762	8.235945	7.74305	7.82732	8.46753	8.03027
167406	Urs-12-en-28-oic		5.10307	4.83624	4.92256	4.70962	4.95688	4.91587	NA	4.911705	4.87526	4.99904	4.912245	4.95829	4.89002	4.82967	4.90093	4.86074	5.450415	5.027575	5.389045	5.58625	4.97846	4.948865	4.96552	5.098115	5.29734	5.274885	5.018515	4.99402	4.89463	5.018	4.81795	4.81965	5.326435	5.454475	5.51998	NA	5.088865	4.88699	4.89254	5.024475	5.193865	NA	NA	NA	5.28915	4.90608	4.87015
167780	Asaley	A7-ALK-A7-C2	5.588755	5.598635	5.60337	5.46394	5.22577	5.35069	5.54795	5.751415	5.77378	4.83439	4.72548	4.661255	5.465335	5.26533	5.7995	4.86167	4.8975	5.11878	5.37966	5.18218	5.55292	4.76997	4.83524	4.7864	5.10449	4.99057	4.68642	5.38939	4.7542	5.086545	4.86254	4.7786	6.1655	5.29867	6.3916	5.97853	5.164445	5.4972	4.72911	6.006	5.67488	5.64394	5.60434	4.79285	5.44832	4.78924	5.45753
167781	Benzamide		4.91465	4.149385	4.26452	4.47887	4	4.859455	4.40799	5.15515	4.60317	4.622515	4.010945	4	5.475765	4.75296	4.09744	4.2093	4.41751	4.605655	4.56741	4.58468	4.63074	4.26226	4	4.361425	4.23248	4.016675	4	4.350965	4.08652	4.48814	4.34107	4.559955	5.274095	4.185995	5.272195	5.561245	4.557345	4.54615	4.28384	4.652365	4.39812	4.654345	5.2206	4	4	4.43326	4
169627	2H-Pyran-3-carboxylic		4.87995	4.86806	4.85576	4.88056	4.890325	4.834485	NA	4.87184	5.49827	4.819725	4.90703	4.874495	4.85588	4.81129	4.86389	4.86193	4.881135	4.866455	4.864675	4.8484	4.88201	4.831245	4.859425	4.971865	4.92968	4.830525	4.85494	4.91508	4.95537	4.86715	4.87666	4.7058	5.20875	4.7758	4.97753	NA	4.86463	4.87052	4.85947	4.766165	4.87386	NA	NA	NA	4.88874	4.88185	4.99048
169716	2		5.20093	4.84324	4.77283	4.94244	4.72191	5.27602	4.83799	5.30331	5.12108	4.99284	4.61468	4.78195	5.64726	4.88011	4.84936	4.86911	4.86581	5.0645	5.01397	4.926	4.94671	4.9429	4.8166	4.91928	4.93964	4.87029	4.715785	4.90882	4.704	4.93731	4.84016	4.78037	5.65807	4.96715	5.64718	5.69192	4.83223	5.19282	4.90943	5.115425	4.82872	5.3362	5.41833	4.64249	4.859155	4.887965	4.81776
169780	ICRF-1		3.54368	3.61139	3.47381	3.714075	3.2683	3.84131	3.44898	3.53202	4.23402	4.65463	3.60206	3.38289	5.14795	3.96062	3.54249	3.53334	3.412505	3.585135	3.425945	3.56547	3.505315	3.916275	3.50374	4.01632	4.34995	3.83557	3.303645	3.53848	3.5503	3.50986	3.483335	3.26149	4.78663	3.5479	4.74716	3.43276	3.413965	3.57844	3.57108	4.086125	3.45858	3.53103	3.89728	3.64694	3.34232	4.07189	5.048755
170365	Thiactin		5.95818	5.80171	5.78227	5.86562	5.86832	5.64463	5.77631	5.90784	6.58148	5.36077	4.739135	5.21097	5.74187	5.02895	6.0599	5.57069	5.741285	5.802815	5.8184	5.47578	5.760835	5.844015	5.175725	6.29975	6.38612	5.38505	5.7768	5.756145	4.85594	5.80155	5.01213	4.98948	6.41809	5.9783	6.43459	6.52022	4	5.713115	5.759045	5.534205	6.45492	5.81172	5.6347	5.56033	5.81915	5.72154	6.29017
170984	Pimozide		5.45745	5.63844	4.92877	5.57143	5.67902	5.02354	5.57449	4.94808	5.57108	4.98694	5.02363	5.00305	5.4216	4.82963	5.40877	4.87529	4.94252	5.12063	4.92897	5.33376	5.43301	5.56987	5.72118	5.24879	5.27476	5.509045	4.99724	5.45443	4.9538	4.91782	4.85842	4.91198	5.42044	5.47138	5.42769	5.60152	5.52835	4.90278	4.913075	4.93844	5.64234	5.43601	4.90629	4.9755	5.4804	4.92342	5.75155
172112	Spiromustine	A7-ALK-A7-C2	4.0254	3.60206	3.60206	3.60206	3.60206	4.072045	NA	4.18796	4.24087	3.76483	3.60206	3.60206	4.118445	3.79921	4.19041	3.65687	3.60356	3.656265	4.06377	3.96783	4.09594	3.60206	3.60206	3.64719	3.680505	3.60206	3.60206	3.60206	3.60206	3.60206	3.60206	3.60206	4.3745	3.60206	4.482955	NA	3.60206	3.96455	3.60206	4.385305	4.141025	NA	NA	NA	3.60206	3.60206	3.60206
172610	METHYLUNDECYLPIPERIDINE		4.74043	4.02608	4.093475	4.32662	4.085725	4.230365	NA	4.42572	4.29948	4.04532	4.120015	4.06512	4.259465	4.11082	4.35802	4.09329	4.20143	4.19989	4.142845	4.06397	4.13433	4.71184	4.12054	4.418625	4.220165	4.399115	4.455845	4.071035	4.11893	4.119805	4.18879	4.0265	4.61501	4.734195	4.84092	NA	4.35559	4.17761	4.08785	4.304445	4.50363	NA	NA	NA	4.06095	4.127875	4.438235
172946	Colchicine		7.046855	7.4609	7.35948	7.5055	7.48812	6.863405	NA	7.11011	7.357555	6.07823	7.22112	6.80272	7.03612	6.65814	7.5055	6.71839	5.31383	7.043525	7.20852	7.083825	7.32643	6.97221	6.92282	7.059415	7.225285	6.448735	7.1561	7.48812	6.421095	6.92745	6.788485	6.75196	7.48812	7.5055	7.0675	NA	5.233955	6.62069	6.85084	7.018885	7.073555	NA	NA	NA	5.35097	7.0483	7.074765
174119	Cytochalasin		6.087925	5.72256	5.742775	5.46068	5.863505	5.52337	NA	5.588545	5.979705	5.35725	5.61107	4.913645	5.27054	5.6908	6.1234	5.60924	6.56776	5.56366	5.8473	5.591795	5.880775	5.67564	5.336135	5.61849	5.8864	5.909865	5.32745	5.75092	5.64097	5.61288	5.54745	5.232115	6.54374	6.06388	5.98922	NA	6.126785	5.77496	5.84819	6.27635	6.43339	NA	NA	NA	5.84668	5.67209	5.8706
174589	174589		6.608435	5.48523	5.65384	6.070415	5.38623	5.086305	5.562095	5.64441	5.46758	5.26995	5.38124	4.57294	5.2662	5.5478	5.27717	5.500185	5.851985	5.619495	5.23018	5.252835	5.71806	5.528075	4.54535	5.6222	5.63297	5.81978	5.528975	5.645635	4.370805	5.150765	5.32405	5.51396	5.86218	5.972205	5.77885	5.904025	5.18253	5.36126	5.48559	5.353595	4.97005	5.530695	5.15965	5.099285	5.21384	4.4103	4.98489
175151	21		8	7.675535	6.3141	7.633355	7.57109	6.83691	7.35984	7.48362	7.34267	7.46905	7.83313	6.35264	7.932875	7.65968	7.610575	7.323705	8	7.81269	7.55077	7.30568	7.70013	7.85501	7.07009	7.18907	4.66453	8	4.766815	6.81617	8	4.58162	7.3518	7.55739	7.74088	5.59343	4.92098	7.18713	7.69349	5.300595	7.79567	7.922535	7.978445	6.94338	8	8	6.77721	7.5138	8
176324	Hydroxy		5.81229	4.759795	4.50571	6.04573	5.4612	5.51517	NA	5.49034	5.73407	5.753485	5.80993	5.342705	5.516025	5.57908	4.493725	5.28506	4.489955	5.51947	5.73497	5.55618	5.96575	6.63182	5.95437	5.679445	5.55948	5.876965	6.13107	6.23617	5.16874	5.496355	5.53045	5.09407	5.94257	5.752645	5.77743	NA	4.91656	5.403205	5.87865	5.686145	5.23497	NA	NA	NA	5.17586	4.41295	6.346955
176326	9-Chloroellipticine		5.86639	5.13422	5.73585	5.43281	5.08981	5.527255	NA	5.50227	5.68185	5.469515	5.391305	5.81157	5.88215	5.45648	5.33641	5.65895	5.52719	5.68021	5.71274	5.618795	5.67377	5.721825	5.12903	5.980925	5.836045	5.86871	5.74229	5.72365	5.725825	5.93961	5.552545	5.2772	5.87725	5.795485	6.00354	NA	5.57412	5.53072	5.42682	5.81942	5.86907	NA	NA	NA	5.217995	5.54181	5.64065
176327	Ellipticine		7.12323	6.216955	6.38485	6.39736	6.3197	6.554725	NA	6.366985	6.45907	6.56784	6.455875	6.98805	7.30242	6.36705	6.703255	6.436445	6.49217	6.75389	6.91976	6.543705	6.42146	6.915095	6.47374	7.25589	7.31691	6.99486	6.92906	6.350685	6.97459	6.735175	6.444145	6.31523	7.12996	7.01954	7.09896	NA	6.272805	6.550355	6.32566	6.26234	7.041715	NA	NA	NA	6.30935	6.20244	6.62719
176328	Ellipticine		6.87628	6.01407	6.091785	6.11771	6.084865	6.2617	NA	6.11576	6.46502	6.400385	6.21198	6.72907	7.01694	6.210265	6.13585	6.37083	6.13546	6.56605	6.74173	6.45081	6.20332	6.70576	6.388015	7.03983	7.118205	6.76831	6.814875	6.140435	6.782845	6.60446	6.31667	6.20109	6.83801	6.76475	7.353435	NA	6.09609	6.42712	6.07477	5.87445	6.522285	NA	NA	NA	5.9926	6.092355	6.77451
176503	Fastigilin		6.09677	5.23229	5.334105	5.421365	5.55627	5.504075	NA	5.89454	6.2067	5.056865	5.46955	5.290255	5.66973	5.102125	5.345215	5.11957	5.25236	5.40273	5.25812	5.25313	5.426345	5.41033	5.27829	5.70058	5.73	5.690135	5.32038	5.672575	5.31991	5.891995	5.35741	5.092615	6.05427	5.708235	5.88945	NA	5.22857	5.446975	5.23299	5.44968	5.9575	NA	NA	NA	5.3872	5.291755	5.69208
177365	1-Propanesulfonamide		4.81587	5.00733	4.69262	5.23564	4.72463	5.27657	4.62559	4.99498	5.150915	5.32465	4.78248	4.93162	6.53227	4.840115	5.31001	5.60467	4.86366	5.38706	5.13614	4.69505	4.71161	4.76865	4.83364	4.85871	4.84265	4	4.98253	4.83789	4.64324	4.68902	4.7073	4.74486	5.15173	4.71744	5.66305	5.26618	4	5.31785	4.75777	4.45002	4.681895	4.81428	4.71001	4.72104	4.65004	4.93181	4.88385
177499	5H-Pyrrolo[2		8.43907	8.33982	8.57788	8.39391	7.760985	8.499275	8.29953	8.44057	8.69819	7.72127	7.75476	7.52717	8.530225	8.47602	8.213055	8.20466	8.222855	8.451945	8.42168	8.414455	8.53614	8.01218	7.815535	7.80925	8.16735	8.37099	7.83491	8.550205	8.45044	8.163625	7.59046	8.17549	8.691565	8.324835	8.43902	9.36456	8.656715	8.336875	7.74642	8.26333	8.70893	8.414235	8.652155	7.5642	8.104465	6.936555	8.087695
178249	7H-Furo[3'		4.8082	4.77607	5.73678	5.71139	4.09868	7.079295	NA	6.447265	4.93543	5.63162	6.57028	5.454905	6.59793	5.984835	5.644445	4.73167	5.42018	5.05783	5.32482	5.059475	5.15309	4.32079	5.228195	5.442965	5.15309	6.50884	6.491005	5.81414	5.37435	5.39687	5.827205	5.42239	3.90309	3.90309	3.90309	NA	5.23502	5.286245	5.00404	5.95344	4.915155	NA	NA	NA	5.35075	4.92296	5.662625
180510	Daunorubicineal		6.26639	6.328485	5.8735	5.97065	5.718805	6.256905	5.52974	5.882815	6.280555	6.038895	5.73671	5.32845	6.5092	6.073135	6.275505	5.99904	5.71528	6.092485	6.03076	5.93302	6.03033	5.67912	5.68124	6.08326	5.80778	5	5.618705	5.62	5.35306	5.912845	5.64182	5.53214	6.78894	5.96433	6.920185	6.795745	5	5.959825	5.65845	6.359575	5.828905	6.236335	5.78249	5.59441	5.839365	6.36477	5.84959
180973	Tamoxifen		5.386685	5.36963	5.36906	5.39154	5.36702	5.34929	5.3801	5.38249	5.357055	5.37675	5.30449	5.369225	5.35197	5.35659	5.41919	5.36027	5.420625	5.40313	5.379395	5.34442	5.334355	5.45905	5.406395	5.40285	5.41526	5.35718	5.39333	5.39783	5.36358	5.31711	5.35988	5.338485	5.391535	5.48661	5.40947	5.31595	5.42996	5.351445	5.37086	5.37008	5.38596	5.387925	5.33606	5.396055	5.355505	5.31007	5.409725
182986	Diaziridinylbenzoquinone	A7-ALK-A7-C2-Re	5.60611	5.249655	5.207575	5.42889	4.86943	5.73808	5.597765	6.29253	5.45907	5.72817	5.22325	4.74165	6.79421	6.07567	5.29237	5.363165	5.354975	5.57458	5.535445	5.94859	5.82013	5.15437	5.17369	5.45364	5.340685	5.07794	5.03446	5.289635	5.317895	5.41142	5.248365	5.3016	5.90345	5.29893	5.83878	6.27073	5.263085	5.84989	5.41167	5.85522	5.35327	5.82599	6.150555	4.46715	5.33642	5.407915	5.13024
192965	Spirogermanium		6	5.81192	5.81994	5.902305	5.9508	5.72633	6	5.94065	5.74929	5.67125	5.61603	5.72503	5.89906	5.820645	6	5.8241	5.87774	5.798225	5.696115	5.77582	6	5.898615	6	5.926115	5.81432	5.85763	5.76688	5.68252	5.58843	6	5.76125	5.63251	5.86082	6	5.80785	6	5.870235	5.80423	5.95471	5.77554	5.90708	5.96368	5.78323	5.780125	5.82988	5.66014	6
194617	Isoquinocycline		6.30446	6.04182	5.79051	5.51405	5.76449	5.80688	5.88601	5.93481	6.51262	6.40031	5.99429	5.70534	6.39519	5.98845	5.78622	5.630975	5.74098	5.815875	5.70268	5.80317	5.92306	6.1533	5.9552	6.24163	6.06685	5.6571	5.98241	5.99327	5.65216	5.96116	6.28662	5.68205	6.469125	6.028625	6.476025	6.541615	5.753275	5.8253	5.89586	5.82416	5.97832	5.95322	6.21314	5.76562	5.80183	6.153985	6.07561
201241	201241		4.10551	4.76474	4.556595	4.15147	4.060845	4.07623	NA	4.348745	4.87708	3.888205	4.54592	4.42961	4.187385	4.196365	4.47546	4.41275	4.25968	4.765975	4.601905	3.98404	4.19428	4.011115	4.56432	4.49266	4.11177	3.826445	4.46324	4.81866	4.85961	4.38341	4.04121	4.266	4.712775	4.28885	4.466185	NA	4.179515	4.40979	4.065205	4.46388	4.25454	NA	NA	NA	4.04445	4.1856	4.31827
204985	7H-Furo[3'		4.76299	4.35348	5.32433	3.90309	4.043455	5.992835	NA	6.10957	4.46519	5.55937	6.01191	4.18562	5.414475	5.11601	4.921805	4.501285	5.06045	4.82519	4.862145	4.83108	4.8637	5.63298	6.36424	4.63012	5.24837	4.87904	5.61403	4.83721	4.27051	5.15509	4.81255	4.826205	4.7917	3.90309	5.49457	NA	5.384595	5.764235	5.04908	5.83268	4.69026	NA	NA	NA	4.438615	4.78386	5.62741
207111	207111		3.924925	3.613395	3.62216	3.569235	3.62883	3.76073	NA	3.835955	3.86904	3.506905	3.6233	4.022925	3.88972	3.520115	4.79139	3.565755	3.69506	3.77257	3.67807	3.517325	3.659195	3.55858	3.64666	3.92827	3.658355	3.829	3.698195	3.67327	3.564025	3.61245	3.74218	3.77682	4.00485	3.58026	3.747035	NA	3.857895	3.831495	3.69535	4.06062	3.85718	NA	NA	NA	3.62414	3.62102	3.63719
208734	Aclacinomycin		9	8.300675	7.9883	8.270605	8.253885	8.148185	7.818785	8.40905	8.29478	8.93152	7.428845	8.180795	9	8.22518	8.28332	8.11854	8.194655	8.28107	8.65479	8.205245	8.48301	9	7.958665	9	9	8.365715	8.901535	8.238385	8.481445	9	8.741985	7.79118	9	9	9	9	9	8.962995	7.834295	9	8.57068	8.969655	9	7.88385	7.97845	7.99575	8.54952
208912	CC		3.97129	3.87132	3.98084	3.9838	3.679665	3.815045	NA	3.99455	3.90717	3.77538	3.65328	3.779215	3.843985	3.854215	4.080865	3.79981	3.89035	3.91633	3.7665	3.85617	3.9152	3.952555	3.79145	3.94053	3.88816	3.90556	3.81303	3.92879	3.67534	3.81012	3.696265	3.82763	3.87549	3.93924	3.92198	NA	3.83094	3.78643	3.93536	3.82349	3.81593	NA	NA	NA	3.92876	3.83556	3.9415
208913	CC		3.8654	3.72513	3.63391	3.95693	3.465235	3.690685	NA	3.757105	3.84407	3.71199	3.330425	3.30103	3.65138	3.32786	4.001325	3.30103	3.93144	3.47951	3.514835	3.693485	3.47396	3.67653	3.4989	3.74765	3.66514	3.736575	3.627145	3.827805	3.69555	3.60831	3.39463	3.37001	3.82097	3.77689	3.94359	NA	3.79215	3.383	3.93837	3.63895	3.83583	NA	NA	NA	3.82612	3.67528	3.66652
208914	CC		3.64668	3.88425	3.90007	3.87051	3.7701	3.735395	NA	3.905885	3.84508	3.625075	3.63659	3.549395	3.84761	3.699455	4.04174	3.566325	3.8483	3.530635	3.56647	3.48601	3.73423	3.52349	3.73838	3.764045	3.61808	3.659635	3.786125	3.84073	3.572865	3.309995	3.78863	3.25964	3.762785	3.637025	3.73969	NA	3.77916	3.59179	3.82129	3.77402	4.03535	NA	NA	NA	3.79606	3.54137	3.8678
208915	CC		3.923635	3.83723	3.87608	3.97289	3.56433	3.60488	NA	3.97051	3.82561	3.68514	3.57462	3.65802	3.68487	3.63262	4.1097	3.43076	3.867565	3.53376	3.53811	3.60871	3.585445	3.801385	3.65423	3.744025	3.551975	3.677925	3.54555	3.77598	3.71682	3.544265	3.62208	3.594525	3.70017	3.6982	3.84117	NA	3.8264	3.54767	3.7805	3.72766	3.744795	NA	NA	NA	3.86989	3.80925	3.86136
209835	[11]Cytochalasa-6(12)		7.05375	4.51836	4.60432	6.396205	5.647025	4.81099	5.497	5.58561	5.272455	6.571275	6.23444	4.216485	6.472735	7.40993	6.766385	6.5835	7.769055	7.18671	6.05474	6.50464	6.88182	7.01318	4.2867	4.79276	4.063605	5.23197	4	4.24035	5.74173	4.05588	6.09016	5.79365	4.95893	4.44958	4.814075	4	6.32361	4.411605	6.8118	7.54902	7.24659	5.68868	5.89362	6.13555	4.76584	5	6.25611
210717	6H-Pyrido[4		1.625525	0.78478	0.67898	0.88981	0.734895	1.543145	NA	1.078915	1.21548	1.88799	1.178905	1.43263	2	1.45787	2	1.206625	0.911715	1.59602	1.36395	1.546245	1.28705	0.73511	0.664695	1.70522	1.74497	1.6945	1.416165	0.968835	1.116605	1.710245	1.09326	1.26514	1.81661	1.51964	2	NA	1.06729	1.760715	0.24107	1.72764	1.00132	NA	NA	NA	0.567075	0.38674	0.81282
210753	19-Formylgeldanamycin		5.28823	5.844905	5.31699	5.456085	5.37647	6.0237	NA	5.227835	6.48873	5.640185	5.37776	5.213725	5.66282	5.069825	6.5644	5.40533	5.4936	5.82418	5.247105	5.26657	5.748335	5.41072	5.800935	5.451705	5.386955	5.2365	5.36716	6.24896	5.34892	5.329225	4.915575	4.49055	5.855215	6.067395	5.51683	NA	4.824695	5.64029	5.42642	5.29537	6.42603	NA	NA	NA	5.63927	5.72289	5.91256
210760	Streptovaricin		4.75541	4.368965	4.68185	4.33459	4.50591	4.38917	NA	4.65082	4.63269	4.12494	4.12494	4.31709	4.27197	4.12494	4.144325	4.12494	4.41109	4.16855	4.336075	4.12494	4.12494	4.447795	4.12494	4.70576	4.62455	4.65778	4.46887	4.348815	4.12494	4.50065	4.12494	4.12494	4.71889	4.54581	4.72917	NA	4.12494	4.157155	4.12494	4.42333	4.644445	NA	NA	NA	4.523925	4.15217	4.576495
210761	Streptovaricin		4.69747	4.52976	4.58421	4.49087	4.497915	4.62635	NA	4.672695	4.53356	4	4.43154	4.31213	4.485285	4	4.98369	4	4.34295	4.24473	4.310235	4	4.33166	4.36579	4.42273	4.720315	4.525605	4.526025	4.575625	4.590795	4.03615	4.375785	4.465055	4	4.641565	4.606575	4.6491	NA	4	4.44172	4	4.390185	4.67553	NA	NA	NA	4.65441	4.28666	4.75603
211500	Nagilactone		6.11878	5.74803	5.670505	6.154295	5.87427	5.86006	NA	5.92723	5.992175	5.567575	5.620105	5.78529	5.8876	5.6776	5.828245	5.88694	5.686205	5.785395	5.715715	5.65751	5.970265	5.79214	5.890185	5.95052	5.859355	5.689765	5.85805	5.823465	5.76752	5.735615	5.60175	5.57659	6.08145	6.005815	6.06075	NA	5.18351	5.754055	5.655075	5.773865	5.57587	NA	NA	NA	5.801345	5.79765	5.9174
212509	Ergosta-2		NA	6.54525	6.28836	6.53238	6.641745	6.79664	NA	6.81849	7.372035	5.30659	6.12165	5.88799	6.01381	5.98728	7.53584	5.68054	7.31974	5.84197	6.41937	5.46732	6.02845	6.75907	5.76792	6.748	6.79849	6.80766	6.196215	7.226035	6.36639	6.80248	5.95081	5.18644	7.074	7.41216	6.90099	NA	5.96289	6.0364	6.42534	7.60206	7.189915	NA	NA	NA	6.47314	4.959285	7.33664
215139	10H-Benzo[b]xanthene-7		6.27173	5.93662	6.04902	6.00476	5.59162	5.951645	NA	5.89023	6.19524	5.75055	5.80545	5.68117	5.89611	5.95995	6.11779	5.5774	5.96836	6.05982	5.35148	5.94916	5.80509	4.70241	5.003575	5.92242	5.777335	5.92097	5.48895	6.01701	5.896245	6.415825	5.9398	5.76795	6.11606	6.098275	6.07369	NA	5.94243	5.83054	5.82961	5.9673	5.99784	NA	NA	NA	5.9391	6.798945	4.740005
217906	2-propenamide		5.8063	6.139465	5.74597	5.54368	5.85831	5.56612	5.40062	5.55917	5.38695	5.38122	5.50182	5.58029	5.44225	5.46735	5.453825	5.36858	5.74918	5.31379	5.68542	5.48687	5.649735	5.5722	5.40469	5.89361	5.55225	5.48505	5.54128	5.51141	5.388235	5.542645	5.417485	5.402985	5.57643	5.4597	5.62927	5.51977	5.69113	5.37984	5.587915	5.5109	5.70247	5.5068	5.5668	5.47353	5.39244	5.54079	5.665735
224131	N-phosphonoacetyl-L-aspartic-ac	RO-anti-RNA-Rs-Ds-Nr-Dd	4.262325	2.43266	2.137205	4.09128	3.72188	2.40465	3.53903	4.09584	3.00622	4.35972	2.77004	2.14565	4.50995	3.53859	3.19879	4.273235	2.14318	4.41944	4.02261	4.40909	4.117165	3.788	2	4.66163	3.524095	3.79355	4.025745	3.26701	2.70757	4.062605	3.51502	2.007075	3.25341	4.149625	3.53773	3.642325	3.13094	3.145525	2.59499	3.46228	3.5824	4.35865	3.42173	3.051485	2.36859	2.53815	3.24
224369	3(2H)-Pyridazinone		5.84899	5.52038	5.40526	5.76215	5.75084	5.7207	5.75541	5.77604	5.87128	4.77093	5.26479	5.75591	5.39608	4.96545	5.70265	5.46802	5.76013	5.746525	4.91709	5.285445	5.324325	5.75817	5.39606	5.76059	5.7582	5.73349	5.02734	5.72496	5.660165	5.620515	5.742435	5.077635	6.24958	6.03094	5.81449	5.55358	5.72144	5.51176	4.76825	5.728285	5.721065	5.23164	5.3671	4.86173	4.88633	5.11811	5.78094
226080	Rapamycin		5.61927	NA	4.76074	4.775815	NA	4.67852	NA	6.52041	4.87935	4.95507	NA	4.91059	4.92933	5.11917	5.45937	4.98595	NA	4.93674	4.81901	NA	5.2042	NA	4.830205	4.77978	4.59671	4.82502	4.9225	4.9981	NA	4.93015	NA	NA	NA	5.30703	4.691285	NA	NA	4.847715	NA	NA	4.99342	NA	NA	NA	4.8723	4.82512	4.82383
227279	1		6.692	6.72505	5.88591	6.27217	6.29234	6.56845	6.799985	5.96529	7.03077	5.833465	5.74104	5.78393	5.98877	5.90207	6.527075	5.705275	6.370265	5.68479	6.114845	5.78175	6.10894	7.08847	5.65977	6.53064	6.924565	6.78942	5.8152	6.02123	6.68844	5.805935	5.77002	5.0917	7.269375	7.182345	7.33862	6.94302	5.795025	6.5219	5.78226	6.57875	6.49514	6.69747	6.503405	6.466505	6.644715	5.7203	7.24258
233872	233872		3.317065	3.5241	3.26393	3.05799	3.05799	3.15667	NA	3.05799	4.35744	3.05799	3.41071	4.265035	3.168105	3.14466	3.353725	3.05799	3.05799	3.305975	3.63228	3.05799	3.05799	3.09281	3.73986	3.34717	3.31252	3.32595	3.080565	4.291455	4.40353	3.38496	3.05799	3.05799	3.8479	3.9382	3.65159	NA	3.30021	3.44564	3.05799	3.31685	3.05799	NA	NA	NA	3.05799	3.05799	4.06042
236580	Destruxin		5.94568	5.29572	5.55914	5.91562	4.27555	4.92886	5.72518	5.64858	5.21769	5.29975	5.37892	4.97652	5.90382	5.59642	4.74849	4.42187	4.7602	4.98642	5.2125	5.59032	5.14898	5.83474	5.671055	5.64007	5.32129	5.28039	5.42436	5.17197	4	5.45757	5.33023	4.99296	6.14839	5.49195	5.62565	6.06099	5.165115	5.50605	4.66963	5.11808	5.41749	5.65855	5.40075	4.634645	5.1529	4	5.35341
237020	237020		1.156305	0.24452	0.83017	1.006665	0.194165	1.094135	0.81982	0.738985	1.18343	1.11894	0.05437	0.4812	1.70533	1.13798	0.56348	0.20981	1.08902	1.120585	1.153635	1.01131	0.98679	1.15266	1.261965	1.282335	1.07476	0.60235	0.79219	0.45793	0.77019	1.16285	0.78892	0.5233	1.34794	1.55003	1.81448	1.162705	0.32534	0.81861	0.28286	1.090235	1.044005	1.26153	1.52347	0.101425	0.08421	0.46262	0.88129
237068	Ellipticine		5.86968	5.047735	4.917415	5.34629	4	5.39977	5.14901	5.28363	5.33626	5.50038	4.93569	5.18952	5.64515	5.27393	4.803145	5.104605	5.44255	5.53267	5.39485	5.443805	5.50702	5.437875	5.14907	5.88906	5.77693	5.32219	5.31394	4.96302	5.11552	5.56011	5.16089	4.984305	5.6279	5.391325	6.08608	5.89087	5.243875	5.29876	5.27118	5.15182	5.34834	5.56304	5.712395	5.27376	4.77689	5.458885	5.63299
237106	2-Hydroxy-2-deaminoactinomycin		6.26852	5.704135	5.71055	5.375765	5.29992	5.49914	5.30357	6.03842	6.52954	5.606655	4.849175	5.43198	6.36972	5.52163	5.16966	4.90694	5.49684	5.97974	5.27778	5.43622	6.077305	6.14405	5.500345	6.25858	5.96331	4.85395	5.48799	5.31681	4.7077	5.73222	6.44836	5.00915	6.15476	6.09974	6.22162	6.92604	4.87066	6.06503	5.23993	5.11923	5.595865	5.41449	5.36952	4.9214	5.47377	6.03381	5.91168
237671	Actinomycin		6.8532	6.426745	6.53587	6.759075	6.21104	6.05659	5.72069	6.48844	6.60364	6.0888	5.52648	5.97087	6.67535	5.76653	6.12264	6.09211	5.96766	6.616145	5.88048	6.10069	6.458095	6.31803	6.06072	6.49671	6.37476	5.09754	6.07048	5.79279	5.17482	6.32053	6.99901	5.506	6.81234	6.81583	6.77559	7.63155	5.71149	6.32635	5.8131	5.42426	6.06268	5.96898	5.91395	5.14286	6.23493	5.8688	6.14866
239375	239375		4.78097	4.8331	4.68601	4.82569	5.11977	4.77017	4.95038	4.75682	5.59197	4.67719	4.71929	4.696355	4.66682	4.70321	4.76297	4.80298	4.72782	4.71317	4.77691	4.64126	4.77473	4.81163	4.70993	5.35312	5.43872	5.02071	4.71998	5.43915	5.0281	4.81614	4.68398	4.62759	5.60556	5.44404	5.519425	5.50206	4.76955	4.7975	4.6948	4.84395	4.93491	5.04494	5.046325	4.79529	4.83206	4.80228	5.39147
239400	5		5.64188	5.45107	5.08386	5.61168	4.92184	5.38598	NA	5.49294	5.59599	5.61491	5.07597	5.02452	6.34798	5.54555	5.32919	5.6023	5.36328	5.70066	5.35372	5.47697	5.42673	5.34526	5.2738	5.748125	5.60453	4.87765	5.15876	4.85334	5.0182	5.36589	5.44467	5.20387	6.21228	5.52822	6.53972	NA	4.72766	5.61021	4.98858	5.669965	4.98752	NA	NA	NA	4.89227	5.70547	5.33494
241240	Carboplatin	A7-ALK-A7-C1	4.15379	4.13384	3.60206	3.9297	3.65134	4.194805	3.93966	4.365015	4.21979	3.95315	3.60206	3.60206	4.469725	3.80921	3.8471	3.75397	3.98431	4.171085	4.24976	4.171195	4.07922	3.60206	3.60206	3.60206	3.60206	3.60206	3.60206	4.214025	4.11085	3.60206	4.24698	3.60206	4.10206	3.60206	4.02451	4.19357	3.687845	3.7641	3.60206	4.03466	4.05232	4.01779	4.06251	3.60206	3.905925	3.95644	3.60206
241509	2-Propenamide		5.117515	5.57253	5.154935	5.431255	5.158575	5.11861	NA	5.121495	5.238025	5.008335	5.13094	5.41746	5.46552	5.05189	4.927925	5.275085	5.13677	5.32278	5.65362	5.097965	5.10648	4.84979	5.02231	5.006225	4.79733	4.4658	5.12588	5.315035	6.69192	5.142125	5.16092	5.03283	5.173885	5.05938	5.11285	NA	4.885385	5.217695	5.15047	4.79204	4.95942	NA	NA	NA	4.95591	5.01488	4.707025
241906	1-Propanone		5.218235	5.303805	5.333785	5.462875	5.13407	5.36137	NA	5.357575	5.45502	5.23291	5.170835	5.17143	5.330015	5.340285	5.406045	5.17997	5.27667	5.33377	5.15088	5.17562	5.2831	5.02428	5.19605	5.360075	5.13713	5.197495	5.17117	5.264255	5.27038	5.15892	5.1417	5.19734	5.20146	5.28396	5.36557	NA	5.29117	5.33352	5.36338	5.29049	5.223145	NA	NA	NA	5.31933	5.21295	5.19313
242557	Propanedinitrile		5.97943	6.29928	6.16456	6.28834	6.01739	6.19031	5.81132	6.27792	6.897765	6.33888	6.08531	6.17038	6.83398	6.11416	7.21952	6.29056	5.91239	6.13767	6.50779	6.34239	6.53468	6.14038	6.01826	6.27369	6.03687	6.11946	6.2495	6.588	6.14014	6.51937	5.96061	6.0702	6.39166	6.19798	6.26363	6.14056	6.26052	6.77852	6.801	6.92962	6.03942	5.96609	6.18056	5.87087	6.55196	5.97491	6.22699
243023	CINERUBIN		9.029105	7.97194	8.07676	7.948885	7.81495	8.13868	8.36406	8.28451	8.69621	8.56113	7.9029	8.515625	8.95802	8.37004	8.05836	8.06658	8.74148	8.21643	8.157935	8.579485	7.73741	8.727405	7.97521	8.76912	8.711505	7.98918	8.25329	8.235705	8.36102	8.46231	8.610525	8.44163	8.6874	8.98338	8.64547	9.46386	8.725335	8.34671	8.09595	8.67705	8.72488	9.06493	8.71362	8.39596	7.70134	8.49856	8.79611
246131	Pentanoic		6.86922	6.14833	6.017325	6.49482	5.78928	6.45367	6.16667	6.61109	6.16573	6.6791	5.73757	5.62304	7.60505	6.76365	6.48761	6.48266	6.12544	6.55612	6.37448	6.49861	6.47547	6.13106	5.8855	6.5555	6.55708	5.83647	6.11605	5.50749	5.6813	6.23739	5.87067	6.4648	7.00423	6.471865	7.71291	7.56892	5.90581	6.53427	6.34343	6.69261	5.97259	6.63526	6.41493	5.56373	5.85948	7.39715	5.87773
249992	Amsacrine	T2-T2-T2-Db-In	6.703275	6.17951	5.415295	6.44821	5.524925	6.856085	6.6207	6.62916	6.21282	7.60206	5.55666	5.40503	7.60206	7.16393	6.2031	6.48301	6.33704	6.79451	6.308335	6.96374	6.69288	5.69458	5.86917	6.07437	6.23195	6.13276	5.82163	5.51799	5.396875	6.23219	5.530705	6.34551	7.379405	6.06302	7.60206	7.60206	6.08606	6.86616	6.47751	7.11219	5.66316	6.83791	7.41187	5.526255	5.49759	6.95295	5.52414
249995	1.xi.		4.853575	4.7593	4.662795	4.33933	4.63776	4.903275	NA	4.801505	4.99004	4.283585	4.93203	4.38557	4.84339	4.15711	4.65621	4.35227	4.238255	4.33642	4.60196	4.3788	4.904435	4.654985	4.521475	4.822875	4.80836	4.5965	4.70694	4.568355	4.577175	4.66105	4.778375	4.297945	4.97195	4.845575	4.91228	NA	4.068275	4.700835	4.8287	4.67358	4.66296	NA	NA	NA	4.53094	4.533955	4.86531
251699	DICENTRINE-(-)		5.421525	5.04948	4.95555	5.00657	4.915595	4.97592	NA	5.052085	5.17229	5.010375	4.939385	5.27041	5.45525	5.073375	5.191975	4.84018	4.933155	4.89833	5.0286	5.18346	5.13847	5.2045	5.019355	5.51793	5.37846	5.21752	5.06242	4.86387	5.0656	5.33929	5.10627	4.768955	5.24945	5.29664	5.604555	NA	4.90105	5.181815	5.17428	5.163295	5.08518	NA	NA	NA	4.96289	5.115745	5.32716
251819	2-Propenamide		4.89344	4.90497	4.87585	4.738725	4.757275	4.91625	NA	4.917455	4.987065	4.611945	4.76274	4.886815	5.064345	4.802475	4.969415	4.852785	5.08111	5.33253	5.470925	4.847795	4.842055	3.85138	4.721305	4.709075	4.41058	4.35899	4.75837	5.093725	5.63261	4.75633	4.91882	4.68047	4.814595	4.734995	4.731105	NA	4.70222	4.8399	4.67665	4.80679	4.653885	NA	NA	NA	4.635945	4.73993	4.495265
251820	251820		4.83431	5.028755	4.79991	4.703055	4.544415	4.78826	NA	4.641035	5.984995	4.145895	4.84599	5.52932	4.871465	4.525045	5.90874	4.823665	4.75416	5.048905	5.09706	4.01792	4.418395	4.77822	5.01157	4.94244	4.79284	4.775225	4.911845	5.692325	5.6968	4.98454	4.555675	4.92002	5.61998	5.249985	5.12655	NA	4.833295	5.07274	4.61068	5.06168	4.53662	NA	NA	NA	4.278355	4.35271	4.91685
253272	Caracemide		4.50474	4.133815	4.42906	4.129895	3.945915	4.36972	5.03239	4.22695	4.5489	3.8779	3.92477	3.85815	3.962805	3.78865	4.76955	3.78465	3.84934	3.920045	4.00461	3.8757	3.97146	4.137785	3.85454	4.18525	4.08803	4.37975	4.128535	4.13191	3.83899	3.91359	3.968445	3.91215	4.83258	4.54863	4.772	5.13632	3.85859	3.97222	3.848575	4.07767	4.46601	4.92475	4.73179	4.608115	3.95794	3.80768	4.28959
254681	5(8H)-Naphthacenone		6.56864	6.3412	5.69787	6.52144	5.69484	6.92755	NA	6.54324	6.70507	7.08774	5.793285	5.57277	8	7.29275	6.60067	6.84259	6.80709	7.03069	6.62544	6.70201	6.9438	6.34988	6.16708	6.66909	6.68902	5.34643	6.54229	5.79977	5.6585	6.40284	5.88848	6.35768	7.788265	6.200755	8	NA	5.03429	6.81075	5.938855	6.720525	5.87754	NA	NA	NA	5.65053	6.83949	6.19082
255105	GELDANAMYCIN		7.13716	7.746295	7.262595	6.871645	7.96938	7.49426	7.33023	7.366375	8	5.25479	5.27443	4.89119	6.477655	5.04057	7.8563	4.83866	4.88537	4.92441	6.280645	4.904855	6.282835	8	6.55444	7.63116	8	6.89976	5.663715	7.33479	6.02359	7.13259	6.352975	6.913105	7.809555	8	8	8	7.05102	7.603905	4.89878	6.534195	8	7.65625	6.66595	7.22841	7.29432	5.7562	8
256439	4-DMD		7.66981	NA	6.56475	7.66405	6.82154	7.70516	7.38572	7.52502	7.738085	7.62309	6.6749	6.788055	9.22559	7.90845	6.46053	7.43182	7.53338	7.56376	7.586865	7.85609	7.66108	7.625	7.46329	7.555275	7.71057	7.53625	7.38276	6.86899	6.43308	7.48961	7.61257	7.14026	8.66918	7.5743	8.740525	7.534275	7.35245	7.68359	NA	8.04862	6.824245	7.819005	8.23869	6.94991	6.8909	7.79444	6.82331
256927	Iproplatin	A7-ALK-A7-C1	4.72537	4.727765	4.37873	4.681215	4.427675	4.56066	4.37508	4.54171	4.75155	4.43718	4.18446	4.502465	5.02113	4.29757	4.29334	4.23809	3.97704	4.58348	4.40027	4.30491	4.33135	4.82764	4.010305	4.72751	4.64535	4.43125	4.019795	4.64876	4.540515	4.4719	4.52317	4.5769	5.27161	4.4963	4.93255	4.91457	3.798105	4.49571	3.77966	4.52934	4.557555	4.451735	4.871905	3.74675	4.031065	4.20013	4.57264
256942	5		7.282575	6.865395	6.69316	6.90852	6.33297	7.11741	6.13964	6.92331	6.93089	7.278	6.73479	6.10733	7.597195	6.89935	6.64216	6.99797	6.69011	7.31334	6.60397	6.47569	6.55638	6.41686	6.50334	7.17702	6.95823	5.40426	6.45505	6.34126	5.936325	6.73946	6.67524	6.48036	7.64051	6.46441	8	8	5.17748	6.89362	NA	6.570115	6.48832	6.9911	6.593065	6.13852	6.5139	7.36017	6.32149
258812	5		8.46467	7.3699	6.94415	7.304425	7.18576	7.404575	7.27876	7.465795	7.523935	7.09148	6.90009	7.41667	8.131995	6.93294	6.85972	7.400005	6.80703	7.350565	7.88924	7.56225	7.77469	8.270225	7.404535	8.67943	8.278485	7.65479	7.778195	6.962995	7.04077	8.1553	7.635555	6.70309	7.4885	8.2786	8.27946	8.62514	7.20833	8.043935	6.86905	8.007815	7.336505	7.20476	8.25421	6.89914	7.29612	7.586125	7.90741
259968	Bouvardin		8.54781	7.77959	9	7.90065	8.77104	8.08197	NA	8.60289	9	7.36937	7.749225	8.18682	7.908555	7.32716	8.50664	9	8.86122	9	8.96453	7.53595	8.519705	7.87942	7.90474	8.69995	7.8071	6.15389	8.60224	7.96619	8.19578	7.79825	7.84585	7.70275	9	7.38473	8.74182	NA	6.04926	7.809865	7.645005	6.12883	7.50985	NA	NA	NA	8.20213	8.09342	7.59514
261726	3-Deazaguanine		4.91284	4.591255	5.03833	4.19306	4.361005	4.464265	4.47066	4.835155	4.83126	4.6642	4.23064	3.62525	4.943205	4.68029	3.52288	3.52288	3.899775	4.60954	4.69835	3.52288	4.777085	4.70208	4.53322	4.83921	4.75425	4.713125	4.35621	4.84056	4.71779	4.65157	4.66547	5.17719	5.104005	4.840395	5.17763	5.04119	4.53272	4.76142	4.23346	5.17073	4.71887	4.671445	5.04365	4.81342	4.15497	3.925365	4.423005
264054	Azuleno[6		6.06239	5.68816	5.691425	5.6137	5.78909	5.71998	5.77329	5.74873	6.26962	5.09487	4.8942	5.00052	5.52856	4.797575	5.72637	4.99375	5.22435	5.14709	5.5729	4.79688	5.65223	5.80605	5.32456	5.86551	5.9941	5.73212	5.46059	5.50544	5.530475	5.47578	5.47325	4.80353	6.39483	5.80159	5.83631	6.08385	5.47903	5.69479	4.94085	5.66288	5.815145	5.754295	5.51205	5.6817	5.693805	5.57901	5.83704
264137	H9M2E		4.41861	5.42162	4.01649	5.1973	4.882595	4.90275	5.96605	4.6614	5.20114	6.22946	4.46453	4.84774	6.35029	5.3875	4.507335	5.95511	5.51131	5.85448	6.44069	5.11324	4.71017	4.08752	4.25563	4.51548	4.77951	4.18991	5.33223	4.49043	4.4785	4.7326	4.72379	4.26757	5.21998	4.63586	6.405715	6.70618	4.680675	6.22744	4	4.27631	4.14443	NA	NA	4.16645	4.02202	5.56995	4.67242
264497	Benzoic		6.51378	5.512585	5.362805	5.29013	4.750995	5.73383	6.2128	5.52858	5.9213	5.01865	4.82255	5.12787	5.56291	5.515815	6.06425	4.64353	5.823595	5.558455	5.73264	5.54927	5.71864	5.79839	5.35528	5.76762	5.81625	5.70849	5.44863	5.8548	5.45651	5.69567	5.34329	6.20813	6.37032	6.408495	6.17921	5.95951	5.58272	5.690575	4.78553	5.74554	5.00762	5.86727	5.54463	5.68446	5.17071	5.69342	5.78436
264880	5-6-Dihydro-5-azacytidine	RO-anti-RNA-Di-Me-Dd	5.66928	4.96889	6.0239	4.30717	4.28634	4.00348	5.160745	4.75388	5.22352	4.79685	3.30913	5.02644	5.15567	3.84673	3.163785	3.81391	4.533675	4.58363	4.86293	4.371665	4.68442	4.33305	4.4495	4.82182	4.83114	5.265635	4.86855	4.392135	3.90438	3.31047	5.222235	4.034545	5.03536	5.68864	5.10195	5.34796	3.801715	3.22739	5.23345	3.95728	5.05743	5.178715	6.08363	4.93792	4.36199	5.24568	3.81245
265203	MULTIGILIN		6.061245	6.20889	6.082545	5.95739	6.246195	6.05268	NA	6.256475	7.041715	5.35011	6.09145	5.485925	6.120265	5.14078	6.056235	5.364855	5.35117	5.89998	6.01987	5.34475	6.203455	5.900155	6.02372	6.29534	6.25345	6.2715	5.733595	6.14285	5.92177	5.98845	6.137465	5.294515	6.433195	6.025285	6.211765	NA	5.245655	6.170395	5.34773	6.15569	6.19323	NA	NA	NA	6.17721	5.58264	6.256935
265211	1-Naphthacenecarboxylic		6.78735	7.40947	7.4037	7.76939	7.55097	7.57289	NA	7.70207	7.475495	8.05021	7.06293	7.818855	8.60206	7.29064	7.11815	6.58724	7.296465	7.54386	7.47265	7.76582	7.48087	7.476215	7.06655	8.37056	8.275015	6.84596	7.656845	7.35305	7.03481	8.543555	7.71834	7.314525	7.70552	7.959205	8.00022	NA	6.823225	7.89461	7.52822	8.138955	7.44857	NA	NA	NA	7.43382	7.345875	8.028265
265450	U		7.179635	7.82391	7.82391	7.64642	7.42809	7.707655	NA	7.81091	7.77518	7.363065	7.42038	7.705435	7.82391	7.37717	7.82391	7.82391	7.82391	7.82391	7.776025	7.58473	7.82391	7.64897	7.65081	7.82391	7.675145	6.31047	7.51162	7.49667	7.62841	7.82391	7.80365	6.81493	7.691	7.68408	7.82391	NA	6.319615	7.44722	7.58593	7.615155	7.719025	NA	NA	NA	7.51922	7.82391	7.77898
265473	2-Propenamide		5.8454	6.097575	5.82629	5.82385	5.75356	5.80469	NA	5.986075	6.60241	4.30103	5.80295	6.19207	5.79208	5.750735	6.085735	6.03693	5.825175	6.37267	6.14559	4.54549	5.828505	5.41901	5.91985	5.90678	5.80892	5.49875	5.875285	6.0923	6.04673	5.93146	5.66156	5.67185	6.594275	6.032495	5.823475	NA	5.21298	5.96981	5.614745	5.58267	5.56953	NA	NA	NA	5.666885	5.75216	6.07529
266068	L-Leucine		7.03674	5.75757	5.31648	5.250385	5.33269	5.76102	5.48123	5.868595	5.54365	5.15321	4.75735	4.71157	7.29523	5.313025	5.60559	4.86526	5.45	5.41397	5.40232	5.43023	5.52729	5.61275	5.133975	5.58219	5.06987	5.60784	4.837045	5.69518	5.79726	5.38148	4.84019	5.47578	7.13836	5.88361	7.19562	7.68316	5.66269	5.22125	4.85018	5.5072	5.72313	5.77319	6.477765	5.013015	4.98919	5.013005	5.41389
266491	Psorspermin		7.302725	4	7.52595	6.51487	6.24194	6.45122	6.50357	6.60343	5.89919	5.70256	5.698755	5.758135	5.72344	5.50438	5.76107	5.64535	5.88852	5.98002	6.73288	6.20157	6.1002	7.595595	5.77421	6.78947	6.75416	6.535785	6.26527	6.15284	5.93903	6.84716	6.3448	5.55329	7.593275	7.052465	8	7.13377	6.28664	6.371685	5.57536	6.21302	6.59927	6.412485	6.68865	5.62705	5.95745	5.84359	6.47286
266763	2-Propenamide		6.02677	6.36982	6.12689	6.04214	5.86628	6.18223	NA	6.15047	7.06946	5.68488	6.118795	6.69594	6.68863	6.084715	6.569545	6.76408	6.55264	6.82903	6.80927	5.84169	6.282105	5.85291	6.58702	6.14681	6.286375	5.88585	6.71704	6.44017	6.66881	6.380235	5.971105	5.7943	6.899195	6.293415	6.319685	NA	5.81507	6.812405	5.8916	6.02492	6.22427	NA	NA	NA	5.883965	6.03405	6.53669
267033	Trichothec-9-en-4.beta.-ol		7.17028	6.570245	6.49199	6.83592	6.608715	6.32815	6.61371	6.544025	6.52258	6.41004	6.44174	6.39799	6.746345	5.70377	6.389175	6.47113	6.66112	6.48518	6.440635	6.12735	6.6028	6.53855	6.58798	6.6729	6.44497	6.62615	6.601145	6.339255	6.34732	6.57074	6.557145	6.288255	6.77798	6.503775	6.598	6.56666	6.50405	6.33007	6.232845	6.244295	6.48025	6.36648	6.49521	6.27476	6.64614	6.66587	6.71765
267213	Glycoxalic		3.487515	3.18042	3.50386	3.427295	3.248935	3.514515	3.171245	3.55037	3.64663	3.14896	3.02595	3.1404	3.494135	3.263265	3.451045	3.2828	3.31589	3.396815	3.45082	3.35818	3.32382	3.34048	3.19416	3.333065	3.44905	3.24646	3.337405	3.35871	3.43091	3.476025	3.39446	3.112685	3.57182	3.2743	3.626345	3.694685	3.28295	3.33405	3.4162	3.4235	3.48009	3.411245	3.45874	3.09963	3.07383	3.17225	2.968685
267229	1-Naphthacenecarboxylic		7.639955	7.15179	6.96602	7.07227	6.85357	6.978135	NA	7.309055	7.39367	7.417595	6.88574	7.3141	7.75696	6.89814	6.59215	7.26382	7.08692	7.40251	7.51821	7.64531	6.82103	7.411655	6.80778	7.75696	7.75696	7.37771	7.12268	6.806365	7.537465	7.75696	7.39013	6.49923	7.66306	7.531555	7.75696	NA	7.28926	7.532445	7.50335	7.646075	7.43652	NA	NA	NA	7.04257	7.04911	7.37779
267461	Nanaomycin		7.3351	6.76174	6.43321	6.478	7.201095	6.187035	7.02167	6.87636	7.7203	5.707805	6.14709	5.778735	5.737685	5.71184	6.912825	5.782055	5.81125	5.87425	6.48386	5.879685	6.0329	7.070625	6.330115	7.31873	7.5243	7.22731	5.94632	6.940735	6.61464	6.77368	6.621335	5.398285	7.83236	7.657465	7.66384	7.72579	6.262035	6.646855	5.72246	7.020195	7.74021	6.918	6.641125	5.836395	6.84752	5.772695	7.261535
267469	Deoxydoxorubicin	T2-T2-T2-Db-In	7.89985	7.33091	6.822015	7.39037	6.87176	7.42215	7.12442	7.47155	7.22459	7.98156	6.80166	6.837215	9	7.63139	7.48214	7.454515	7.2712	7.65327	7.30061	7.47685	7.46386	7.38131	6.99341	7.746485	7.67678	6.81018	7.05515	6.91739	7.16088	7.3565	7.33526	7.213125	7.83652	7.57388	8.64769	8.64382	6.72469	7.53571	6.86668	8.03908	6.91438	7.56089	7.80854	6.74148	6.93724	7.44935	6.96184
267712	RESIBUFOGENIN		5.44375	5.08647	4.95121	5.545515	4.93534	5.56151	NA	5.496355	5.47986	5.72537	5.28122	5.133615	5.93718	5.39361	6.01495	4.82293	5.11999	5.14169	5.18492	5.28254	5.29766	5.166275	5.296315	5.44006	5.22196	5.23607	5.26494	5.41802	5.21514	5.28009	5.195135	4.49931	5.53218	5.56099	5.58112	NA	5.34365	5.49287	5.37422	5.370625	5.47581	NA	NA	NA	5.640685	5.12471	5.04913
268242	N-N-Dibenzyl-daunomycin	T2-T2-T2-Db-In	5.38113	4.61951	4.30103	4.39983	4.30103	4.56959	4.32186	4.72551	4.690095	5.35465	4.30103	4.68248	6.0147	4.33494	4.30103	4.62847	4.30103	4.870335	4.8841	4.610005	4.417425	4.75286	4.30103	5.6963	5.328645	5.010035	4.71439	4.33242	4.54782	5.16044	4.92082	4.30103	5.18347	5.42854	5.90498	6.02506	4.754265	4.96223	4.30103	5.20853	4.30103	5.60406	5.662085	4.73931	4.32087	4.85979	4.62398
268965	Benzaldehyde		5.22734	5.2441	4.70009	5.37204	4.84793	5.7231	5.28331	5.951505	6.733825	5.550985	5.221565	4.813595	7.301045	5.861735	4.800405	5.496595	5.76529	5.22507	5.55532	6.09548	5.58822	5.40459	5.66401	4.480185	4.92424	4.91463	4.94309	5.35805	4.854955	5.182445	4.85267	5.906145	6.131555	4.73623	6.566535	6.608525	5.936305	5.387985	5.765535	6.44015	6.219285	6.21224	6.50027	5.54616	5.148815	5.709995	5.75065
269142	BL		6.95265	6.78836	6.55099	6.980925	6.68239	6.71659	NA	6.65236	6.76608	6.57479	6.56577	6.421015	6.85663	6.51955	6.66499	6.74317	6.71074	6.68018	6.55083	6.64358	6.663855	6.66159	6.63997	6.68443	6.60013	6.63531	6.63422	6.67506	6.727205	6.584305	6.59249	6.55431	6.70905	6.80706	6.77819	NA	6.42225	6.46662	6.73962	6.39417	6.61086	NA	NA	NA	6.62403	6.61481	6.53752
269148	Menogaril	T2-T2-T2-Db-In	6.0027	5.96324	5.635175	5.95207	5.26135	6.09718	6.00549	5.989465	5.95572	7.01715	5.1423	5.60673	7.73575	6.763995	5.98964	6.4099	6.208145	6.42039	5.99235	6.53014	5.95054	5.68428	5.64656	6.22147	6.189505	5.76764	5.73741	5.631805	5.29211	5.978985	5.67722	6.300215	6.77571	5.98182	7.92446	7.289825	5.75184	6.2702	5.909985	6.95871	5.78374	6.56701	6.965575	5.12728	4.97766	6.17924	5.66535
269754	B2		8.88066	8.657575	8.431315	8.69669	8.73105	8.52901	8.61644	8.37183	9	7.57308	8.20273	7.52637	8.62104	9	8.07291	8.70814	8.17245	8.59707	8.55205	8.38704	8.59028	8.56416	8.475625	8.59221	8.3168	8.045105	8.56128	8.59743	8.360815	8.25476	8.394885	8.42508	8.739295	8.46756	8.80984	8.605735	6.91645	7.92722	8.25427	8.14782	8.411065	8.355275	7.73544	7.91744	8.49807	8.286895	8.47305
269756	Baccharinol		7.373775	7.56656	7.51086	7.678055	7.5896	7.28248	NA	7.40575	7.75696	6.39451	7.58511	6.37144	7.29444	7.341485	7.39344	7.27699	7.44277	7.34426	7.275375	6.75597	7.4756	7.22611	7.4157	7.29969	7.206195	6.71301	7.16525	7.38439	7.5217	7.226	7.511075	7.1825	7.75696	7.47627	7.75696	NA	6.251315	6.802145	7.10031	7.24182	7.506485	NA	NA	NA	7.26791	7.48911	7.45126
270693	ANHYDROLYCORINIUM		4.592615	6.06095	5.367245	5.443385	5.317895	5.428355	NA	5.22983	5.62598	5.864065	5.43154	5.266275	5.377435	5.427255	4.58308	5.82432	5.42977	5.90562	6.290805	5.66328	5.55726	5.12729	5.52277	5.486125	5.87524	3.64782	6.10592	5.43543	6.41665	5.81733	5.216485	4.93188	5.47699	5.32258	6.13448	NA	3.64782	5.57271	5.57824	4.922315	5.21253	NA	NA	NA	5.21332	5.8735	5.514585
271674	Diaminocyclohexyl-Pt-II	A7-ALK-A7-C1	5.54434	5.98983	4.718245	5.91555	5.40148	5.59878	5.29955	5.626535	5.61901	5.98385	4.721345	4.923035	6.27314	4.724935	4.87363	4.93812	4.835575	5.24711	5.40664	5.52122	5.433415	6.12514	5.09592	6.19868	6.37858	5.7657	5.16858	5.30818	5.35234	5.65059	5.39189	4.590465	6.017155	5.817345	6.35639	5.94335	5.151225	5.69465	4.90773	6.08628	5.25383	6.23367	6.21113	4.74796	5.049175	5.75522	5.7353
272346	1		5.76341	4.52814	4.608295	5.25409	5.68436	5.70721	4.89584	4.75593	5.76722	5.59674	4.71431	4.99628	5.6826	4.688785	4.77003	4.89745	4.89577	5.3794	5.60619	5.18257	5.0128	5.65166	4.95414	5.78805	5.64692	5.5314	5.71398	5.3851	5.69989	5.70515	4.9834	4.63817	5.69149	5.892395	5.70968	5.814335	4.89089	5.39785	4.90564	4.62568	4.8879	5.318875	4.89611	4.75945	4.82823	4.744925	4.9275
274893	THALICARPINE		6.630945	5.73863	5.737175	5.79924	5.75422	4.9174	NA	5.68664	5.694645	4.95652	5.46172	5.696455	5.79956	4.74605	5.63468	4.97542	5.68009	5.73873	5.66847	5.65284	5.7638	6.300745	5.84586	5.73793	5.83979	5.70267	5.51533	5.4665	5.56263	5.32462	5.455875	4.71881	5.62234	5.7775	5.96146	NA	5.59217	5.0739	5.6449	5.686715	5.818385	NA	NA	NA	5.792465	5.52594	5.82529
275647	5		7.76004	6.97979	6.9155	7.02075	6.94914	7.17182	7.1182	7.34726	7.53035	6.63094	6.56602	6.846135	7.56202	6.958165	6.7025	6.93167	7.49227	6.95245	7.28566	7.50129	7.09486	7.94445	6.85449	7.23177	7.73744	6.863765	7.32246	6.87908	7.083365	8	6.9892	6.59759	7.72559	8	8	7.860005	7.11051	7.65765	6.78763	7.20225	6.9878	7.42809	7.15303	6.37261	6.525395	7.39679	6.70683
275656	1		5.4259	4.770895	4.72187	5.086565	4.76569	5.39985	5.09452	5.56156	4.85258	5.40901	4.52745	4.63041	6.49717	5.25741	4.78494	4.79978	5.1343	5.40075	5.46055	5.70312	5.56084	4.82924	4.77106	4.93372	4.80729	4.83298	4.84688	4.66101	4.72499	4.91947	4.69825	5.27448	5.98949	4.80055	6.18397	6.33652	4.9325	5.2291	4.84286	5.81664	4.91276	5.410605	5.846835	4.6092	4.80501	5.1814	4.7168
277293	CINNAMODIAL		6.026385	6.12696	5.486125	5.50924	5.93616	5.8984	NA	5.58101	6.30961	5.317265	5.480875	5.279515	5.708695	5.28179	6.054685	5.32807	5.48328	5.3837	5.587575	5.403985	5.54091	5.78451	5.41027	5.926895	6.31084	6.21944	5.619335	6.131875	5.92672	5.93973	5.53125	5.38073	6.552525	6.14877	6.36758	NA	5.519825	5.598115	5.39551	6.042075	6.30839	NA	NA	NA	5.7126	5.43558	6.064585
279503	ISOBRUCEIN		9.617365	9.22269	8.73366	9.34379	9.27014	9.3136	8.468745	8.865135	9.64	9.179825	8.603875	8.49142	9.46924	8.74496	8.55094	8.93734	8.855315	9.33412	9.04759	9.03615	9.44306	9.3049	9.40646	9.425515	8.94944	8.720555	9.13671	9.46269	8.93889	8.86475	9.47639	8.745135	9.43981	9.331365	10	9.48535	8.358575	8.4667	8.748215	8.40167	9.44916	7.65127	7.714415	7.38188	8.68199	9.11203	8.849785
280074	Ethanol		5.301835	4.86465	4.71653	4.95453	4.81593	5.643255	5.316955	5.786645	6.65661	5.545435	5.36039	4.90028	7.114075	6.00402	4.82434	5.0999	5.73099	5.094725	5.627585	6.10736	5.532855	5.410895	5.64457	4.898155	5.055435	5.06225	5.25214	5.515085	4.829035	5.31722	4.90404	5.772295	6.15669	5.39434	6.610035	6.64334	6.11684	5.53506	5.575525	5.86126	6.30518	6.30395	6.36073	5.4927	4.964435	5.697785	5.674795
280594	Triciribine		6.052535	4.0144	4.93891	3.31837	3.69512	4.56357	5.486485	4.43642	2.33713	4.43706	5.02259	5.714285	4.23874	4.56355	6.30103	4.26378	4.94707	3.499685	4.15685	3.941985	4.51767	4.82802	3.809735	4.326595	4.06254	4.764095	2.30103	4.692355	5.062265	5.884115	6.30103	6.30103	4.8311	3.692755	6.30103	4.918055	5.123835	5.27382	4.47392	6.136315	4.713375	4.597685	5.322165	6.077945	3.86244	5.0928	4.18818
281613	Ethanol		5.24224	4.889615	4.62378	5.07246	4.666305	5.14717	5.07576	5.45305	5.7523	5.80749	5.40181	4.81241	7.2138	5.2659	5.01613	5.24513	5.45621	4.76511	5.12231	5.43381	5.45295	4.93302	5.5331	4.88909	5.20502	5.08961	4.88255	5.1332	4.88574	4.7979	4.88034	5.45126	6.12994	5.268	5.65354	5.83339	5.01936	5.05337	5.96227	6.65058	5.68751	5.63036	6.401	4.9512	4.69097	4.97275	5.80385
281617	Ethanol		5.34117	4.8319	4.79028	5.08179	4.92385	5.667545	5.33835	6.12271	6.52859	5.81884	5.43482	5.130575	7.73982	5.75678	4.95632	5.09126	5.71313	5.142905	5.41988	5.88445	5.58416	5.265225	5.59306	4.88109	4.932045	4.941575	4.883065	5.427685	4.74879	5.138805	4.982175	6.066705	6.41899	5.185395	5.862795	5.96022	5.55138	5.195155	5.803635	5.80542	5.85646	5.72357	6.47282	5.39846	4.92307	5.38649	5.820985
281817	Ethanol		4.94354	4.73479	4.6102	4.78781	4.35322	5.41566	4.94885	5.34041	5.76877	5.47969	5.22425	4.83829	7.19263	5.47974	4.82621	4.86302	5.37811	4.85971	5.17711	5.63352	5.53814	4.90427	5.22463	4.51529	4.60515	4.95083	4.74114	4.95893	4.50157	4.97308	5.379865	5.47465	6.0431	4.83479	5.46879	5.79179	5.09353	4.78187	5.88059	6.24557	5.77384	5.88778	6.26962	5.30562	4.79755	4.94018	5.88894
281818	Ethanol		4.78107	4.27986	4.59108	4.73543	4.16767	4.996125	4.82681	5.32266	5.73795	5.32272	4.78044	4.89491	6.61932	5.2141	4.612715	4.23684	5.47881	4.76765	5.03984	5.4732	4.83078	4.78127	4.920365	4.49969	4.58054	4.71073	4.7335	4.68596	4.53966	4.592715	4.6199	5.00915	5.79648	4.6368	5.33383	5.45263	4.99926	4.80383	5.10561	5.86978	4.9007	5.54373	5.75905	4.8024	4.62611	4.61849	5.63257
282752	Eunicin		5.184195	4.376555	4.971155	4.92678	4.852605	5.07747	NA	5.042565	5.05259	4.330735	4.4259	4.35873	4.63316	4.21268	4.92024	4.28757	4.8927	4.32417	4.934175	4.387585	4.833255	4.46251	4.608915	4.926645	4.95431	4.70441	4.73235	5.04892	4.77986	5.01691	4.827645	4.170025	5.16899	4.92456	5.08952	NA	4.46389	4.727855	4.82228	4.70543	5.13013	NA	NA	NA	4.63161	4.87123	4.795205
282880	Octadecylphosphorylcholine		5.639965	5.597455	5.64073	5.694275	4.84329	5.46235	7.071755	4.9902	6.12642	5.31759	5.16819	5.673825	6.024915	6.32893	5.94454	5.70248	5.2425	5.840625	5.38826	5.60122	5.499175	5.773425	6.57515	5.713005	5.699405	5.654115	5.93651	5.66004	6.68204	5.587215	5.798145	4.85115	6.159105	5.638145	6.32214	6.947675	5.49923	6.106055	5.59209	5.97167	5.610625	7.286065	7.31244	7.262085	5.462975	5.80281	7.02922
283162	Trimethyltrimethylolmelamine		4.77397	4.66907	4.62238	4.67366	4.59734	4.610295	4.66656	4.62856	4.646445	4.55111	4.5585	4.48992	4.72871	4.6141	4.60035	4.57065	4.63915	4.61186	4.65371	4.57812	4.57288	4.70849	4.60633	4.58131	5.24918	4.72511	4.55967	4.55987	4.5558	4.56433	4.583985	4.6226	4.73587	4.50639	4.60915	4.54715	4.56329	4.50933	4.56859	4.59297	4.71384	4.52867	4.55364	4.50325	4.62858	4.56536	4.69558
283440	ERIOFERTIN		4.91028	4.80434	4.37201	4.90201	4.783905	4.558165	NA	4.4336	4.876475	3.787735	4.66148	3.92931	4.42289	3.752995	4.44823	3.97744	3.82726	4.04099	4.42894	3.79523	4.652745	4.139395	4.421325	4.557885	4.790855	4.41222	4.34872	4.52675	3.94065	4.617245	4.566655	3.71987	4.823275	4.69884	4.75445	NA	3.77766	3.865585	3.94693	4.48279	4.75707	NA	NA	NA	4.331515	4.71092	4.81759
284437	6		5.075615	5.18017	4.821505	4.88769	5.17425	5.68721	NA	4.892555	5.47674	4.68881	4.67031	4.62744	4.843315	4.556545	5.09732	4.48477	4.72313	4.68068	5.013435	4.70918	4.71552	4.58141	4.730635	5.159365	5.585555	5.18155	4.83704	4.8944	4.89314	4.96982	4.63211	4.415535	5.64734	5.021035	5.33192	NA	4.573035	4.79485	4.69373	5.258805	5.74475	NA	NA	NA	4.979585	5.27523	4.813785
284682	NSC		6.28947	5.876135	5.311545	5.9481	5.30923	5.91641	5.5683	5.97384	5.74782	6.23313	5.21639	5.30995	7.39962	6.58572	5.76195	5.85068	5.82236	6.30438	5.83396	6.26354	5.97197	5.82685	5.68666	6.50538	6.41988	5.8394	5.80701	5.42295	5.40512	5.895775	5.55437	5.48305	6.881215	5.97335	7.54527	7.05207	5.73899	6.22097	5.75233	6.11862	5.8546	5.79486	6.236695	5.23354	5.44393	6.49535	5.72714
284751	8-Chloro-cyclic-AMP		5.77069	3.52288	3.52288	3.73215	3.52288	4.76469	5.080955	4.66051	4.701555	4.609265	4.14687	4.31644	4.92468	4.25983	4.74277	3.883075	4.22742	4.211475	4.514535	4.28956	4.1876	4.92745	4.38591	5.44507	4.93873	5.266605	4.082265	4.105725	4.16163	5.10861	4.687435	4.794835	5.04736	5.32817	5.09383	5.328325	4.82663	4.79287	3.970145	5.43048	5.28341	5.05818	5.25794	4.64207	4.22067	4.97559	4.82878
285116	SIOMYCIN		6.269445	6.62073	5.6076	5.94057	5.53557	5.417495	5.5697	5.822165	6.69835	5.27015	5.36788	4.42582	5.37872	4.75653	5.33117	4.467325	4.52049	5.46512	5.47349	4.58536	6.469415	5.77492	4.79162	6.50585	5.72395	5.28882	5.592685	5.10791	4	6.09494	5.15761	4.73255	6.387405	5.8587	6.36551	6.32911	4.14643	5.31511	5.643975	5.36775	5.96696	5.60811	5.49323	5.37896	5.53564	5.65407	6.372775
285223	Neothramycin		6.32507	6.215565	6.332	6.273465	6.104355	5.997865	NA	6.21321	6.88086	5.11457	5.710925	5.31995	5.43177	6.03921	6.14086	5.86604	5.99998	6.20342	6.130025	6.00452	6.131725	5.766145	6.04284	5.8571	6.189145	6.130725	5.89993	6.245475	5.32182	6.03557	5.897055	5.348485	6.41589	6.10015	6.243765	NA	6.277525	5.95371	6.265645	6.16088	6.55652	NA	NA	NA	5.911175	6.28656	6.175815
285706	5		5.64852	5.445955	5.17774	5.18811	5.347885	5.81927	NA	5.39232	5.93017	4.92129	5.19485	5.08993	5.396255	4.80303	5.641965	4.78816	5.14108	4.912485	5.176675	4.992405	5.163375	5.389565	5.141625	5.61063	5.938615	5.7602	5.18503	5.441615	5.2487	5.67175	5.16516	4.76538	6.0078	5.74307	5.731795	NA	5.080385	5.1841	5.172965	5.582535	5.81894	NA	NA	NA	5.24181	5.57441	5.747535
286193	Tiazofurin		3.628385	2.76073	2.369395	4.10991	4.84677	4.197875	5.163075	4.29093	4.299165	3.92171	3.38124	4.21535	3.62861	4.31355	3.95733	4.32903	4.412925	5.05607	4.29481	4.820665	4.72262	4.3829	3.320545	4.60481	4.84922	5.39472	4.31685	4.651475	4.931105	4.55717	4.38665	4.67124	5.10859	5.46241	5.213285	3.989	4.307205	3.34383	2.995415	4.52	3.97901	4.63941	4.309325	3.47857	2.288125	3.38265	5.11679
286628	5		6.35254	5.4766	4.76041	5.76564	5.80946	5.784275	5.80932	5.91891	5.82926	6.11871	5.54393	5.65531	6.73185	5.84097	5.5494	5.81614	5.43571	5.9289	5.86393	5.86153	5.88726	5.90682	5.873395	6.24	6.28791	5.86693	5.85493	5.74984	5.614575	5.9508	5.02359	5.39191	6.69485	6.12641	7.20905	6.88962	5.71094	5.93176	5.17857	5.784575	5.59141	5.966595	6.023885	4.8721	5.53443	5.84144	5.82394
288010	1H-Benz[g]indazole-3-carboxamid		5.74788	5.7963	5.77416	5.759015	5.71102	4.89271	5.61282	5.54078	5.56343	5.07706	4.90567	4.97163	5.36399	4.78524	5.3442	4.98126	5.43793	5.32559	5.28406	5.72374	5.37638	5.6974	5.630335	5.41099	5.68862	5.64767	5.29411	5.07368	5.09501	4.94028	4.90592	4.86262	5.30328	5.51103	5.29618	5.35082	5.66486	4.99343	5.09225	5.075365	5.5571	5.45447	4.942865	4.92605	5.75311	4.8946	5.639
290494	Picras-3-ene-2		8.452465	7.64791	7.49671	8.38963	8.1211	7.66566	8.63843	7.70855	8.32921	6.522445	7.23577	6.60142	7.75512	7.51433	7.82863	8.498235	7.569225	8.7002	8.116265	7.44111	7.71397	7.567235	7.61698	7.998315	7.958305	7.21448	7.5961	7.91877	7.65898	7.45918	7.90384	6.501155	7.76259	8.15964	8.797085	9.1113	6.627935	7.121845	6.96371	6.494645	7.903255	NA	NA	7.66471	7.66548	7.696235	6.777105
291308	2-Cyclopenten-1-one		4.782565	4.5091	4.42607	4.508955	4.513005	4.60767	NA	4.59254	5.37146	4.53267	4.347225	4.49127	4.69082	4.322265	4.517835	4.41488	4.61149	4.40357	4.560455	4.6047	4.64158	4.50571	4.524475	4.58643	4.558735	4.548935	4.72333	4.637	4.4867	4.617175	4.44874	4.43606	4.612325	4.504355	4.526665	NA	4.51224	4.629055	4.61651	4.75933	4.72123	NA	NA	NA	4.55941	4.52362	4.68004
291643	Pyrimidineacetaldehyde		4.07187	4.0797	4.01167	4.07436	4.03797	4.20056	3.869425	4.13997	4.14845	3.798035	4.014045	4.01191	3.97659	3.98931	4.157325	3.871225	3.87103	3.813905	4.06732	3.83205	3.96104	4.01209	4.04427	4.07729	4.194995	4.22814	4.065815	4.22175	4.10232	4.09421	4.127695	3.98427	4.47494	4.22068	4.40103	4.448025	4.0665	4.06688	3.976545	4.0944	4.30103	3.883625	4.120065	3.993275	4.04909	3.99997	4.07276
292206	RUSTAIYAN		5.53393	5.37389	4.88873	4.76954	4.91034	4.80852	5.43522	4.91667	5.69023	4.729	4.8621	4.7718	4.74166	4.65474	5.538075	4.72879	4.83276	4.75754	4.68297	4.73073	4.94478	4.92627	4.72397	5.30005	5.6529	4.94576	4.81794	4.89972	4.86188	5.08289	4.72704	4.72564	5.78999	5.58668	5.67495	5.53704	4.84365	4.85496	4.807	5.49901	5.49592	5.13976	5.37713	5.16771	4.9374	4.652565	5.535655
292463	Spiro(3		9	8.35754	7.8981	9	8.513305	7.86288	8.70197	7.61467	8.823225	8.408045	6.63725	6.82598	8.81453	8.48677	8.5408	8.7047	8.66836	8.74218	7.71546	8.20825	9	8.21095	8.92897	9	8.375	8.72508	8.31961	8.51432	7.78648	8.31984	8.490915	8.75785	9	8.74023	8.62172	8.12766	7.80759	7.56175	8.67649	7.921005	8.05696	8.53182	8.46193	8.327475	7.95086	8.59653	8.308055
292567	Nigericin		5.98884	7.2533	6.6843	6.675	6.1994	6.61541	5.987365	5.92712	7.83671	7.12772	6.129615	5.83011	6.994055	6.70175	6.431375	6.372955	7.16841	7.128235	5.78491	5.97506	6.814975	6.87471	6.925875	6.56873	6.065075	6.12102	6.43519	7.38243	5.647035	6.39055	5.465915	5.354935	7.429755	7.33278	6.54783	7.68744	5.73561	6.518875	6.70153	6.09114	8	6.34609	6.472775	5.499915	7.0595	6.55854	7.18881
292684	Urea		4.87235	4.44938	4.353275	4.32062	4	4.53062	4.48987	4.7445	4.80492	4.51325	4	4	5.2409	4.33872	4.582405	4.37215	4.80272	4.63608	4.4702	4.65569	4.64491	4.58135	4.54858	4.49471	4.71526	4.68621	4.25227	4.36579	4.15523	4.75666	4.13392	4.26053	5.37328	4.56821	5.42529	5.21913	4.61211	4.51078	4.49132	4.60873	4.76067	4.51626	5.15415	4	4.19518	4.61999	4.43318
292685	5		6.157405	5.71371	5.85427	5.766835	5.751605	5.726695	5.77308	5.73362	5.69423	5.80123	5.75273	5.763705	6.208995	5.781295	5.83205	5.7299	5.777825	5.82386	5.724685	5.71588	5.75864	5.877915	5.87885	6.10558	6.04785	5.803525	5.81546	5.75055	5.802515	5.820125	5.759565	5.800595	6.404675	6.450355	6.65923	6.389285	5.755385	5.76817	5.809175	5.780175	5.88109	5.73481	5.762105	5.35322	5.77839	5.764625	5.786235
293015	Flavoneacetic		3.68802	3.82928	3.20412	3.55035	3.71868	3.51554	NA	3.6241	3.84699	3.315885	3.91517	3.20412	3.72257	3.6464	3.93832	3.484615	3.94824	3.54609	3.497625	4.21675	3.733795	3.68193	3.43153	3.48593	3.46193	3.51209	3.60382	3.720025	4.3521	3.65946	3.83384	3.826525	3.91736	3.57567	3.62029	NA	3.88841	3.59202	3.926145	4.00666	4.05382	NA	NA	NA	3.639465	3.67386	3.32368
294734	Terreic		4.9021	5.260845	4.799715	4.790305	5.18414	4.896085	NA	5.07782	5.715575	4.54185	4.880055	4.597325	4.69865	4.43167	5.258645	4.51058	4.76845	4.73261	4.848945	4.570675	4.701315	4.80833	4.869575	5.08906	5.52337	5.105685	4.847805	5.14351	4.84142	5.339095	4.75762	4.514845	5.754145	5.36555	5.549445	NA	4.63808	4.73831	4.66814	5.23712	5.581155	NA	NA	NA	4.93405	4.58759	5.315245
295499	Morpholine		5.93444	4.81572	4.55393	5.40145	4.76101	5.74202	5.4912	6.27371	5.488	4.95552	4.21728	4.73047	5.940075	6.040675	4.98867	6.04094	5.69871	6.16683	6.30129	5.441525	6.1018	4.7429	4.70963	5.15325	4.91443	4.512625	4.82277	4.7764	4.40846	5.48077	4.44128	4.9571	6.78363	5.37075	6.47163	6.6734	5.1781	5.88959	4.93141	5.41522	5.16436	5.69521	5.49184	4.00445	4.77532	5.47033	4.616865
296934	Teroxirone	A7-ALK-A7-C2	4.85672	4.48022	4.403095	4.57458	4.471465	5.094125	4.93876	5.86844	5.23765	5.20218	4.38643	4.52135	5.93845	4.804005	4.50809	4.6772	4.90786	5.294365	4.84648	5.33578	5.288685	4.76828	4.72267	4.91166	4.54945	4.86223	4.505825	4.858435	4.46621	4.59857	4.53667	4.6774	5.66241	4.59857	6.02224	5.90245	4.52013	5.37836	4.8516	5.292625	4.72794	5.12498	5.98724	4.39056	4.734265	4.5588	4.78155
298276	Ethanediamide		4.81926	4.729215	4.67992	4.798875	4.574215	5.026045	4.84891	4.99763	4.84434	4.92944	4.40634	4.49505	6.02224	4.91015	4.72379	4.01821	4.67114	4.85757	4.91643	4.77255	4.83996	4.91109	4.87395	4.91737	4.86644	4.793815	4.79399	4.82689	4.61133	4.87196	4.68466	4.640835	5.74268	4.902465	5.79927	5.90139	4.63098	4.94634	4.47768	5.28777	5.26977	5.396065	5.3753	4.327575	4.648445	4.53848	4.83525
300288	1H-Benz[de]isoquinoline-1		6.716255	6.31567	5.863015	6.64322	5.97645	6.58383	6.36783	6.48049	6.61704	7.22814	6.4465	5.923315	7.2346	6.60571	6.59388	6.56924	6.63148	6.6093	6.55385	6.679035	6.67691	6.50408	5.98553	6.50774	6.85964	6.48544	6.47685	5.95145	5.86556	6.57566	6.25829	6.77334	6.788	6.49928	7.35644	6.890515	6.58184	6.6537	6.77601	6.81981	6.47335	6.69837	7.32844	5.52939	6.115315	6.89664	6.76389
301457	Cycloalkannin		6.30632	6.71634	6.16617	6.30326	6.243595	6.25133	6.67025	6.4635	6.9326	5.5317	5.86332	5.63967	5.88378	5.65974	6.580135	5.77611	5.92201	5.76759	5.87353	5.48942	6.35288	5.85149	5.83119	6.61452	6.76761	6.53486	5.75307	6.11839	6.69705	6.45	5.80935	5.43709	7.02581	6.64905	6.82899	6.80862	6.63858	6.68047	5.77845	6.47568	6.59489	6.70734	6.63746	6.38748	6.60898	6.214235	6.78432
301477	5		7.66955	7.34893	6.79372	7.38769	6.54075	7.33314	6.95644	7.28232	7.26573	7.70226	6.41265	6.44073	8	7.86275	7.21333	7.27312	7.59698	7.648865	7.38805	7.686695	7.6419	7.06607	6.81511	7.34245	7.75428	5.70446	6.91827	6.39762	6.50903	7.39464	6.86239	7.11512	8	7.6488	8	7.80401	6.2543	7.51195	6.95101	7.379	6.73043	7.47739	7.68723	6.22403	6.548865	7.25667	6.679515
301739	Mitoxantrone	T2-T2-T2-Db-In	7.56475	6.91978	6.38716	7.30392	6.348535	6.98249	6.957645	7.480275	7.3327	7.96278	6.85691	6.56788	8.60206	7.7516	7.51577	7.609245	7.90948	7.98727	7.4243	7.66295	8.03055	6.700765	6.63497	7.29866	7.16512	6.509	6.37426	6.337805	6.315675	7.38203	6.63765	7.17806	8.14177	7.00007	8.60206	8.11662	6.57193	8.29657	7.259845	8.11674	7.141755	7.69552	7.97673	6.37817	5.683625	7.57021	6.632345
302035	Melampodin		5.48159	5.66064	5.190025	4.88765	5.69409	5.071755	5.63783	5.3705	6.48073	4.6679	4.85889	4.75677	4.73119	4.72091	5.45714	4.744565	4.8	4.77224	4.65204	4.74451	5.1503	5.41287	4.86263	5.61923	5.75313	5.57687	4.845365	5.5678	4.68088	5.6187	4.62419	4.83636	5.90852	5.59485	5.78269	5.67703	4.72605	4.87655	4.82896	5.56582	5.8136	5.34582	5.50992	5.43111	5.670335	4.62947	5.78583
302325	Pyrimidine		7.554295	4.73561	4.83465	6.5703	4.43544	7.242575	7.0717	7.302345	6.142755	7.93822	5.568695	6.427475	8	6.32764	5.27145	4.73335	5.141045	6.455	6.60606	6.95977	6.452495	7.252785	5.42588	7.853	7.47617	7.27545	6.30272	4.89715	4.65806	7.13691	7.16496	4.669475	7.335165	8	6.7573	7.515905	5.7798	5.878255	5.32461	6.51787	4.80057	7.38078	7.199675	4.714985	4.97196	4.752435	5.17941
303812	Aphidicolin-glycinate	DP-anti-DNA-Ds-Dp	5.60448	4.22609	4.173975	4.922785	4.205645	5.392185	5.3408	6.082095	4.20099	5.756325	4.25742	4.16175	6.59204	5.512915	4.745855	4.2853	4.504225	5.672265	4.96995	6.39848	5.89215	5.11236	4.20774	5.74237	4.29038	4.274935	4.241925	4.15334	4.07502	5.61733	4.29384	4.205275	6.11453	4.72732	5.79659	5.779865	5.37017	5.06871	5.15817	6.14609	5.103735	5.7903	6.78618	4.13271	4.226135	4.93409	4.25164
303861	L-Cysteine		4.37685	3.906925	4.30467	3.81892	3.87846	4.053335	4.14008	4.15224	4.10634	3.47255	3.58928	3.52781	4.14864	3.46795	3.95882	3.48783	3.75446	3.97434	4.05594	3.64858	4.14759	4.096545	3.587025	4.04374	4.194795	4.20501	3.87789	4.11049	3.55873	4.005435	3.81809	3.456745	4.441255	4.36779	4.33706	4.3457	3.571	4.280935	3.56426	4.10077	4.16524	4.18456	3.718335	3.58092	3.6542	3.54307	4.17269
305222	Cytochalasin		7.20828	4.56274	4.55366	5.39061	4.799285	4.80376	4.0036	4.63733	5.275595	6.491635	6.51506	4.17899	6.48534	7.18115	6.72611	6.96949	8	7.078675	6.63338	6.57962	6.87481	6.69449	4.37299	4.800445	4.00101	5.57762	4	5.30381	6.196325	4.05125	5.87685	6.42815	6.20214	4.627265	4.92315	4.56031	7.01429	4.36411	6.89685	7.519675	7.31338	6.19943	6.30827	4.22056	4.69315	6.26636	6.984185
305458	2-Propenamide		5.84917	6.03553	6.00183	5.89539	5.778595	5.427215	NA	5.95366	6.439545	4.30103	5.6307	6.020445	5.808165	5.70071	5.7071	5.995005	5.870895	6.26652	6.291865	4.62555	5.82556	5.37765	6.00256	5.881775	5.824365	5.15972	5.67312	6.0729	6.71682	5.93866	5.651675	5.65923	6.61929	5.98305	6.014975	NA	4.94202	5.86866	5.65457	5.58708	5.865635	NA	NA	NA	5.61136	5.80179	5.91849
305884	Acodazole		5.25524	5.08818	4.8942	5.04048	4.86529	4.991745	4.93422	4.976305	5.0901	5.10605	4.78002	5.05423	5.52203	5.207705	5.40699	4.97274	4.93319	5.07081	5.0374	4.84879	5.0956	4.92074	4.98518	5.309495	5.28627	4.622885	5.073465	4.91526	4.909575	5.16604	4.85975	4.93321	5.4209	4.99275	5.678615	5.483395	4.79519	5.06251	4.992305	5.29888	4.9946	5.3889	5.391115	4.887415	4.89156	5.05422	5.34853
306951	Avarol		5.376065	4.79432	4.84955	4.983135	4.891045	5.15744	4.843425	4.87715	5.56465	5.17905	5.084865	4.907615	5.143435	4.811555	5.18249	4.913965	4.92661	5.52676	5.10754	4.95536	4.919845	4.84804	4.8081	4.99149	4.917835	5.05388	5.24643	4.979755	5.03545	5.235345	5.373435	4.80812	5.59615	5.268325	5.461095	5.17553	5.20292	4.90873	4.771745	4.83927	5.119075	5.2025	4.924505	4.88072	4.882775	5.05418	4.762375
308606	19-Norlanosta-5		7.52288	7.50062	7.58666	7.45522	7.55982	6.29404	7.39529	7.23993	7.47118	7.28971	6.62516	5.86896	7.3257	6.7384	7.25066	6.94157	5.69634	7.37819	7.48262	6.64667	7.53176	7.34636	6.91471	7.29543	7.31501	7.32352	6.37075	7.36801	7.0599	6.3652	6.62294	7.16293	7.46953	7.05469	6.19616	6.92906	6.77176	6.76396	7.65508	7.63315	7.46319	7.49787	6.78542	6.79998	7.33237	7.0712	7.24929
308847	Amonafide	T2-T2-T2-Db-In	5.53792	5.495635	5.35161	5.46522	5.16955	5.411025	5.42921	5.46724	5.404215	5.77406	5.192275	5.31782	6.01365	5.56442	5.44946	5.35181	5.25778	5.38993	5.212025	5.466995	5.34536	5.44817	5.44166	5.73826	5.76056	5.49188	5.315085	5.29804	5.31693	5.56979	5.39297	5.30132	5.53108	5.5346	6.09872	5.84838	5.35682	5.45821	5.44609	5.82335	5.39077	5.62578	6.110815	5.383905	5.328075	5.56503	5.6807
311152	6H-Pyrido[4		4.95284	5.24499	4.77342	5.72981	4.99377	5.41633	4.7974	5.06276	5.7342	5.89335	4.85632	5.37157	6.32415	5.559965	5.34917	5.866495	5.98928	5.99076	5.75919	5.60901	5.39534	5.05976	5.14587	5.21898	5.2684	4.72674	5.30432	4.825655	5.43766	5.41456	5.19754	4.82754	5.82848	5.37929	7.34392	NA	4.61883	6.359805	4.581885	4.919305	4.89855	5.24099	5.21721	4.6169	4.6938	5.97245	5.60299
311153	9-Hydroxy-2-(2-piperidinylethyl		5.35638	5.66736	4.93157	5.72503	5.145025	5.22371	NA	5.261015	5.708535	5.794305	5.58708	5.566715	6.315405	5.74033	5.01969	5.8694	6.226535	6.13769	5.813705	5.68168	5.40289	5.099355	5.50354	5.56099	5.48524	4.87996	5.64422	5.188275	5.94691	5.649975	5.58096	5.34224	5.900805	5.55163	7.140535	NA	4.83421	6.37678	4.992595	5.2326	5.283515	NA	NA	NA	4.800185	5.96943	5.788765
312033	Straital		6.557825	6.75296	6.64108	6.78063	6.67992	6.64166	6.69339	6.28823	7.095165	6.39628	6.41657	6.01139	6.59976	6.29662	6.67061	6.160325	7.132845	6.75705	6.620305	5.95442	6.70316	6.96895	6.2367	7.2016	7.36023	6.7253	6.36748	6.85981	6.61821	6.73614	6.71838	5.42674	7.567165	7.0611	7.043405	6.834685	6.618425	6.95927	6.49721	6.85111	6.976435	6.92963	6.94782	6.641445	6.65502	6.45772	7.08343
312887	Fludarabine		4.28893	4.45273	4.41318	4.20983	3.979715	4.72159	4.981855	4.232055	4.06557	4.34995	4.04226	3.56088	4.014625	5.194175	5.05956	4.58816	3.68807	3.62962	4.055305	3.40495	3.69363	3.485905	3.68788	4.49934	4.19103	3.7426	3.48287	3.91942	3.622815	5.563745	3.51872	4.530845	5.70543	3.8949	5.3057	4.661845	4.91188	5.21726	3.81858	5.25711	4.21724	4.41305	4.46421	3.9782	3.855915	3.89179	4.02524
315260	Formamide		7.63006	7.75177	7.88757	8	8	7.78863	8	7.78369	7.84935	7.553705	4.071875	7.82525	7.746465	7.99331	8	7.69414	8	8	7.665155	7.84966	7.840285	7.834055	7.795285	7.775295	7.941565	7.11029	8	8	5.52586	7.68261	7.634695	4	7.79695	7.89561	7.68087	8	6.124015	7.41201	7.7403	7.44741	7.793225	7.483695	7.07476	5.67758	5.7452	7.581365	7.924485
317003	9H-Thioxanthen-9-one		5.921	4.99139	4.68937	5.49438	4.99633	5.48812	4.99396	5.4542	5.23227	6.69287	4.9808	5.03976	7.4764	6.02741	5.624215	5.37772	5.788	5.48117	5.38536	5.27755	5.40501	5.55709	5.44977	5.65576	5.925865	5.4556	5.07945	5.07993	4.8858	5.613165	5.15849	5.51101	6.50974	5.68801	7.51014	6.70566	5.34126	5.68666	5.167555	5.88327	5.9133	5.59911	5.94	4.7405	4.92449	5.39974	4.9614
318800	Uridine		5.09116	5.26775	4.77662	4.20614	4.83207	4.02778	4.09948	4.70257	4.799855	4.88792	4	4.41978	5.38837	4.41513	4.61061	4.42436	4.56774	4.87352	5.042865	4.2597	4.99646	4.60599	5.42668	5.38287	5.02773	4.798415	5.06193	4.64259	4.500925	4.577825	4.21625	4	5.235625	5.13859	5.371935	5.307355	4.85185	4.20192	4.048405	4.70322	4.32596	4.8591	4.88134	4	4.3656	4.113945	4.922545
319947	2		5.47477	5.200955	4.79556	5.40924	4.78837	5.38509	5.46234	5.58534	5.15103	5.7891	5.45232	5.10984	6.05988	4.99644	4.96981	4.84808	4.69473	5.2524	5.16973	5.52364	5.34271	5.50092	4.95885	5.97538	5.61927	5.49871	5.09989	4.92358	4.65763	5.36651	5.35937	4.62272	5.5043	6.42676	5.18004	5.49295	4.84047	4.96954	4.90165	5.13187	4.89649	5.31166	5.3322	4.62853	4.80363	4.57653	4.93678
320846	Batracylin		4.46238	4.30078	3.91953	4.46154	3.90309	4.1446	3.978525	4.2642	4.38588	4.36661	4.27149	4.24168	4.79595	4.438915	4.3402	4.42594	4.52367	4.5818	4.46393	4.56097	4.89616	4.19867	3.984015	4.60653	4.54512	4.36225	4.38435	4.00502	3.90309	4.61351	4.48125	4.42136	4.659815	4.13022	5.52533	4.729205	4.63966	4.45235	4.58939	4.23302	4.59383	4.58442	4.79995	4.46792	3.90309	4.21801	4.55375
320877	GELDANAMYCIN		7.012095	7.41637	6.696095	6.32591	7.20995	7.23485	7.0183	7.32274	7.70155	6.18768	6.30415	6.074495	7.0772	6.45544	6.66223	6.00942	6.25966	7.12334	6.5033	6.35187	6.8	8	6.94578	7.27864	8	6.33037	6.802455	7.27778	5.77789	7.02941	6.25968	6.91397	6.81197	7.63503	7.343185	7.43453	5.99873	7.39039	6.05019	6.26418	7.76166	6.43711	6.54428	5.89859	7.53041	6.01129	8
322355	322355		5.73848	5.799185	5.667195	5.78367	5.6543	5.78422	5.73122	5.66596	5.88927	4.89853	5.59869	5.41138	5.36359	4.74561	5.63956	4.769485	5.27696	5.15285	5.49089	4.77898	5.09171	5.79812	4.88784	6.02634	5.88379	5.81665	4.92333	5.81438	5.78266	5.73131	5.77018	4.76127	5.85351	5.71198	5.44288	5.522485	5.0726	5.6798	4.82808	5.5386	5.68682	5.56528	5.55492	5.28364	5.84558	4.66281	6.39606
322921	Pibenzimol		4.2091	5.48522	3.783605	4.631935	4.67672	3.588925	3.758	4.56397	5.14147	3.49367	3.65406	4.0124	3.57807	3.52639	4.563015	3.464205	3.493885	3.72782	4.14113	3.49057	4.35498	3.799835	3.706935	4.83819	4.197665	3.59799	3.54808	4.657035	3.58655	4.013155	3.96015	3.30673	4.9122	4.4381	4.41057	4.55208	3.43123	4.00234	3.55504	3.71594	3.85995	3.74716	3.620525	3.169755	4.36563	3.42508	5.03148
324368	ALP		4.811145	4.77616	4.36568	4.359655	4.37847	4.37118	4.483225	4.76237	5.052115	4.70139	4.32153	4.233135	5.17834	4.54634	4.81802	4.672955	5.20438	4.740765	4.63058	5.29069	4	5.182355	5.61065	4.711115	4.66205	5.474455	5.352115	4.448225	4.57468	4.66925	5.10914	4.756525	5.14898	4.30989	4.67281	5.104085	4.57816	4.92433	4.67204	4.74059	4.67238	4.65164	4.138045	4.72189	4.428585	4.5132	5.57727
325014	Bactobolin		7.07753	6.51638	6.65431	6.97253	6.78589	6.883455	7.001635	6.589655	6.84993	6.75477	6.62626	6.73633	7.02723	6.920395	6.83094	6.8346	6.81173	6.980485	6.86182	6.8289	6.598665	6.777345	6.859125	6.90769	6.92852	6.29209	6.877595	6.42693	6.95115	6.81561	6.41601	6.62762	7.116585	6.596625	7.09455	7.11022	6.07639	6.87501	6.4358	6.94024	6.89724	7.05087	6.86395	6.478695	6.58194	6.7605	7.01456
325319	Didemnin		11.69167	12.90858	11.4965	12.89128	12.604885	11.907715	NA	13	10.69068	10.93495	12.02944	9.51027	12.469585	9.86222	9	12.49554	12.46776	12.671035	10.94079	11.012655	12.614335	12.52442	10.41223	13	11.4645	9	13	10.12755	12.95257	9.20205	9	9	13	11.41666	12.8123	NA	9	10.123025	9	12.23299	9.81291	NA	NA	NA	9.014215	9.39358	12.71619
325663	Saframycin		9	7.88138	8.725635	8.77728	8.16003	8.34733	8.62392	8.46856	9	6.59025	6.826605	7.36593	7.6949	7.62479	8.50762	7.7689	8.33178	7.72232	7.70861	7.56359	8.006195	8.34306	7.96337	8.0144	8.49543	8.20557	8.08896	8.48531	7.51721	7.91137	8.40429	6.67841	7.993385	9	8	8.98964	7.59592	8.6039	7.42752	8.40228	8.36837	8.66949	7.69796	7.52783	8.49609	7.739825	8.53235
326233	Epiepoxydon		3.86687	3.82453	3.915705	3.55397	3.87043	3.73255	NA	3.88474	3.976005	3.20412	3.80838	3.819185	3.73233	3.20412	3.66915	3.327475	3.428055	3.774885	3.847	3.80186	3.56407	3.572555	3.49846	3.93951	3.81715	3.88437	3.886235	3.739555	3.88459	3.83702	3.69158	3.62348	4.082905	3.81635	3.88369	NA	3.485745	3.90123	3.74126	3.631685	3.815605	NA	NA	NA	3.81597	3.85645	3.93178
328166	8B-Hydroxy-9B		7.176455	7.37355	7.197365	7.38156	7.28881	6.55104	NA	6.786695	7.51656	6.35549	7.34684	6.27446	7.215285	6.60965	6.94478	7.30141	6.718955	7.183255	6.54873	6.51625	7.2627	6.60653	7.21415	7.25715	6.99273	6.97954	6.97225	7.219705	6.84486	6.69785	7.11643	6.26268	7.390265	7.37664	7.39858	NA	6.415875	6.23961	6.47008	6.56292	6.74311	NA	NA	NA	6.59267	7.42578	6.670605
328403	Acetamide		8	7.187305	7.592895	7.53131	4.9115	7.510215	7.29076	7.22272	8	6.40145	4.3913	7.07182	7.19311	6.458375	7.56226	6.790475	7.68502	7.289365	7.34138	6.743815	7.65085	7.49635	7.28892	7.81698	7.92687	6.40066	8	7.50665	4.01667	7.34951	7.22634	5.84236	8	8	8	8	5.06415	7.1657	6.37197	5.986475	6.78537	7.1932	6.08912	6.05178	7.3162	6.52539	7.58262
328426	Phyllanthoside		8.597125	8.33575	8.47053	8.38631	8.46085	8.21843	8.362245	8.13245	8.84566	7.55736	7.89448	8.10808	8.22878	7.820065	8.47081	8.387755	8.24654	8.46904	8.38959	7.699115	8.36827	8.497145	8.398505	8.55089	8.13613	6.23932	8.35595	8.21062	8.32024	7.67442	8.09866	7.984905	8.75244	8.246645	8.453945	8.587805	6.11094	8.131755	7.777065	6.9112	7.7923	7.84402	6.94964	7.28955	8.14481	7.90017	8.46629
329097	1		4.76644	4.0949	4.64758	4.69408	4.15377	4.55175	4.7786	4.45726	4.228845	4.63514	4.37759	4.6018	4.734	4.33374	4.232345	4.28985	4.53245	4.60422	4.58072	4.589685	4.567385	4.659775	4	4.77193	4.7528	4.7159	4.70375	4.69055	4.80078	4.71838	4.59489	4.107955	4.9807	4.81961	4.65754	4.63836	4.33333	4.71481	4.17427	4.299245	4.35719	4.78462	4.64208	4	4.46141	4.329875	4.72089
329680	Hepsulfam	A7-ALK-A7-C2	3.84696	3.34351	3.30313	3.50793	3.26381	3.5575	3.749495	4.308455	3.5395	3.86586	3.34251	3.22639	4.79919	3.960145	3.51587	3.56662	3.93722	3.71468	3.91334	4.0673	3.91659	3.33051	3.43159	3.52777	3.48069	3.426475	3.40305	3.433095	3.370305	3.54198	3.39425	3.35582	4.26207	3.46674	4.614605	4.500525	3.5407	3.87562	3.44441	4.21865	3.484655	3.83508	4.230785	3.190785	3.41067	3.48155	3.406405
330465	330465		4.609765	NA	4.6286	4.74848	4.51181	4.53526	4.75672	4.67618	4.55842	4.75917	4.33776	4.44467	5.21566	4.634145	4.35644	4.45601	4.15995	4.52847	4.34935	4.5481	4.636175	4.67815	4.63817	4.87324	4.65714	4.80128	4.56122	4.52773	4.40195	4.45776	4.54976	4	4.56722	5.16266	4.55304	4.718835	4.7352	4.13403	4.28398	4.45898	4.47814	4.53873	4.52229	4	4.51548	4.25951	4.63283
330500	Geldanamycin	DP-anti-DNA-P5-Hb-Eb-Sr	6.49676	6.695705	5.860705	6.39595	6.54099	6.95659	5.87997	6.65153	6.778645	5.9742	5.21252	5.68285	6.625675	6.47161	6.64979	5.621665	6.29445	6.32852	5.91886	5.91151	6.47945	6.79676	5.9849	6.51829	6.94688	5.20503	6.70348	6.653435	5.27189	5.81579	6.4838	6.478255	6.76101	6.93756	6.94156	6.82705	5.081445	6.42042	5.17247	5.1754	6.50001	5.88336	5.163635	5.39427	6.48094	5.31349	7.09431
330507	330507		7.60208	6.105085	6.856	7.23977	4.49556	8	7.647815	7.70065	7.47541	7.04923	4.94471	6.89407	8	7.28596	5.42471	6.06239	NA	5.554865	6.00341	6.85594	6.81081	8	7.09944	7.37394	4.432185	6.49458	7.58973	6.79097	4.98929	6.99044	7.06648	7.54767	6.30247	7.37994	6.19169	7.9251	6.5673	7.4242	4.82399	6.11237	7.02	7.29189	6.47727	7.1478	6.879565	4.90297	8
330512	GLD-91-III		5.34389	5.393795	5.01862	5.17365	5.54133	5.48632	5.47855	5.385705	6.00294	4.77815	4.98517	4.68338	4.9385	4.80492	5.581965	4.4172	4.77386	4.798945	5.019325	4.75909	5.10422	6.058665	5.31196	5.381675	6.40999	5.193675	4.90386	5.420405	4.97038	5.116085	4.96553	4.90329	5.980245	6.32944	5.96264	6.037355	5.058085	5.446835	4.73198	5.21773	5.77433	5.396335	5.09158	4.976825	5.29521	4.715695	6.39002
330915	Glutarimide		2.48903	2.55733	2.30103	2.59841	2.45103	2.51897	2.65053	2.6769	2.59426	2.46159	2.35013	2.30103	2.63539	2.52068	2.97615	2.50131	2.640615	2.668365	2.5381	2.68816	2.52936	2.30103	2.3119	2.62005	2.30103	2.67298	2.5747	2.60796	2.70149	2.55484	2.322925	2.59568	2.77997	2.67211	2.76412	2.417515	2.71756	2.47519	2.721915	2.85559	2.664765	2.45355	2.668045	2.718245	2.55375	2.73946	2.82752
332292	1-Propylagroclavine		4.865315	4.5887	4.525255	4.913745	4.69181	4.507835	NA	4.598765	4.6887	4.46123	4.65954	4.55797	4.778415	4.47393	4.79843	4.502585	4.740925	4.727015	4.4892	4.54841	4.55151	4.948405	4.73033	4.92207	4.56709	4.5621	4.54525	4.6329	4.995295	4.479855	4.570135	4.44703	4.96573	5.14398	4.9811	NA	5.075185	4.575085	4.8968	4.90703	4.73239	NA	NA	NA	5.08039	4.95667	5.03835
333856	Tetrocarcin		6.395695	6.16029	6.274875	6.0424	6.45711	6.01056	5.995255	6.126875	6.06527	5.713115	5.75203	5.809915	6.09692	6.02821	5.98502	5.95419	5.776915	6.35642	6.15051	6.03192	6.32894	6.02854	5.971585	6.10237	6.00631	6.039025	6.059985	5.98278	5.73447	6.042675	5.50837	5.60085	6.74199	6.044255	6.13337	6.067225	5.79673	6.05637	6.05092	5.77761	6.07751	6.13978	6.031095	5.792795	6.05562	5.965275	6.041635
334352	9H-Thioxanthen-9-one		5.8364	5.71609	5.23789	5.65137	4.9853	5.99694	5.29933	5.82652	5.81199	6.57849	5.46932	5.41937	7.64752	6.69649	6.03892	5.48263	5.53723	6.09609	5.75088	5.93931	6.27001	5.52076	5.589425	5.8078	5.76037	5.64893	5.63015	4.97608	5.33707	5.56363	5.4123	5.67724	6.68013	5.68668	7.59907	7.802715	6.45578	5.64384	5.162045	6.019145	5.77077	5.94645	6.454665	4.90518	5.25131	5.87931	5.27002
335142	6H-Pyrido[4		5.3604	5.1871	4.87931	5.16257	5.045825	5.264655	NA	5.18823	5.113725	5.25273	4.83719	5.22855	5.45769	5.19659	5.802395	5.08409	4.95134	5.12834	5.43776	5.12171	5.17357	5.223385	4.73405	5.62412	5.51613	5.29057	5.18049	5.02736	5.028055	5.33823	4.97964	5.123305	5.38771	4.98558	5.765005	NA	5.15167	5.35361	5.163425	5.27846	5.2811	NA	NA	NA	5.00705	5.176955	5.304925
336003	2-Methylolivacinium		4.599905	5.56854	5.18823	5.704915	5.11353	5.61395	4.598235	4.91757	5.48964	5.672465	5.30675	5.23721	5.457015	5.44293	4.83293	6.14074	5.86399	6.122285	6.03866	5.634415	5.418105	4.953225	5.19023	4.75514	5.15577	4	5.54875	5.20208	5.31312	5.517785	5.123605	4.777465	5.12913	5.335775	5.37858	4.57518	4.1179	6.25146	4	4.54216	4.29057	6.18963	4.4401	4.04851	4.9148	5.67043	5.81211
336628	Merbarone		4.62751	4.613905	4.46606	4.64929	4.30396	4.53458	4.584055	4.65242	4.575175	4.59064	4.48453	4.407075	4.6223	4.62334	4.71309	4.59415	4.5123	4.59076	4.51717	4.430725	4.55004	4.32691	4.324975	4.51197	4.42775	4.48661	4.409015	4.59809	4.35458	4.46148	4.44459	4.44338	4.66641	4.43902	5.10683	4.891535	4.52162	4.531245	4.54573	4.64455	4.50884	4.51926	4.626805	4.2778	4.40589	4.54478	4.53025
337591	337591		4.497715	4.02376	4.447155	4.21133	4.16097	4.025695	4.483895	4.569955	4.642815	4.090055	4.00345	4.018195	4.817445	4.31021	4.65107	4.66967	4.59913	4.737765	4.606145	4.430695	4.68674	4.72085	5.113195	4.6932	4.08605	4.544	5.56581	4.320035	4.65552	4.26162	5.1899	4.1383	4.65507	4.16985	4.66977	4.922535	4.296475	4.516075	4.60452	4.63483	5.011445	4.968155	4.513875	5.467675	4	4.65481	4.9797
337766	Bisantrene	T2-T2-T2-Db-In	7.24278	6.781445	6.74721	6.57282	6.530675	6.887665	6.55998	6.94704	7.15786	7.54679	6.71701	6.914765	7.60206	7.07093	7.128855	7.09832	7.22888	7.15279	7.08203	6.346025	6.95166	7.04242	6.741825	7.15661	6.948305	4.78402	6.95105	6.782785	6.7455	6.47726	6.61256	6.767695	7.60206	7.07488	7.60206	6.93593	4.67023	7.09759	6.42391	6.10909	6.47606	7.032915	6.518165	6.047275	6.57706	7.13633	7.21816
338258	ELLIPTICINE		7.201175	5.727	6.287945	5.797505	6.169055	6.46644	NA	6.10107	6.44594	6.658945	6.19894	6.77338	7.355765	6.28113	6.49328	6.558095	6.23035	6.41843	6.44209	6.64397	6.04086	6.77606	6.72818	7.01821	7.362975	6.68577	6.88177	6.450425	6.87002	6.850535	6.40158	6.26108	7.63709	7.46508	7.621365	NA	5.987405	6.49839	5.72274	6.259365	6.576795	NA	NA	NA	6.01828	6.2642	6.451165
338720	Penclomedine		4.39175	4.40113	4.428085	4.410845	4.38773	4.37297	4.399865	4.44034	4.4415	4.40134	4.38589	4.364385	4.39217	4.37819	4.476695	4.419175	4.450905	4.355915	4.40844	4.39069	4.373405	4.39169	4.36756	4.37565	4.37551	4.385195	4.38308	4.40785	4.45104	4.356875	4.37812	4.314345	4.33583	4.43559	4.452795	4.3785	4.359155	4.394415	4.36034	4.42305	4.44616	4.39398	4.40445	4.33331	4.39834	4.386305	4.36681
338947	Clomesone	AC-ALK-A6-C2	4.32955	3.33044	3.2961	3.65128	3.30692	3.860375	3.69275	4.488885	3.67143	3.59814	3.47086	3.2774	4.01329	3.80728	3.836	3.93708	4.04251	4.13982	4.18371	4.34411	4.239315	3.33335	3.55072	3.75908	3.82384	3.697	3.57656	3.653705	3.383445	3.472395	3.36817	3.32416	3.896115	3.749565	4.020405	5.23725	3.262945	3.660485	3.27077	3.67863	3.82243	4.259275	3.823535	3.249655	3.80765	3.4757	3.29994
339004	Chloroquinoxaline		3.88102	3.78518	3.641185	3.67244	3.738845	3.81325	3.54865	3.87283	4.68575	3.80664	3.71238	3.42827	3.74974	3.82771	3.78525	3.80805	3.747535	3.64672	3.58602	4.44143	3.88114	3.61097	3.76716	5.17815	4.40546	3.973265	3.74264	3.78885	3.80193	3.8288	5.71995	3.969105	4.078285	4.21847	3.92542	4.89814	3.7544	3.76556	3.977875	4.26713	3.95831	4.03357	3.934845	3.84088	3.53055	3.63771	4.11536
339555	Bryostatin		4.96257	4.96257	4.96257	5.264955	4.96257	4.96257	4.95861	4.96257	4.96257	4.998505	4.96257	4.96257	5.4065	4.96257	5.181815	4.96257	5.08093	4.96257	5.07337	4.96257	4.96257	4.96257	4.96257	4.96257	4.96257	4.96257	4.96257	4.96257	4.96257	4.96257	4.96257	4.96257	5.07825	5.13581	5.384345	4.968105	4.96257	4.96257	4.96257	4.992775	5.06476	5.219475	5.5164	4.95861	4.96257	4.96257	5.48854
339638	Fostriecin		5.59142	5.24981	5.04247	5.25221	5.11353	4.93294	6.23114	5.35911	4.82938	4.96069	4.7564	5.2066	4.91664	5.21774	5.55458	4.492205	4.4113	4.88757	4.802495	5.297145	5.14563	5.67428	5.30876	5.50262	4.98305	5.10202	5.22958	5.366205	5.10657	4.93336	5.35634	4.97658	5.822335	5.77859	5.16476	5.39872	4.97752	4.87163	4.68965	5.52935	5.27902	5.10932	5.30629	4.877255	5.17678	5.19571	5.562
339875	PHORBOL		4.77414	4.46207	4.357055	4.647935	4.400745	4.422175	NA	4.442575	4.517535	5.37624	4.36489	4.427765	5.810125	5.97453	4.358655	4.292185	4.246635	4.42096	4.431045	4.98063	4.37882	4.384815	5.01544	4.49722	4.92967	4.50234	4.31519	4.33073	4.519975	4.43473	4.32277	3.978975	5.41032	5.5933	5.35813	NA	4.33916	4.39612	5.62824	4.511415	4.32291	NA	NA	NA	4.36396	4.33541	5.758265
341651	SENECIOYLCHAPARRIN		7.61983	7.551765	6.68193	7.51628	7.47908	7.205145	NA	7.27832	7.52467	5.900235	6.684575	5.908705	7.27801	6.65815	7.24263	6.72874	6.71833	7.380265	6.725135	6.55038	7.40309	6.99755	7.22574	7.45688	6.83535	6.31425	7.17311	7.4195	7.07398	6.65533	7.1916	5.54908	7.47223	7.4884	7.6283	NA	5.54374	6.387785	5.83272	5.4921	6.53477	NA	NA	NA	7.04981	6.78245	6.167795
342435	QUINAZOLINONE		4.789905	4.59833	4.655785	4.655215	4.35434	4.38708	NA	4.715045	4.68646	4.434675	4.46865	4.130955	4.57119	4.57264	4.41271	4.21053	4.437265	4.39055	4.46501	4.5115	4.47264	4.377505	4.55902	4.450275	4.65171	4.962385	4.66644	4.55119	5.95909	4.44946	4.32196	4.39157	4.6475	5.053595	4.950365	NA	4.477515	4.397245	4.63882	4.38905	4.50893	NA	NA	NA	4.278245	4.67218	4.48636
343499	CI-921		7.3528	6.27998	5.80484	6.93622	5.72044	7.42221	6.82696	7.1881	6.63711	7.97839	5.81262	5.47239	8	7.6325	7.2511	7.29683	6.88102	7.50421	6.95299	7.43359	7.17451	6.41584	6.31821	6.84036	6.83679	6.58675	6.31888	5.91418	5.73973	6.57724	5.714555	7.39175	8	6.79022	8	8	6.47896	7.51882	6.93206	7.69288	6.29559	7.33529	7.9531	5.89931	5.70536	7.20978	5.95018
343513	Dihydrolenperone		4.286525	4.216885	4.231665	4.26639	4.21726	4.17555	4.28221	4.21869	4.18824	4.18877	4.248725	4.2191	4.22352	4.22741	4.56631	4.20216	4.29128	4.258235	4.21205	4.197925	4.21757	4.256215	4.2563	4.260645	4.21146	4.20514	4.210185	4.26213	4.24801	4.18372	4.179735	4.16048	4.121635	4.25063	4.249215	4.19068	4.544635	4.19008	4.30004	4.29903	4.302455	4.27812	4.30183	4.402375	4.216025	4.285305	4.229905
344007	Piperazine mustard	A7-ALK-A7-C2	4.10381	3.90024	3.468005	3.667835	3.42757	4.13316	3.889735	4.914915	4.00001	3.90987	3.648535	3.04374	5.18451	4.206285	3.84887	3.73183	3.903105	3.992135	4.21318	4.34301	4.43267	3.56969	3.4941	3.68278	3.706665	3.68477	3.25571	3.73146	3.73952	3.878315	3.5539	3.69993	5.061	3.71736	5.11821	4.97775	3.7906	4.53066	3.687185	4.771125	3.83435	4.354655	5.02106	3.391735	3.6753	3.758395	3.82311
348894	Benzenesulfonamide		6.04737	5.372	4.7	5.5823	4.30903	5.98682	5.294905	5.91957	5.55806	6.38668	5.23985	4.30279	7.482755	6.169265	6.496345	6.22603	6.336985	6.58861	6.175205	5.709	6.36529	4.31408	5.15388	5.46443	6.0695	4.4622	5.20797	4.98442	4.45303	5.58352	4.77607	5.78784	7.22222	5.78938	7.33518	7.47034	4.89586	6.40509	5.83647	5.4317	4.94524	6.08821	5.80053	4.01271	4.8773	6.31714	4
348948	Cyclodisone	AC-ALK-A7-Cp	4.83864	4.21104	4.30074	4.417795	4.11037	4.38566	4.29948	4.9562	4.348835	4.422235	4.189225	4.118555	4.89378	4.46741	4.35589	4.46843	4.56995	4.66285	4.7812	4.92064	4.914295	4.238085	4.40087	4.43288	4.31555	4.30111	4.29366	4.339895	4.319965	4.2879	4.308175	4.16088	4.72706	4.20452	4.977775	4.31764	4.21989	4.30083	4.27191	4.399555	4.42738	4.876815	4.82105	4.06981	4.29644	4.32117	4.32921
349051	349051		5.749195	4.761845	5.22408	5.38395	5.45481	4.89829	5.73216	5.543355	5.773695	5.31933	5.129	5.42605	5.650935	5.423305	5.70038	5.45792	5.53744	5.603675	5.38432	5.67342	5.734815	5.70526	5.76008	5.73976	5.78658	5.56017	5.56913	5.742605	5.50791	5.6858	5.43264	5.32702	5.64736	5.77055	5.60574	5.58842	5.356205	5.54743	4.787985	4.97888	5.656915	5.70191	5.56656	5.29123	4.82239	4.857665	5.77473
349155	MARGETINE		6.536705	6.32804	6.34785	6.845355	6.313035	6.31746	NA	6.37303	6.61707	6.35006	6.50044	6.338935	6.66531	6.34379	6.06288	6.650075	6.251935	6.69475	6.481805	6.20743	6.3271	6.458135	6.371075	6.798475	6.46777	6.29822	6.48603	6.383645	6.988165	6.640015	6.31122	6.19628	6.74234	6.50362	6.74058	NA	6.241005	6.5001	6.09228	6.491335	6.23002	NA	NA	NA	6.18808	6.31303	6.696535
349156	Pancratiastatin		7.526035	7.434605	7.60475	7.616515	7.32109	7.330625	7.506125	7.31068	7.44824	7.04387	7.21157	7.368545	7.29686	7.255085	7.560415	7.64782	7.59639	7.64782	7.29532	7.31811	7.45882	7.255695	7.347555	7.57019	7.3774	7.23384	7.3031	7.53813	7.625355	7.520165	7.25594	7.286365	7.54886	7.28965	7.48995	7.56468	7.0652	7.37023	7.174835	7.64782	7.42106	7.418445	7.64782	7.30642	7.4255	7.44877	7.56894
349174	Oxanthrazole (piroxantrone)	T2-T2-T2-Db-In	6.05404	5.840685	5.59283	6.00831	5.39656	5.8978	5.47152	6.052295	5.88897	6.38671	5.485705	5.46476	6.81304	6.46943	6.262785	6.344125	6.12376	6.23615	5.865035	6.09148	5.98014	5.49089	5.43538	5.78505	5.958605	5.24613	5.53086	5.333225	5.41166	5.7831	5.569375	5.76198	6.28417	5.92331	6.59784	6.53557	5.155905	6.526355	5.63076	6.10528	5.551425	6.14093	6.162425	5.183095	5.2141	6.38202	5.73355
349438	4-Ipomeanol		2.20772	2	2	2.41799	2	2.0375	2	2.29047	2.39256	2.36153	2.14936	2.0305	2.15289	2.04865	2.56049	2.1429	2.465065	2.13601	2.13798	2.18534	2	2	2	2.14306	2	2.03274	2	2.33513	2.27446	2.15317	2.01846	2	2.19397	2.22829	2.42593	2	2.5058	2.074855	2.45032	2.10759	2.176315	2	2.21081	2.135935	2.313035	2.24607	2.18102
349644	CYANOCYCLINE		7.7776	7.34267	7.727365	7.26438	7.3066	7.54498	7.49531	7.370725	8.54406	6.40895	6.59668	6.57905	7.26891	6.57172	7.66077	6.48282	7.44624	7.04192	7.11813	6.653685	7.20018	7.59947	7.05124	7.62899	7.66087	7.81705	7.326225	7.64216	6.90594	7.68339	7.48539	6.46364	7.63584	8.28224	7.6856	8.322085	6.98873	7.47599	6.66977	7.7779	7.63264	7.69844	7.31213	7.23921	7.60173	6.93053	8.38946
350102	1		6.5457	7.002125	7.00139	7.197265	6.31121	6.83112	7.053075	6.46306	7.274795	6.51345	4.760145	6.26865	6.716405	6.75211	5.8513	6.20901	7.221695	6.383365	6.118995	7.19092	6.831965	7.00824	6.55338	6.91775	6.90884	7.04719	6.615675	7.11714	4.21914	6.40534	6.905725	6.48526	6.657065	7.32324	6.445685	6.16543	6.231855	6.228715	6.19021	6.970635	6.534635	6.91889	5.51781	4.48307	4.64888	6.55192	6.59958
350629	350629		5.54893	5.735805	4.83407	5.26735	5.59264	4.7227	5.71034	5.442865	6.39971	4.659905	4.72438	4.747565	4.70039	4.72144	6.23594	4.721185	4.79218	4.670185	4.681655	4.67082	5.00956	5.59918	4.734555	5.63592	5.91073	5.54185	4.75023	5.70794	5.42558	5.59049	4.78903	4.71981	6.726685	6.178195	6.251805	5.8767	5.735985	4.914995	4.77673	5.71013	5.74371	5.651445	5.78623	5.618935	5.6541	5.157095	6.141315
351075	1H-Azepine-1-carbothioic		5.3021	5.632345	5.18073	5.61851	5.151025	5.23315	5.46432	5.503295	6.39481	5.387825	5.2471	5.16974	5.82115	5.95206	4.95334	5.11417	4.94015	5.157645	4.9917	5.25131	5.33052	6.75918	5.51747	6.364155	5.66769	6.14703	5.32816	6.16915	5.50763	5.48848	5.42183	4.49334	6.876315	7.17327	6.947345	5.39687	5.181385	4.830335	4.723255	5.174545	4.70889	5.34241	5.399475	4.72961	5.59643	5.15316	6.08858
351078	Hydrazinecarbothioamide		4.631695	4	4.05498	4.47493	4.000295	4.32365	4.55777	4.65852	5.54882	4.289	4.620595	4.78117	4.454845	4.39634	4.155385	4	4.00959	4.37409	4.345945	4.380105	4.39865	5.61407	4.441125	6.45668	4.71151	5.759835	4.30635	4.95792	4.20114	4.70846	4.13466	4	6.20131	6.25657	5.97727	5.92937	4.58147	4.154	4	4.36677	4.172975	4.28808	4.40083	4	5.04262	4.11984	6.153615
351105	4		5.78863	5.33491	5.359755	5.70788	5.520735	5.269945	5.61527	5.83313	5.57207	4.82656	5.10911	4.97194	5.45714	5.85952	5.43316	5.18687	5.27833	5.6705	5.47569	5.19325	5.778805	5.74769	5.099905	5.77965	5.73641	5.7437	5.66315	5.42115	5.256595	5.53997	5.45622	4.88155	6.01132	5.73623	5.75035	5.74526	5.67138	5.79322	5.06714	5.38769	5.65753	5.771235	5.47427	4.88003	5.49154	5.139205	5.26234
351710	2-Methylellipticinium		4.95762	5.95724	5.61769	5.89394	5.60671	6.020675	NA	5.377505	6.0452	6.691115	6.10708	6.07185	5.710195	6.33279	5.82202	6.60058	6.6792	6.7168	6.62421	6.581145	6.357785	5.184965	5.648995	5.462115	6.2951	4	6.34107	5.61187	5.527585	6.45532	5.40759	5.180555	5.61578	5.5626	6.05214	NA	4.61872	6.69313	5.62666	5.52871	5.729855	NA	NA	NA	5.192845	6.57892	6.17775
352122	Trimetrexate	RF-anti-RNA-Ds-Nd-Nr-Af	9.578025	9.15876	6	9.751365	8.54058	9.21564	9.54902	9.6242	8.445335	10	7.12288	7.70434	9.832975	8.92569	7.632325	7.68411	6.7433	9.288285	9.16115	9.509865	9.62218	9.70524	8.07956	9.75927	9.434475	9.35692	8.72695	7.51412	6.4375	9.16511	9.52762	8.13727	9.5366	9.93702	9.56955	9.38526	8.52181	9.380815	8.13974	8.48566	8.30609	9.09443	9.38537	8.01018	8.003005	6.58333	8.49672
352277	COLCHICIDE.HCL		7.18572	7.14187	7.320455	7.38564	5.61091	7.267425	7.183395	7.37058	7.4568	6.33516	4	6.751825	6.79928	6.50737	6.95818	7.04738	7.59117	6.92968	6.95812	7.119735	7.44227	7.338945	6.97229	7.21621	7.34799	6.55529	7.41833	7.47561	4.43182	6.45725	6.65556	6.63075	7.39829	7.43499	7.28579	7.135315	5.21782	6.28343	6.52699	6.36791	7.24491	6.91443	5.95419	4	7.21687	6.3618	7.369415
352299	2-Methylellipticinium		5.0139	5.968215	5.593265	5.930515	5.612885	6.16145	5.12843	5.30765	6.13421	6.59621	6.059665	5.97082	5.71899	6.340975	5.685965	6.527475	6.72592	6.57614	6.60553	6.66321	6.354725	5.27017	5.70806	5.40894	6.346525	4.73719	6.32016	5.593365	5.526	6.461265	5.41536	5.42923	5.666435	5.534715	5.99	6.30369	4.83939	6.74497	5.62919	5.33724	5.91767	NA	4.89432	4.56604	5.25301	6.58008	6.23897
353076	2-[2-(Diethylamino)ethyl]ellipt		6.359695	6.16516	6.344765	6.56389	6.37631	6.590045	NA	6.260875	6.633095	6.24183	5.89979	6.143685	6.39971	5.91578	6.50688	6.71662	6.61291	6.68002	6.578605	6.069015	6.38807	6.26447	6.460815	6.616835	6.214	4.719115	6.47208	6.59575	6.544885	6.38767	6.38597	5.80489	6.68726	6.62102	6.6313	NA	4.666825	6.56158	5.47811	5.95576	5.69714	NA	NA	NA	6.266005	6.50994	6.80852
353451	Mitozolamide	AC-ALK-A6-C2	4.731115	3.74116	3.56866	3.77366	3.615655	3.793535	3.693065	4.60519	3.795525	3.76463	3.56178	3.73257	4.32452	4.26041	3.85334	3.98081	4.340585	4.33093	4.46766	4.509935	4.4291	3.81196	3.799285	3.89396	3.790935	3.720205	3.80173	3.72596	3.825315	3.81631	3.68599	3.8009	4.33174	4.12845	4.47996	4.19436	3.651375	3.946815	3.697855	3.9211	3.78677	4.491845	4.27474	3.65889	3.77257	3.725775	3.771795
353527	353527		7.79525	7.43131	7.29322	7.52308	7.47404	7.570795	7.598575	7.696755	7.75247	7.57039	7.403015	7.24812	7.69324	6.708955	7.6	7.25385	7.630325	7.563415	7.577605	7.32556	7.639675	7.73758	7.593345	7.87739	7.798645	7.67212	7.83711	7.76766	7.316405	7.453715	7.392395	7.371	7.838225	7.863365	7.698125	7.62009	7.361315	7.65862	7.47813	7.64213	7.79378	7.86222	7.32143	7.32138	7.358165	6.74299	7.779035
353882	353882		4.15005	4.08332	3.98041	4.04149	3.937745	4.080725	NA	4.091815	4.86499	3.79889	3.89716	4.12448	4.03363	3.849665	5.50868	3.86464	4.12107	4.014585	3.8288	3.98393	3.9491	3.96262	3.921475	4.06863	3.99627	4.02725	4.07847	3.92346	3.98769	3.95531	3.79704	4.011555	4.25439	3.85898	3.90866	NA	4.09633	3.95327	4.006995	4.04644	4.05947	NA	NA	NA	4.049355	3.93375	4.093875
354049	LMU-3		5.873505	5.751535	5.65293	5.38777	5.76332	5.62633	5.66449	5.77949	6.16646	4.93212	5.52054	4.82777	5.19401	4.67109	5.54274	4.89855	5.10753	5.35597	5.39444	4.81633	5.70726	5.52763	4.87188	5.82512	5.85893	5.71137	5.37917	5.61639	5.39725	5.59357	5.06227	4.74625	6.5201	5.88321	5.95652	6.32622	5.18634	5.64651	4.98343	5.57689	5.75876	5.704735	5.53422	5.3606	5.68615	4.912875	5.79639
354051	Liscunditrin		5.81999	5.775965	5.74456	4.99769	5.73913	5.21177	5.64396	5.76332	6.46027	4.73023	5.57271	4.7225	4.80216	4.65674	5.67345	4.81282	4.92013	5.35885	4.949475	4.77986	5.68216	5.34827	4.78258	5.80973	5.89079	5.67769	5.13136	5.39373	5.01298	5.73184	4.88947	4.74669	6.38808	4.52934	5.36826	5.67885	4.94082	5.46586	4.83618	5.73586	5.80168	5.640405	5.40038	5.5372	5.38996	4.665775	5.787975
354646	Morpholino-adriamycin	T2-T2-T1-Db-In-T2	8.244845	7.770935	7.72914	7.80163	7.4387	7.59132	7.4189	8.01764	7.703335	8.12208	7.31382	7.929945	8.43911	7.569745	7.53879	7.598925	7.87992	7.79526	7.58401	7.80823	7.81615	7.96333	7.700145	8.51673	8.09443	7.7666	7.53297	7.62453	7.65615	8.127245	7.59795	7.362705	7.71078	8.04606	8.02399	8.30531	7.63912	7.69669	7.838	7.997025	7.65444	7.97843	8.32577	7.22451	7.6269	7.97991	7.82507
354670	3-Azabicyclo[3.2.2]nonane-3-car		6.37267	6.11184	6.1631	6.71408	6.16537	6.358225	6.64755	6.71552	7.526775	6.57748	6.69325	6.36336	7.540775	6.36368	6.11832	6.29919	5.45988	6.41297	6.3191	6.38355	6.48141	7.15555	6.40009	8	6.73821	6.91028	6.70252	8	6.22909	6.5662	6.95895	6.436685	8	8	8	6.89558	6.43145	6.03333	5.69271	6.16406	6.33589	6.45024	6.453665	6.01173	6.879635	6.44835	8
354843	Albacarcin		6.49493	6.21619	6.112555	6.22902	6.06467	6.5727	NA	6.225775	6.430455	6.432215	6.03027	6.196015	6.863685	6.56089	5.87955	6.23635	6.168655	6.34752	6.45822	6.35717	6.3062	6.35211	6.212485	6.67214	6.49655	6.17131	5.9562	6.051055	6.33136	6.560265	6.032375	5.90512	6.94219	6.50368	7.20621	NA	5.94824	6.398415	6.1552	6.27352	6.42022	NA	NA	NA	6.11465	6.34982	6.220325
354974	Acetamide		5.322705	5.31658	5.47806	5.56121	5.05702	5.44461	5.43139	5.36287	5.728335	4.42178	4.64489	5.16013	5.27606	5.208155	5.537025	5.26271	5.36344	5.398715	5.26817	5.37917	5.507495	5.50546	5.23239	5.40152	5.3401	4.540945	5.47312	5.63035	4.69848	5.16975	5.21125	5.40546	5.45127	5.45931	5.28247	5.49989	4.1824	4.98862	4.760045	4.622525	5.552775	5.14981	4.48594	4	5.131395	4.79006	5.46779
354975	354975		5.16557	5.11611	5.557595	5.487085	4.52767	5.254095	5.0988	5.14207	5.59713	4.424745	4.447785	4.36854	4.569385	4.687535	5.44733	5.315795	5.56198	5.46326	5.216265	4.71098	5.50666	5.47547	5.273525	5.24316	5.238095	4	5.44731	5.63693	4.49667	4.871575	4.347005	4.91395	5.4525	5.42444	5.322565	5.24531	4	4.916865	4.4731	4.08156	4.86216	4.69438	4.141205	4.205935	4.36912	4.469265	5.443525
355256	Benzamide		7.30242	6.8607	7.43944	7.43577	6.80779	7.17735	6.591595	7.30901	7.728385	6.346785	4.50041	6.71481	6.70709	6.34724	7.33146	6.91865	7.39109	7.40783	7.1352	6.72021	7.644635	7.47055	7.14262	7.39512	7.38273	5.46132	7.48542	7.574845	4.616755	6.64205	7.16574	6.66229	7.44731	7.43154	7.38814	7.62152	4.9255	6.62713	6.24917	6.06874	6.48145	6.47862	5.63803	5.987555	7.05037	6.602205	7.31239
355644	Anthrapyrazole-derivative	T2-T2	7.00512	6.39169	5.77794	6.84017	5.77712	6.97037	6.203435	6.94076	6.97265	7.61349	5.72135	6.414145	8	7.67888	6.707745	7.49058	7.513375	7.84972	7.02696	7.35973	7.388325	6.277415	6.61012	6.743755	6.61046	5.65573	6.40696	5.892325	5.96155	6.67747	6.15499	6.84731	7.50164	6.4845	7.58526	7.426935	5.82841	7.44165	6.8157	7.13873	6.23864	7.093945	7.035355	5.822635	5.791275	7.669445	6.2529
356207	1-Cyclohexene-1-carboxylic		5.32713	4.844025	4.78571	4.83892	5.16487	4.890665	4.755125	5.29338	5.6755	4.525795	4.783805	4.74378	4.67715	4.6424	5.443145	4.783385	4.72247	4.976245	4.987655	4.7303	5.07458	5.08195	4.66725	5.08356	5.567155	4.80525	5.084175	4.734945	5.37102	5.49063	4.701305	4.6862	5.63524	5.6201	5.53159	5.65114	4.74444	4.827045	4.456915	4.72645	5.39586	4.92568	4.717765	4.782065	4.828	4.75158	5.41392
357704	Cyanomorpholinodoxorubicin	AI-ALK-Db-Gr-Ag	10.84908	9.83001	10.1551	10.50587	9.82733	10.33113	10.10592	10.91147	10.35504	10.30187	9.46163	9.98104	11.00141	10.73411	10.031415	10.09409	10.637765	10.628135	10.219545	10.97752	10.45217	10.442465	10.08072	10.440935	10.021635	10.21509	10.26207	10.44516	10.37119	10.35773	10.0775	10.13344	10.44776	10.246255	10.566465	10.097	10.45416	10.46166	10.44393	10.43861	10.51841	10.594935	10.59654	9.43329	10.003895	10.57738	9.74499
359079	Rebeccamycin		6.89274	6.641085	6.412775	6.75863	6.421135	6.59944	6.45413	6.9465	6.71694	6.53833	6.36325	6.48969	6.805615	6.712365	6.60868	6.45883	6.66635	6.786265	6.79329	6.57441	6.66101	6.51433	6.16727	6.90682	7.05012	6.35168	6.20918	6.50028	6.43896	6.78397	6.54202	6.51394	7.34958	6.893635	7.28111	7.44111	6.53953	6.700875	6.827195	6.72895	6.65524	6.880675	6.81556	6.38312	6.64723	6.68897	6.41531
359239	Antibiotic		6.54681	7.30514	6.94255	6.89243	7.13138	6.76037	6.40755	6.75641	8	6.6467	6.70355	6.53982	7.08342	7.272425	6.36986	6.88213	7.08389	6.96482	6.80978	6.78991	6.43834	6.469215	7.46814	6.70734	6.50235	6.34353	6.47657	6.55286	6.26386	6.40652	5.97741	6.750835	6.88983	5.90335	6.93028	6.69769	5.927735	6.93899	6.76932	6.29405	6.18896	6.53057	6.50388	6.30341	6.56398	6.66806	6.81584
359449	ELLIPTICINE		5.409975	6.37669	6.35768	6.36077	6.383515	6.23663	NA	6.03927	6.51103	6.055515	5.89881	6.066325	6.62038	5.9834	6.37593	6.68058	6.546045	6.69642	6.508995	5.95478	6.31364	6.1306	6.34257	6.486175	6.292655	4.73685	6.39228	6.59034	7.0629	6.62647	6.29754	5.55378	6.60268	6.3562	6.73773	NA	5.19237	6.5403	5.63578	5.70607	5.73683	NA	NA	NA	6.01425	7.05638	6.584205
360239	360239		4.83086	4.246865	4.235025	4.57982	4.402465	4.53584	4.384745	4.191545	4.64824	4.689425	4.39907	4.748915	4.74272	4.200075	4.30689	4	4.606235	4.535885	4.670295	4.3313	4.443865	4.66034	4	4.68793	4.48668	4.698635	4.689995	4.6592	4.716885	4.7164	4.47029	4.008415	4.88816	4.854595	4.640555	4.68876	4.324005	4.34818	4.34871	4.19528	4.22112	4.403315	4.32383	4.31905	4.102445	4.225465	4.28649
361128	Skyrin		4.88949	4.750075	5.02366	5.04708	4.996605	4.879045	NA	5.281345	4.69667	5.04194	5.16523	4.768045	5.14847	4.925715	4.94389	5.118075	4.844345	5.13838	4.748975	4.96251	5.00264	4.87661	4.980475	5.050655	4.867565	5.07182	5.03367	5.17548	4.961215	5.056715	5.081925	4.61301	5.10551	5.11477	4.9596	NA	5.12854	5.12436	4.75904	4.63016	4.71535	NA	NA	NA	4.69707	4.58685	4.774805
362453	Butanedioic		5.709645	5.89031	6.21086	6.26787	5.479405	5.52276	5.96701	6.14738	6.17868	5.231505	5.14279	5.439675	5.476545	5.65625	8	5.43096	7.02906	5.807575	5.68313	5.82714	5.856885	5.472325	5.731265	5.732965	5.34451	5.90223	6.24723	5.72737	4.99822	5.346405	5.486045	5.56954	6.193045	5.97507	5.721965	6.31067	5.4356	5.591945	5.42782	5.42315	6.27145	5.58034	5.22067	5.035025	4.41234	6.1236	5.71291
362454	4-Pyridazinecarbonitrile		7.08685	6.18789	8	6.15943	4.74398	5.42039	7.13723	6.37026	7.15787	6.04627	5.65839	6.602595	6.31897	5.71534	4.69008	5.30989	6.27466	6.35415	5.28736	6.2412	6.26355	6.27684	5.67375	6.46875	7.106445	6.52334	6.40809	6.13978	4.91256	6.707625	6.4161	5.99883	5.98473	6.62748	6.25645	6.36037	5.25135	6.23849	6.49812	5.43592	5.7235	5.83004	6.00539	5.47362	5.26523	5.25471	6.05267
363182	U-64815		4.95887	5.05124	4.86416	4.80808	4.89783	4.818635	4.77234	4.95617	5.19843	4.65022	5.335295	4.822115	4.87266	4.78757	4.96435	4.81993	4.69957	4.943615	4.84187	4.769475	4.6971	4.80636	4.78505	5.27345	4.96693	4.715825	4.8102	5.22667	4.73962	5.01887	4.78092	4.651995	5.57451	5.37803	5.411145	4.63448	4.76502	4.87052	4.76559	4.72737	4.87233	4.77352	4.82991	4.58771	4.836275	4.55732	4.96274
363812	Tetraplatin	A7-ALK-A7-C1-Re	6.033375	6.70863	5.23656	6.46833	5.888925	5.909335	5.73874	6.250655	6.39314	6.15128	4.8758	5.183225	6.40877	5.31156	5.215635	5.397505	5.242695	5.79523	5.85206	6.00152	5.85206	6.517375	6.055255	6.661755	6.743685	6.159425	5.739625	5.6813	5.54364	5.87978	6.102025	5.003585	6.56652	6.27094	6.903565	6.24542	5.63711	6.04875	5.37725	6.15802	5.61882	6.735235	6.00389	5.193495	5.54272	5.98384	6.26871
363979	B712496K588		9.39448	7.90999	8.59982	8.28243	8.878275	8.703955	9.49938	9.4464	9.35481	9.27712	7.8128	7.691205	9.68206	10	9.77887	8.14829	10	9.709085	9.23537	10	10	8.69416	7.621155	9.07927	9.2726	8.57143	8.860555	6.94048	7.34125	7.76204	7.64319	9.06435	9.718525	9.45083	9.72817	9.69836	8.97308	6.82882	9.47294	8.89528	10	10	7.93858	7.83969	8.19134	9.5646	8.67845
363997	363997		6.565635	5.7319	5.893725	5.70122	5.75578	5.76314	5.77079	5.72223	6.506455	5.75232	5.74076	6.23214	5.93232	5.74613	6.33811	5.98709	5.98864	6.1263	6.28558	5.77696	6.22113	6.24428	6.13333	6.3704	6.20258	5.3522	6.10115	5.77769	6.050555	6.00153	5.82955	5.67058	6.58297	5.92539	6.40163	6.284645	5.3623	6.106995	5.62155	5.61701	5.74023	6.15527	5.64068	5.37878	5.517275	6.000805	6.180375
364170	SERGEOLIDE		7.42427	7.30563	6.89816	6.42808	7.267605	7.06697	6.823225	6.891825	6.272595	6.36328	6.52373	5.149665	7.37005	6.755335	7.19455	7.41301	6.96832	7.1045	6.661425	6.4942	7.49757	5.773875	7.27972	6.920015	6.6382	6.35609	6.38679	6.8352	6.53494	6.51283	7.093595	5.260645	7.3959	7.35053	7.47992	8	4.93504	6.29504	6.62536	5.95915	6.758445	6.635655	6.43283	6.26728	6.5034	6.87161	4.60215
365360	365360		6.50955	6.32759	5.901635	5.94966	5.90121	6.23631	5.99855	6.0754	7.22452	6.28782	5.72952	6.10446	6.3864	5.90966	6.64573	6.16328	6.19153	6.40412	6.29277	5.88999	6.65132	6.765	6.297275	6.43665	6.95761	4.927625	6.44284	5.90837	5.98267	6.21345	6.54843	5.87049	7.0821	6.48768	6.971945	6.38623	5.26952	6.64348	5.62655	5.25559	5.88042	5.94625	5.87585	5.43331	5.983335	6.593065	6.70274
366140	Pyrazoloacridine	T2-T2-T2-Db-In	6.75499	6.09569	6.101615	6.3719	5.99227	6.374275	6.60971	6.27546	6.73938	6.60971	6.17871	6.52215	6.76886	6.63408	6.433625	6.478625	6.474365	6.69896	6.503	6.443605	6.61759	6.89125	6.53336	7.20412	6.97465	6.72166	6.53419	6.266285	6.44452	6.6902	6.511235	6.36887	6.80832	6.65567	6.72561	6.84932	6.599415	6.91245	6.15754	6.57082	6.63812	7.17106	7.20412	6.494805	5.81781	6.482145	6.88037
366241	Bispyridocarbazolium		6.2164	6.27851	4	5.77834	5.7245	5.35081	NA	5.88268	6.058245	6.43896	5.48092	6.12265	6.60296	4	6.51838	5.85892	NA	5.68798	5.704865	5.86259	5.70497	6.02206	5.31068	6.552595	6.50128	5.61693	6.25472	4	5.13711	6.393065	6.2629	4.543875	6.283525	6.56553	6.461615	NA	4	6.17957	4	6.092995	6.24454	NA	NA	NA	5.37048	NA	6.26258
368390	DUP785-brequinar	RO-anti-RNA-Rs-Ds-Nr	7.012605	4.7173	4.24016	6.025445	4.274685	4.33219	5.30897	6.74162	5.68278	6.570125	4.41729	4.237905	6.77327	6.61459	4.441995	5.94367	4.095465	6.650105	6.80305	6.90164	6.95128	6.42179	4.645325	7.08579	6.41149	7.30103	6.49457	5.63806	5.11752	6.66487	6.411945	4.1664	6.67233	6.967275	7.244195	6.36971	5.88314	5.82773	4.11638	6.50603	4.93075	6.944125	6.79082	4.23141	4.93957	4.57458	6.6854
368697	Benz[a]anthracene-1		5.74423	6.26772	5.36999	5.57513	5.77168	5.70101	5.71801	5.6691	6.66523	4.76608	5.624255	4.88232	4.7794	4.6709	5.75907	4.79018	4.85701	5.41227	5.35442	4.9399	5.286195	5.55236	5.67777	5.9865	5.7903	5.779	4.88395	5.65945	5.82801	5.65807	5.4892	4.80699	6.55903	6.05132	6.5429	5.639695	5.73001	5.75593	5.05987	5.95205	5.78916	5.76012	5.77128	5.75872	5.83809	4.706725	6.62241
371010	371010		6.27835	6.55029	6.3703	6.51136	6.09814	5.94053	6.56066	6.475	6.68043	6.30278	6.31461	6.61368	6.40042	6.59003	5.37963	6.408425	6.5859	6.40848	6.22564	6.67173	6.640885	6.52909	6.409645	6.37235	6.61035	6.43562	6.48283	6.70168	4.83151	6.35663	6.33022	6.423	6.43691	6.70477	6.4981	6.83849	5.900405	6.36687	6.51997	5.962105	6.62873	6.23691	6.11581	6.23602	6.33507	6.55933	6.68578
372146	1		5.68842	4.89002	5.654765	4.862605	5.41685	5.229935	5.265725	5.25176	5.78202	4.712635	4.85596	4.765355	4.96448	4.7264	5.333195	4.817135	5.007215	4.87934	5.23665	4.79967	5.189365	5.491965	5.39853	5.429165	5.392055	5.596075	5.546115	5.186895	4.77807	5.42705	4.89732	4.630625	5.563595	5.66877	5.64375	5.543375	4.756215	5.148925	4.7798	5.71873	5.5984	5.339355	5.06413	5.42959	4.918325	4.69477	5.3646
372452	FERRUGININ		4.41373	4.32701	4.386175	4.422175	4.35692	4.4031	NA	4.35558	4.47176	4.38898	4.420575	4.41632	4.41764	4.36483	4.45544	4.39594	4.3104	4.43002	4.46641	4.32615	4.38043	4.39547	4.34202	4.4379	4.39964	4.43548	4.37108	4.40113	4.4072	4.39477	4.36534	4.426485	4.80143	4.44467	4.52812	NA	4.476895	4.421065	4.4334	4.34281	4.41839	NA	NA	NA	4.361835	4.3491	4.316735
372939	372939		5.392135	4.86422	4.332005	4.98823	4	5.23775	5.180205	5.20077	4.8641	5.30926	4.4525	5.087585	5.603475	4.813695	4.594605	4.66653	4.57304	5.052405	5.07091	4.911345	4.95838	5.217365	4.92953	5.64764	5.283345	4.401935	4.66899	4.680235	4.610705	5.129485	5.069555	4.042175	5.342625	6.04534	5.177785	5.375705	4	4.87028	4.416255	4.273965	4.439035	5.1347	4.461675	4	4.898765	4	4.83793
372944	372944		5.458065	4.81022	4.339235	5.062475	4.29391	5.13672	5.22781	5.199135	4.61216	5.403505	4.67681	5.16343	5.717495	4.69737	4.605205	4.369985	4.419875	5.22385	5.07917	5.10236	4.981905	5.34033	4.96061	5.75424	5.248205	4.43262	5.01791	4.35236	4.494715	5.21544	5.15067	4.016605	5.292715	6.123065	5.26379	5.34496	4.12146	4.566705	4.41308	4.219415	4.59061	5.28585	4.747105	4	4.857365	4.16598	4.85451
374551	Fenretinide		5.71515	5.30212	5.00248	5.419035	5.40693	5.64427	5.217765	5.67951	5.851195	5.16022	4.96433	5.11945	5.38498	5.201495	5.52566	5.164975	5.10861	5.357655	5.429705	5.57147	5.87449	5.61922	5.370305	5.340225	5.353015	5.16162	5.597245	5.623005	5.36292	5.512285	5.69345	5.047155	7.33333	5.54171	5.87678	5.62881	5.33897	5.65004	5.32499	5.242485	5.72544	5.589635	5.31911	4.84789	5.252855	5.46989	5.602185
374979	374979		5.942895	5.80306	6.3309	6.31668	6.11902	5.7567	5.49921	6.066265	6.525465	5.43627	4.26418	5.541335	5.51105	5.45601	6.11007	5.633905	6.59548	5.42879	5.90469	5.62982	6.479455	5.631455	5.59896	5.826825	6.14696	4.478035	6.312895	6.42925	4.99679	5.45656	5.37984	4	6.265935	6.32418	5.90654	6.0156	4.030945	5.33954	5.293425	5.22636	5.16444	5.42604	4.59214	4.503785	6.10784	5.54459	6.037345
374980	Acetamide		6.20818	6.32849	6.531415	6.622675	6.46613	6.396695	6.14055	6.428035	6.70371	5.354015	4	6.168845	5.52944	6.18562	6.429825	6.34328	6.61023	6.34905	6.327325	5.70897	6.604835	6.35827	6.43356	6.18461	5.97453	4.89681	6.3894	6.68938	4.5622	5.74526	6.064075	5.92743	6.458985	6.53313	5.91489	6.34914	4.12478	6.08709	5.387295	5.31824	5.87831	5.810905	4.9873	4.926115	6.08333	5.44774	5.785725
374998	1-Piperazinecarbothioic		6.87312	6.56466	5.71786	7.20735	6.01125	7.51272	7.28799	7.2906	6.92664	7.12977	6.53639	8.028245	7.26199	7.22252	5.39799	5.32981	5.56897	7.38796	7.37413	7.40972	5.9828	8.18175	6.442325	8.51633	6.37102	7.83017	6.91817	7.44354	6.68845	7.66052	8.56134	6.546005	8.27697	8.1418	7.76462	7.06427	5.72189	5.96196	5.57122	5.755	5.783165	7.22052	7.1591	5.57356	7.62936	6.98077	7.98589
375501	1-[7		6.30041	6.33217	6.27136	6.44464	5.26467	6.47413	6.53211	6.29768	6.26114	6.20426	5.40738	6.60509	6.35593	6.35395	6.11607	5.91773	6.43301	6.39143	5.71235	6.50585	6.609335	6.55699	5.872935	6.33584	6.45698	6.23974	6.57484	6.66476	5.73043	6.36227	6.26674	6.18838	6.22914	6.4758	5.8788	6.47786	5.71998	6.18639	6.48705	6.12758	6.65069	6.29089	5.86412	6.25344	6.24973	6.31867	6.58226
375503	375503		5.25824	5.16024	5.36174	5.45269	5.16958	5.38888	5.54798	5.3529	5.35395	5.21376	4.99304	5.18462	5.31696	5.13626	4.99854	5.119175	5.63774	5.49874	5.26214	5.47212	5.51283	5.46288	4.91272	5.32041	5.45823	5.46448	5.46971	5.65487	5.00743	5.121595	5.08	5.38873	5.37794	5.40986	5.31761	5.526	5.082905	5.24443	5.2527	5.09188	5.43733	5.31089	5.18819	5.48006	5.35841	5.38875	5.41245
375504	375504		5.34157	5.32266	5.30342	5.59477	5.02373	5.57111	5.48186	5.37856	5.689175	5.23259	5.27867	5.28123	5.27976	5.30508	4.97527	5.390645	5.60323	5.34811	5.06978	5.4807	5.36646	5.62813	4.96953	5.35962	5.39973	5.46341	5.46836	5.67627	4.76521	5.19727	5.23991	5.56725	5.49492	5.64473	5.42296	5.63965	5.02239	5.31757	5.19396	5.1168	5.56613	5.21242	4.91272	5.29655	5.33399	5.5244	5.51423
375575	Cyclopentenylcytosine		7.26029	5.97896	5.00122	5.98159	6.551335	6.9648	6.78269	6.16351	7.248235	7.421905	5.44807	5.94816	7.32886	7.081215	6.91421	6.11286	5.99305	6.491915	6.52787	6.45353	6.46683	6.88942	5.44966	7.462845	7.30144	7.41902	7.17665	6.047665	7.253975	7.32634	7.27551	6.41955	7.441015	7.634415	7.59697	8.024185	7.40105	7.44552	7.0636	7.049645	6.212015	7.255985	7.296185	5.945915	5.69792	6.33662	7.529615
376128	Dolastatin-10	TU-TU-Tu	9.46744	9.556235	9.86686	10.140805	9.40343	9.39299	9.54391	9.41605	9.88483	9.58517	9.345225	9.629835	9.918135	9.42366	8.991865	9.241215	9.53097	9.40405	9.25098	9.637445	9.57381	10.41775	9.41914	9.66765	9.718245	9.27939	10.35187	10.10561	8.931315	9.352495	8.99453	9.67338	9.61027	9.940065	9.435395	10.39973	8.1525	9.30591	9.514045	9.61565	9.50149	9.391055	9.1665	8.630255	9.618105	9.57971	9.83628
376739	5		6.964565	6.94585	6.21587	6.848885	6.14628	6.95316	6.40397	6.76114	6.65282	7.01036	5.74699	6.24288	8	7.835725	6.85858	6.95115	6.73193	7.23985	6.70263	6.8252	7.445835	6.39688	6.25044	7.257345	6.96636	6.47534	6.4066	6.21727	6.0187	6.57051	6.47793	6.44359	7.50599	6.72333	8	8	6.302	6.8753	6.67727	6.67369	6.67565	6.77146	7.08362	5.92966	6.23146	7.64205	NA
378734	B712496K647		8.31325	6.89747	7.84877	8.12278	7.5344	7.51945	7.80225	7.09593	6.23673	8.07783	7.50641	6.216205	7.995065	8.82544	7.95089	6.99697	9.55423	8.1287	7.73146	9.4871	8.99652	7.20375	6.838045	7.2205	7.90959	6.99436	7.07037	6.31944	6	6.05279	6.58683	7.69678	7.932925	7.64768	8.56437	8.593265	7.21776	6	8.05389	7.48124	9.21324	8.55134	6.76692	6	7.40638	7.64807	7.21769
378736	B712496K649		7.254185	6.782945	7.023255	7.07174	7.14878	6.838645	7.32702	7.28933	8.04524	7.03501	6.793205	6	7.40756	7.588345	7.29695	6.603985	8.156475	7.602235	7.238865	8.13617	8.03616	7.13984	6.15838	6.921895	7.24899	6.7483	7.06484	6	6.10398	6	6.7196	7.308095	7.70803	7.39603	7.65347	7.56349	7.39954	6	7.66491	6.824595	8.19429	7.69318	6.97014	6	6.84339	7.40804	6.72393
382000	382000		5.285665	5.200815	4.745645	4.83437	5.254935	4.74674	5.06599	4.84741	5.533415	4.549445	4.89022	4.71437	4.72872	4.73791	5.52184	4.598775	4.79438	4.730555	4.82778	4.78974	4.85974	5.02733	4.76072	5.319735	5.56371	5.33986	4.798345	5.064705	4.82305	4.74147	5.02669	4.69767	6.21338	5.63254	5.73325	5.83929	4.85259	4.871985	4.73813	5.46119	5.51918	5.317	5.071885	5.03922	4.86301	4.615285	5.649
382001	382001		5.32227	5.711185	4.7597	4.893985	4.898475	4.83284	5.702625	4.97902	5.957805	4.70955	4.53044	4.73097	4.709335	4.75627	5.63618	4.722475	4.729785	4.79153	4.65164	4.77751	4.885825	4.81105	4.74852	5.33806	5.794795	5.44044	4.77521	5.42038	5.026895	4.744085	4.757155	4.72568	6.551695	6.245375	6.50576	6.149835	5.170115	4.82134	4.72782	5.279345	5.585175	5.4768	5.456555	4.913675	5.12498	4.713515	5.782665
382003	382003		4.76947	4.91052	4.73742	4.76678	4.69449	4.75662	4.87574	4.73821	5.77935	4	4.61861	4	4.62311	4.276555	4.80301	4.4424	4.6553	4.56072	4.60112	4	4.76	4.68404	4.67577	4.81447	5.33602	4.74941	4.53885	4.796205	4.69235	4.68663	4.64209	4.15694	5.63137	5.41303	5.62372	4.89478	4.78615	4.74628	4.546965	4.87972	4.99331	4.77287	4.87177	4.77576	4.81682	4.63285	5.31555
382005	382005		4.80683	5.43866	4.76343	4.80176	4.77433	4.78154	4.94769	4.74621	5.71496	4.18311	4.67684	4	4.47378	4	4.97137	4.26523	4.51283	4.45296	4.63042	4	4.83662	4.69345	4.50123	4.82924	5.46962	4.81126	4.60244	4.874285	4.74307	4.73604	4.75985	4.50371	5.54583	5.33832	5.6361	4.79023	4.76843	4.75027	4.685565	4.85622	4.99128	4.79469	4.95173	4.84056	4.83842	4.377075	5.57909
382006	382006		4.93938	5.82199	4.78452	4.9765	5.883655	4.88683	5.72084	5.43643	5.78849	4.70478	4.78189	4.574585	4.74141	4.767645	5.80649	4.69163	4.86347	4.7742	4.818805	4.76005	5.64261	5.25216	4.75772	5.7551	5.9412	5.526725	4.76387	5.661985	5.50999	5.27499	4.75675	4.78091	6.16558	5.63081	6.08477	5.6391	5.72293	5.22422	4.779625	5.61295	5.76852	5.61884	5.76394	5.5645	5.62894	4.76799	6.10398
382011	382011		4.80118	5.617855	4.76993	4.79075	4.78308	4.73231	5.60684	4.83746	5.76675	4.63614	4.67682	4.403255	4.75568	4.48348	5.64634	4.54809	4.80376	4.73635	4.609845	4.74743	4.80404	4.74676	4.75871	5.35186	5.80501	4.76092	4.74452	5.43956	4.716	4.72868	4.72855	4.64832	6.39699	5.65753	5.70173	5.45019	5.11243	4.82442	4.68361	5.52739	5.67518	5.38768	5.60086	5.25164	4.95099	4.73906	5.79287
382034	2		6.360165	4.60636	4.68105	6.17159	4.154405	6.12661	6.288935	6.36371	5.72586	6.685985	4.966085	6.01131	6.89889	5.691905	5.13197	4.922275	4.899125	6.22657	6.19981	6.18985	5.986265	6.397115	5.48936	6.54113	6.333595	6.421535	5.523935	4.851455	4.724005	6.19254	6.069805	4.49357	6.25106	7.23295	6.094885	6.466545	5.217925	5.883905	5.23039	6.116005	4.775465	6.22669	6.20123	4.52552	4.73346	4.562075	5.09486
382035	2		8	5.65418	4.971955	7.712665	4.97264	6.987375	7.15791	7.73667	5.94068	8	5.73161	6.61926	8	6.594485	5.83687	6.15437	5.52159	7.389585	5.8125	7.42003	6.662215	7.651195	6.6605	8	7.84599	8	6.31633	6.06146	5.364405	7.18208	6.79467	4.94899	7.718565	8	7.06153	7.822445	6.14474	5.83641	6.57257	6.913845	5.506695	7.831935	7.392205	5.096025	5.407145	5.438655	6.201835
382049	2		6.606325	5.62363	4.969315	6.281815	5.69191	6.11972	6.289465	6.66833	6.25246	6.87379	5.5019	5.513125	7.094425	5.745465	5.6705	5.576295	5.34167	6.23006	6.0708	6.406405	6.039965	6.52818	6.070075	7.044475	6.700735	6.85191	5.71465	5.819945	5.51169	6.264055	6.228735	4.836735	6.37816	7.62529	6.191295	6.483745	5.41543	5.8757	5.528735	6.30075	5.51706	6.55442	6.215595	5.06323	5.7302	5.20521	5.97508
382053	382053		5.216575	4.70968	4.63081	5.13354	4.566005	4.79899	5.15841	5.220945	5.223345	5.37016	4.688285	4.781295	5.48491	4.66825	4.33185	4.63343	4.644435	5.09332	5.07699	5.112365	4.70744	5.334345	4.861315	5.420565	5.18731	5.45468	4.68444	4.60299	4.639195	5.23954	5.308725	4.24141	5.15837	5.62121	5.100995	5.2587	4.65689	4.668085	4.701	4.960935	4.692	5.224235	5.153235	4.41861	4.71492	4.37522	4.876765
382054	1H-Benzotriazolium		5.86188	4.97118	4.844255	5.533835	4.936035	5.56007	5.839255	5.80445	5.548475	6.27274	4.93221	5.34962	6.3773	5.23472	5.02602	4.929075	4.701625	5.418	5.1593	5.674875	5.40393	5.902245	5.445815	6.24736	6.06571	6.133705	5.14516	5.035295	4.88735	5.56348	5.6508	4.33259	5.804415	6.49549	5.549905	5.62648	4.95249	4.99227	5.058105	5.321165	4.95885	5.862655	5.661135	4.85363	4.9437	4.87053	5.04507
383031	Rutacridone		7.9554	4.89626	6.05229	5.75479	5.54756	5.69002	5.84078	5.70448	5.55628	5.25956	5.47054	4.96433	5.45397	5.50742	4.91294	4.98572	5.26394	5.49887	6.02477	4.86437	5.4572	5.40441	5.746355	5.97091	5.95445	5.34538	5.60704	5.47265	5.23067	5.95342	5.20772	5.33573	7.31806	6.52903	7.26217	6.95526	5.81631	5.9016	4.94918	5.52366	5.88423	5.72322	5.61235	5.0167	5.39459	4.95262	5.4412
383482	B826538K051		5.70903	5.1789	5.28941	5.12946	5.227845	5.47054	NA	5.478935	5.85312	5.09846	5.23311	5.0887	5.63562	4.91965	5.655515	4.95247	5.02957	4.97841	5.168095	5.040945	5.54979	5.27926	5.59458	5.62867	5.67102	5.47805	5.16455	5.508265	5.11188	5.56056	5.128885	4.83159	5.7855	5.30915	5.83363	NA	5.003605	5.121675	5.40847	5.54151	5.79632	NA	NA	NA	5.14482	5.592685	5.60929
403170	403170		6.29927	6.26227	6.61106	6.6555	6.37604	6.25239	6.29067	6.41858	6.476115	5.4758	4.5119	5.82267	6.24935	5.42172	6.55882	6.31203	6.568975	6.45405	6.10811	5.95068	6.383765	6.48426	6.42236	6.406015	6.42981	5.28552	6.42573	6.52547	4.575	5.56078	6.35317	6.24275	6.57416	6.480435	6.25657	6.38412	4.40248	5.96415	5.94228	5.78028	5.87801	5.76267	5.10292	5.1209	6.287865	5.68906	6.53782
404241	9-.beta.-D-Arabinofuranosyl-9H-		4.07366	3.46412	3.34679	3.34679	3.44323	3.59473	NA	3.65253	3.69712	3.7437	4.59101	3.467825	4.76793	4.031315	3.60922	3.60639	4.01134	3.53859	3.68369	3.72689	3.77246	3.49648	4.36166	3.980875	3.81976	3.649965	3.387535	3.34679	3.34679	4.059805	3.34679	3.54628	4.360755	3.38831	3.75061	NA	3.396055	3.899345	3.80563	3.433695	3.96072	NA	NA	NA	3.34679	3.44719	3.34679
405647	Coumarin		4.208305	3.77185	3.765245	3.83523	3.797445	3.779505	NA	4.05616	4.08126	4.06559	4.07987	3.83003	4.480205	3.880385	3.64152	3.88582	3.90406	4.10462	4.02277	4.01356	3.98109	3.65061	4.02272	3.913965	3.82663	4.3716	3.73965	4.092795	3.995095	3.94321	3.874075	3.75386	4.49218	3.812995	4.2452	NA	3.94281	4.050205	3.95098	3.77296	3.89445	NA	NA	NA	3.83817	3.96857	3.766675
407335	407335		6.38145	4.476755	4	5.68621	4.58613	5.64943	5.71732	6.437805	5.336645	6.89983	4.40248	4.91274	8	6.69648	5.8038	6.03315	5.34242	5.37802	7.11142	6.4695	7.382345	4.475	8	5.642255	4	4.65063	4	4.62429	4.197935	6.23181	4	4.175	6.70225	4.85364	5.945365	6.1572	6.12401	5.95031	7.46328	6.1231	4.65972	6.32984	7.15946	4.67906	4.32628	4.20656	4.50567
409962	Carmustine (BCNU)	AC-ALK-A6-C2-Ca	4.40145	4.0578	4.074825	4.098515	4.07481	4.0603	4.11591	4.6864	4.21775	3.99513	3.970805	3.77866	4.24084	4.0019	4.15819	4.18994	4.22387	4.26858	4.39397	4.3206	4.30183	4.071725	4.01208	4.1372	4.2472	4.166505	4.06488	4.05267	4.06825	4.075695	4.120355	3.97008	4.756625	4.33787	4.51698	4.82159	3.991605	4.117915	3.96246	4.13681	4.10409	4.405295	4.086635	4.04157	4.09841	4.00409	4.12606
521777	19-Norlanosta-1		6.50164	6.38707	6.50789	6.26423	6.51537	5.39892	6.36114	6.04414	6.31646	6.39052	5.60254	5	6.39185	5.626285	6.33529	5.68041	6.107	6.49823	6.44746	5.96281	6.53529	6.42044	6.28936	6.29139	6.29824	6.30215	5.5972	6.28984	6.30109	5.53677	6.22738	6.223935	6.40677	5.99168	5.41721	6.32704	5.83855	6.06578	6.61773	6.63492	6.56764	6.43864	6.33499	5.78444	6.45214	6.3816	6.10631
526417	Echinomycin		9.699385	9.447315	9.66106	9.3259	9.428045	9.345855	9.100455	9.65039	9.915845	8.56839	8.69998	8.91294	9.21209	8.85979	9.55328	8.67375	10.00195	9.561065	9.334945	8.97383	9.48759	9.14854	8.848805	9.46524	9.38048	8.25939	9.240215	9.203155	8.682285	9.148345	9.265675	8.51469	9.72207	9.647315	9.571485	9.37167	8.7659	9.25422	9.34608	8.97084	9.25039	9.32869	8.812765	8.65783	9.1408	9.27219	9.4594
600032	B8173373K297		7.789715	6.0913	7.87903	8	4.99774	7.69993	7.46496	8	8	6.81883	5.12167	7.15075	7.95645	7.6321	7.100085	7.610305	5.34797	7.36822	7.13346	7.588925	8	4.88111	6.708375	7.34481	7.52494	8	7.42444	8	4.95955	7.86708	6.62097	7.03111	6.41179	6.47806	6.34118	5.68469	5.27778	6.47562	6.645315	6.90975	7.35238	5.78022	6.629155	5.21205	7.97303	6.77447	4.96314
600060	Hydrazinecarbodithioic		5.94656	6.05	5.45904	6.21531	5.7936	6.05827	6.41971	6.36972	7.15682	6.2843	5.88674	5.641	6.32143	6.09155	5.958005	5.38352	5.75072	6.09471	6.11035	5.94652	5.92969	6.76705	5.58225	6.74685	6.67947	6.47517	5.64853	7.50575	6.32385	6.01361	5.69576	5.96106	7.9409	7.64445	6.911345	6.63811	5.70206	5.9825	5.64852	5.9055	6.000835	6.52592	6.57922	6.12351	6.05294	5.96279	7.15759
600285	6		4.491305	4.84429	4.26596	4.39445	4.99236	4.63012	NA	4.96474	5.18589	4.01816	4.84804	4.228075	4.85678	4.0576	4.91629	4.57905	4.57609	4.82702	4.831895	4.57687	4.608725	4.34281	4.13032	4.975765	5.04368	5.04354	4.408895	4.960235	4.955845	4.884435	4.866195	3.997995	5.612575	5.01624	5.107855	NA	4.24621	4.51033	4.19299	4.803445	5.045585	NA	NA	NA	4.639125	4.218525	4.99195
600286	6		4.91674	4.63498	4.7521	4.80777	4.86953	4.77106	NA	4.89589	5.37039	4.03009	4.789835	4.194845	4.56421	3.75215	4.812675	4.39542	4.76763	4.701425	4.924245	4.59114	4.72325	4.554325	4.55447	4.88509	5.02571	4.839775	4.606	4.854905	4.8612	4.83932	4.83074	3.80279	5.6397	4.9155	5.37547	NA	4.80143	4.67484	4.066275	4.825895	4.883705	NA	NA	NA	4.69437	4.248525	4.917145
600287	6		4.7815	4.633675	4.594845	4.56626	4.628475	4.581485	NA	4.729985	5.65012	4.84278	4.564855	4.705125	4.80973	4.53721	5.002215	4.93118	5.17987	5.17829	4.88958	4.860105	4.64154	4.48908	4.65449	4.647715	4.707	4.687115	4.904365	4.695235	4.8089	4.66668	4.58542	4.395035	5.519595	4.87612	5.272425	NA	4.70567	4.74	4.5383	4.619415	4.684355	NA	NA	NA	4.63229	4.616855	4.62922
600288	6		4.72876	4.64769	4.57293	4.74115	4.68087	4.639235	NA	4.73547	5.63136	4.70411	4.618905	4.387835	4.751985	4.401935	4.69897	4.50159	4.89108	4.973325	4.95519	4.566065	4.62464	4.490535	4.88634	4.67496	4.72302	4.71269	4.632275	4.67763	4.72942	4.56574	4.682775	4.345995	5.40485	4.72795	5.19304	NA	4.659575	4.69033	4.48302	4.66474	4.69143	NA	NA	NA	4.6617	4.57849	4.705415
600289	6		4.868505	4.62185	4.48317	4.6805	4.514	4.478185	NA	4.70349	5.578065	4.8848	4.54673	4.59442	4.583585	4.50372	4.987885	4.86621	5.10911	5.109805	4.823135	4.832	4.57316	4.37388	4.479115	4.53873	5.17972	4.91292	4.59549	4.601205	4.62769	4.66827	4.483695	4.37343	5.35677	5.06593	5.25925	NA	4.513985	4.58092	4.64023	4.644475	4.62767	NA	NA	NA	4.62732	4.55035	4.68353
600290	4'		4.43134	4.78006	4.71413	4.80274	4.79029	4.77469	NA	4.94197	5.59768	4.474725	4.76567	4.60138	4.76761	4.50222	4.80559	4.48222	5.21929	4.86916	4.841505	4.56261	4.894205	4.263225	4.58773	4.750255	4.74315	4.753425	4.586305	4.75071	4.80758	4.71878	4.808995	4.601625	5.161	4.75835	4.74874	NA	4.67759	4.62876	4.58185	4.71776	4.7584	NA	NA	NA	4.738345	4.68278	4.73127
600291	3'		4.891185	3.89215	3.92405	4.327	3.90179	4.16936	NA	4.012595	4.195575	4.16416	3.765235	3.920575	4.20938	3.69897	4.283215	3.87878	4.35659	4.19377	3.96668	4.22119	3.93382	4.0547	4.273495	4.22337	4.117205	4.200405	3.964805	4.179225	4.08244	3.91056	3.895635	3.69897	4.43514	4.21052	4.48768	NA	4.1875	3.982665	4.4149	3.9545	4.488245	NA	NA	NA	3.772045	4.07167	4.20671
600681	600681		5.189375	5.307915	4.77795	5.49203	5.12019	5.47049	NA	5.168105	5.481625	4.94882	4.91384	4.963815	5.47951	4.79779	5.60899	4.94003	5.30098	5.112025	4.8608	5.16813	4.95602	5.39428	5.4209	5.332835	5.55046	5.32957	5.24505	5.17975	5.21761	4.858025	5.03441	5.007015	5.38172	5.633885	5.377055	NA	5.44398	4.98094	5.27953	5.214625	5.458055	NA	NA	NA	5.367665	4.90325	5.43595
601422	Quinocarcin		5.64626	5.371305	5.70323	5.41691	5.38985	5.61158	5	5.722855	6.19587	5	5	5.01741	5	5.46245	5.60019	5.47123	5.64925	5.72095	5.63904	5.158065	5.6147	5.44274	5.54783	5.26299	5.59062	5.69432	5.38886	5.66093	5	5.64068	5.339445	5.09185	5.660595	5.57598	5.57024	5.573305	5.58635	5.551385	5.34649	5.71793	5.66815	5.75493	5.22748	5.321	5.48222	5.684835	5.7234
602313	602313		5.701925	4	4.479385	5.429725	4.40501	5.33372	5.503165	5.716635	5.215315	6.24282	5.131385	5.231865	6.28027	5.04204	4.76639	4.896985	4.52174	5.3765	5.13499	5.57944	5.356735	5.678375	5.06755	6.15906	5.74483	5.82317	5.077985	4.877005	4.264925	5.26033	5.266855	4.549825	5.540875	6.44722	5.33865	5.605745	5.12216	4.980785	4.543085	5.301065	4.891975	5.61146	5.384655	4.704195	4.495625	4.57915	4.83623
602341	602341		5.277435	5.32711	5.01958	5.557915	5.013525	5.398225	5.43758	5.334755	5.665325	5.353495	4.791405	5.35979	5.412905	5.35047	5.21949	5.25838	5.371845	5.41525	5.04122	5.529125	5.56462	5.54134	5.356645	5.464185	5.483705	5.470355	5.42252	5.57081	4.933475	5.29025	5.34388	5.38911	5.53547	5.45949	5.27671	5.363945	5.23159	5.26008	5.49705	6.7641	5.36077	5.366565	5.14672	5.112685	5.13732	5.43406	5.655245
602617	Benzo[g]quinoxaline-5		5.78019	6.87208	5.98698	6.95124	5.72611	6.50257	6.09235	6.24892	5.62316	5.94977	4.94425	5.80224	5.99451	5.52976	4.78007	5.25983	5.56415	5.11433	5.16881	5.862565	5.52282	5.68381	5.22612	5.50842	5.55496	5.65261	5.28736	5.57251	5.47952	5.25718	5.35743	4.61314	5.21875	5.25337	4.72344	4.89842	5.10266	5.67984	5.576615	4.564595	4.775545	5.23648	5.0517	4.70194	5.84129	5.369335	5.747695
602668	Carmethizole		3.98807	3.78425	3.81724	3.82883	3.73634	3.92992	3.80836	3.90848	4.26124	3.65826	3.67774	3.69959	4.25253	3.843245	3.86835	3.644615	3.76474	3.79682	3.980355	3.75746	3.80811	3.68781	3.823615	3.76932	3.78358	3.759675	3.73538	3.717155	3.78584	3.76848	3.75533	3.74875	4.36251	3.75375	4.5005	4.25583	3.72084	3.9841	3.765565	4.06359	4.47287	3.766295	4.28571	3.65975	3.76102	3.75756	3.83049
603084	603084		5.58881	5.57164	4.70018	4.97631	5.14711	5.40382	5.47904	5.20024	5.6914	4.81588	4.90738	4.72939	4.879225	4.84919	5.70863	4.7361	4.80342	5.30829	5.12858	4.74132	5.1615	5.71925	4.74581	5.78862	5.62395	5.46074	4.9769	5.35532	4.99817	5.52115	4.91926	4.6624	5.89007	5.97851	5.88999	6.04613	5.60429	5.40241	4.71131	5.59296	5.62715	5.62112	5.21624	5.33102	5.07623	4.67168	5.7832
603553	603553		5.47976	5.7695	5.479975	4.95981	5.641065	5.095955	5.74118	4.87938	6.75867	4.70796	4.75518	4.749985	4.789615	4.65827	5.8779	4.72382	4.7589	4.86426	5.38933	4.69909	5.473585	5.385415	4.83767	5.93428	6.228875	5.600415	4.803365	5.686545	5.35621	5.64734	4.71874	4.75647	6.80052	6.217295	6.30718	6.29644	5.87107	5.70187	4.79675	5.68232	5.000185	5.78729	5.988925	5.65302	5.289825	5.12762	6.39789
603555	603555		5.1363	5.63133	4.85104	5.056645	4.94826	5.1161	5.78206	5.29748	5.79179	4.697035	4.722525	4.72674	4.7133	4.75782	5.69812	4.81762	4.774495	4.850445	4.86168	4.79578	5.70375	4.95447	4.78081	5.64061	5.875665	5.536165	4.87486	5.24978	5.20278	5.432075	4.82365	4.664165	6.663815	5.779635	6.38105	6.130205	5.529625	5.230975	4.752265	5.59529	5.617415	5.67359	5.66021	5.17531	4.92126	4.80885	5.843415
603578	Platinum		5.12747	5.5497	4.80392	5.56858	5.05712	5.39988	5.22939	5.50205	5.75558	5.38422	4.48833	4.91546	6.23493	5.24574	4.66488	4.88868	5.11153	4.91691	5.59455	5.28806	5.36888	5.29665	5.16877	5.05721	5.79282	5.07294	4.73385	5.23885	4.81037	4.9263	4.71014	4.83796	6.07967	5.48117	5.88731	5.4632	4.95115	5.22645	4.81066	5.39479	5.445225	5.59125	5.34861	4.95411	4.84466	5.34784	4.97276
604574	2-(4-Iodobenzyl)ellipticine		5.66517	6.211215	6.201395	6.29363	5.935235	6.16538	NA	5.94898	6.22108	6.087485	5.977625	5.92795	6.32845	6.09981	6.32188	6.451065	7.063345	6.66809	6.39849	6.62175	5.796465	6.075375	6.04247	6.162485	6.01049	5.070985	6.354485	6.119765	6.26263	6.14376	6.0017	5.370695	6.29296	6.18687	6.16364	NA	5.58547	6.180685	6.10845	6.123715	6.04933	NA	NA	NA	6.18608	6.25352	6.21226
605440	605440		6.4592	6.09214	5.77188	5.81652	5.76304	5.878935	6.171995	5.793905	6.701705	5.559355	5.549545	5.58236	5.576165	5.66609	5.78036	5.660885	5.777325	5.748475	5.76596	5.71649	5.69006	5.819475	5.72347	6.62405	6.495585	6.53174	5.79573	5.892255	5.761765	6.489255	5.750775	5.40402	7.4541	6.43416	6.632975	6.66616	6.01775	5.77539	5.69313	6.19653	5.83398	6.43661	6.374555	6.117115	5.63695	5.71391	6.35528
605583	Miltefosin		4.59538	4.64065	4.83206	4.72835	4.5706	4.59835	4.76698	4.83263	4.81006	4.75415	4.6459	4.731355	5.24566	4.873625	5.51996	4.84121	4.73127	4.863135	4.71891	4.89325	4.6598	5.11385	5.20591	4.81782	4.62412	4.92437	5.552015	4.7732	4.789055	4.6655	5.52376	4.91492	5.10534	4.46792	4.925555	5.22286	4.725695	4.74714	4.7752	4.967105	5.18206	4.85264	4.82251	5.7033	4.61524	4.70727	5.2469
606172	CPT,11-formyl (RS)	T1-T1-T1	6.30135	5.44353	4.84646	5.69798	4.63039	5.71895	5.94571	6.39569	5.57015	5.54933	4.77585	5.09745	6.30268	6.63278	5.04356	5.51533	5.97095	6.26776	6.4085	5.490685	6.30275	5.3058	5.33521	5.8822	5.98799	5.216305	4.0626	5.29139	5.46068	5.79389	5.12955	5.68548	7.30815	5.68115	6.91243	7.886575	5.65811	6.35906	5.38306	5.76249	5.657815	6.24493	6.18649	4.37998	5.23595	5.80054	4.95075
606194	Annonacin		5.96376	5.63249	5.63825	8	5.4856	8	5.53591	5.871405	5.90119	5.90933	6.227395	5.48422	5.682965	5.63765	5.83368	5.53258	5.58559	5.57201	5.729765	8	5.469775	5.62654	5.46473	6.83295	5.4963	5.61458	5.48072	5.83913	5.674435	5.549005	5.70399	5.44849	5.829575	6.370425	5.9933	5.95565	5.8835	5.35802	5.46648	5.64103	NA	5.53837	5.56304	5.45489	7.84656	5.506585	5.76694
606497	CPT,20-ester (S)	T1-T1-T1-Pr	7.05706	5.81491	5.57527	6.56913	5.457	7.24984	6.72736	7.483615	6.67526	6.764975	5.41617	5.93555	7.504015	7.34171	5.878125	6.92618	6.52452	7.2369	7.12126	7.22783	7.297715	6.08082	5.89576	6.511185	6.4308	5.73741	5.840335	5.661235	5.570005	6.580055	5.726755	6.649225	7.922565	6.224035	7.63741	8	6.66587	7.193905	6.2293	7.30118	6.577505	7.309055	7.370705	5.074085	6.18987	6.76581	5.80618
606499	CPT,20-ester (S)	T1-T1-T1-Pr	7.07108	5.51283	5.45335	6.55825	5.67054	7.10687	6.73092	7.356385	6.64883	6.76926	5.36949	6.10513	7.39656	7.556505	5.69195	6.93018	6.80744	7.48433	7.13064	7.04918	7.23072	6.15163	5.77171	6.47595	7.07762	5.66715	5.78902	5.61468	5.50061	6.61804	5.92523	6.12807	7.98001	6.27837	7.70656	8	6.82407	7.03395	6.24025	7.189355	6.415175	7.20684	7.25785	5.192	6.19907	6.70675	5.769915
607097	DX-52-1		5.712445	5.57471	5.69664	5.54764	5.64361	5.65991	5.09795	5.73526	6.2997	5	5	5	5	5.55215	5.55593	5.43422	5.65577	5.69038	5.58242	5.312975	5.611775	5.66134	5.5091	5.59732	5.54603	5.72559	5.56231	5.68295	5	5.68895	5.47735	5	5.65216	5.57457	5.58747	5.68334	5.66321	5.623735	5.61635	5.609985	5.79463	5.68983	5.24936	5.54658	5.60301	5.70226	5.73351
609394	B7722121F049(=K053)		9.244845	9.08657	8.953125	9.533385	8.91265	8.970435	8.97071	9.312365	9.7236	8.742125	8.45636	8.693625	9.457115	8.90163	8.627305	8.665395	9.381045	9.036245	8.532935	9.32124	9.033515	9.354275	8.59007	9.23612	9.301065	8.59912	9.31144	9.53591	8.275815	8.5862	8.64391	8.795775	8.901235	9.172945	8.8699	9.30612	8.11151	8.495345	8.654025	9.1776	9.14524	8.60382	8.412075	8	9.371285	8.92396	9.13471
609395	Halichondrin B	TU-TU-Tu	9.22689	9.18455	8.91911	9.60708	8.58832	8.82006	8.87605	9.33951	9.656865	8.76299	8.3016	8.85276	9.393545	8.88249	8	8.6299	9.415965	9.08609	8.38703	9.39814	9.211115	9.4252	8.685585	9.294985	9.31691	8	9.32385	9.54633	8.073185	8.618705	8.755395	8.576215	9.30166	9.349545	9.12667	9.29565	8.23487	8.463395	8.968825	9.297785	9.22981	8.748955	8.371395	8.14196	9.38587	8.62528	9.26606
609397	B817373K328		6.11973	6.05399	6.2628	6.59305	NA	6.5276	6.572945	6.466305	6.60628	6.138115	5.12923	6.26817	6.47581	6.36023	5.48062	6.39012	6.25795	6.4385	6.039785	6.371355	6.64124	5.070195	4.83501	6.48999	6.390635	6.3148	6.2842	6.54589	4.737095	6.3917	5.40691	5.278405	6.43119	6.442085	6.218385	6.43878	6.15889	6.25744	5.86934	5.139715	6.23054	5.50204	5.83369	4.85013	4.92097	6.16762	4.805815
609699	Topotecan		7.90309	6.715475	5.92388	7.59687	6.48494	7.46834	7.90309	7.90309	7.61062	7.23248	6.5583	6.520445	7.90309	7.90309	6.78823	7.90309	7.71783	7.90309	7.90309	7.90309	7.90309	6.81398	6.60276	7.44593	7.6287	6.32272	6.40103	6.61065	6.35067	7.50795	6.36998	7.33543	7.90309	7.17733	7.90309	7.90309	7.02118	7.90309	6.90838	7.90309	7.40379	7.90309	7.90309	5.29494	7.03576	7.63714	6.32701
610456	CPT,20-ester (S)	T1-T1-T1-Pr	7.443025	6.40915	5.758955	6.90559	5.99675	7.27196	7.28991	7.79431	6.925865	7.105635	5.91234	6.33856	8	7.94865	5.93695	7.28434	6.94438	7.588245	7.41804	7.58703	7.520845	6.538305	6.33855	6.982635	6.85392	6.31309	6.20122	6.04551	5.84135	6.832545	6.317885	6.810225	8	6.454665	8	8	7.153405	7.46682	6.69699	7.55618	6.57078	7.5315	7.639905	5.455765	6.6314	7.01069	6.00808
613002	613002		5.09804	4.67864	4.79306	5.22612	4.215035	4.84543	4.87271	4.723895	5.301235	4.82496	4.58057	4	4.940925	4	4.822505	4.26499	4.20207	5.159015	4.44318	4.96825	4.1595	4.98115	5.04539	5.11377	4.90707	4.87193	5.4396	5.12698	5.210785	4.944765	4.36408	4.153715	5.48907	5.440505	5.67637	5.04327	5.41791	4.893945	4.43866	4	5.30017	4.99427	4.860805	4.24805	4.671535	4.75708	5.230435
613009	.beta.-Alanine		7.96482	7.49436	7.66543	7.346315	7.56544	6.92705	7.38357	7.27578	7.58951	7.4685	6.77071	6.94034	7.91923	7.01034	7.66256	7.66158	7.76915	7.53849	7.553265	7.456935	7.62339	7.59123	7.24323	7.48263	7.5141	6.45838	6.65685	7.39964	7.5064	7.20952	7.55901	7.5739	7.63802	6.70192	7.11671	7.34894	6.99	7.13165	7.7141	7.61522	7.6453	7.64264	7.63688	7.11865	7.42908	7.572635	7.880435
613327	Gemcitabine		6.75124	6	6	6.35237	6	7.38372	7.51202	6.87543	6.070835	7.20112	6	6.21766	7.33094	7.21905	6.38332	6.99775	6.689055	6.59569	6.65011	6.64075	6.99432	6.41346	6.00602	7.23989	6	6	6	6	6	7.38684	6.063685	6.06621	7.22329	6.35	7.02852	6.87185	7.20482	6.59795	6.75171	6.93162	6.41746	7.2632	7.60472	6	6.34823	6	6
613729	Combretastatin		8.3979	7.678285	8.31292	8.47852	8.04735	8.450825	8.5152	8.2671	8.69101	7.8888	7	8.15667	8.50383	8.5078	8.56427	8.477045	8.434035	8.40218	8.21982	8.45899	8.597835	7	7.196885	8.50789	8.49563	8.45294	8.27581	8.655	7.990715	8.52294	7.59169	7	8.557335	8.55413	8.475215	8.44668	7.82284	8.23503	8.24523	7.55986	8.612205	7	8.25623	7	8.56961	8.46375	7
614937	614937		5.17462	5.32636	NA	5.00922	4.82793	5.24369	4.90066	4.85358	4.87936	5.0721	4.6422	4.54797	5.22193	4.56042	5.21728	4.66562	5.92136	4.98989	4.76041	4.59526	4.81105	5.28045	4.85131	5.18621	4.55785	5.08848	5.25481	6.11539	5.32437	5.10121	4.63142	4.42865	5.07662	5.28142	5.40042	5.44053	5.51648	5.40839	5.30513	4.41679	5.099405	5.118665	4.68933	4.39644	4.93623	5.20501	5.18062
615538	615538		5.42637	5.5807	5.49692	6.07201	5.54398	5.54305	5.20674	5.38401	5.96273	5.5762	5.03709	4.53534	5.62599	4.837	5.0106	5.34007	5.23637	5.6232	5.37553	5.37942	5.38288	5.54975	5.49899	5.60979	5.45446	4.44071	6.25284	5.48251	5.14031	5.45539	5.85834	4.81723	5.462925	5.63814	5.332225	5.75603	4.40407	5.2675	4.67979	4.61257	4.85106	5.09482	4.70124	5.438	6.24557	5.29074	5.56923
616362	2-Methoxycarbonyl-3		5.04117	4.89797	4.73685	4.74989	4.78224	4.7494	4.86207	4.74826	5.76682	4.72384	4.703725	4.84041	4.76411	4.74257	4.697845	4.71421	5.109405	4.72322	4.84082	4.76108	5.32545	4.783215	4.70047	4.99005	5.50572	4.81697	5.24898	5.21526	4.69579	4.77281	4.85477	4.721105	5.63248	5.59067	5.71605	5.681875	4.78824	4.87979	4.73099	5.4337	4.7548	5.45695	4.72289	4.88155	4.78397	4.671565	5.57043
617128	Cis-7		5.90312	5.69445	5.3997	5.52168	5.75583	5.57797	5.74562	5.60748	5.79905	5.0867	4.88563	4.83459	4.99253	4.85949	5.28152	4.81796	5.16174	4.81314	5.22191	4.85076	5.76442	5.50513	4.98363	5.73849	5.77592	5.59539	5.41113	5.62342	5.243785	5.62732	5.66072	4.84859	5.77965	5.65212	5.70736	5.639045	5.2131	5.46342	5.08651	5.7288	5.7116	5.77998	5.49918	5.74456	5.47454	4.79612	5.67502
617129	617129		5.85302	5.59981	5.6049	5.33379	5.72916	5.504285	5.75873	5.742765	5.7563	5.105915	4.78787	4.852635	5.323145	5.08384	5.81867	4.82386	5.58391	4.893615	5.677795	4.90016	5.709485	5.60688	5.619625	5.755325	5.75756	5.69455	5.58889	5.68629	5.557255	5.759845	5.730345	5.08313	5.626175	5.61753	5.637015	5.59341	4.97005	5.73899	4.83556	5.78451	5.69503	5.732735	5.382575	5.464605	5.67591	4.995495	5.71032
617130	617130		5.86908	5.74011	5.719515	5.58765	5.75771	5.66941	5.77004	5.6894	5.823555	5.45535	4.836155	4.82031	5.23214	4.83812	5.78559	4.80821	5.52932	4.84952	5.6879	4.89638	5.74414	5.67219	5.64284	5.7632	5.76507	5.63159	5.57647	5.74186	5.48058	5.74389	5.77092	4.89358	5.77934	5.7178	5.70772	5.86586	5.81734	5.69973	5.05238	5.59977	5.74155	5.77434	5.77826	5.79414	5.68268	4.93509	5.65442
617131	617131		5.78846	5.75958	5.70198	5.73082	5.73849	5.71401	5.81652	5.79025	5.77944	4.81515	4.82741	4.81714	5.42438	4.78948	5.75379	4.7886	5.50303	4.8375	5.73975	4.81049	5.74563	5.74313	5.69115	5.7401	5.761875	5.71446	5.73789	5.7542	5.66759	5.69875	5.72675	4.96211	5.63721	5.65801	5.50377	5.66683	5.46299	5.706405	5.03766	5.75373	5.640045	5.74654	5.70833	5.80809	5.749175	4.98547	5.70604
617145	(2		4.72153	5.38763	4.78136	4.70943	5.0421	4.895385	4.93602	4.83569	5.77932	4.43738	4.66934	4.66487	4.42739	4.65586	4.97529	4.63593	4.69658	4.69927	4.72197	4.61168	4.67508	4.78454	4.919845	4.81876	5.36163	4.89555	4.63497	5.09639	4.67121	4.96981	4.78472	4.476825	6.578055	5.75867	6.014905	5.58908	4.74655	4.75971	4.54311	5.61949	5.221685	4.83321	4.80325	4.88735	4.86414	4.647715	5.490635
617570	Benzoic		6.553125	5.62021	6.14961	5.72251	5.739705	5.72934	6.15919	6.51031	6.28839	5.839645	5.814415	6.02843	5.8565	6.174	5.35967	5.98413	5.55872	6.26312	6.42405	5.67416	5.81152	5.62785	6.395815	5.98826	5.6609	5.71635	5.28846	6.57879	6.042325	6.26675	6.1677	5.80287	6.59502	4.640505	6.4263	6.15827	6.11995	5.77117	5.63139	5.526875	5.86439	6.03773	6.05408	6.03982	5.36145	6.048585	5.78324
617573	Benzoic		6.05242	4.78692	4.74355	5.161085	4.87221	4.89555	4.75521	5.72807	5.43863	5.00786	4.97709	5.43836	5.13884	5.23728	4.86391	5.18023	4.86146	5.58989	5.52469	4.92158	5.0615	5.08919	5.98803	5.1934	5.068	5.0562	5.2418	5.75637	5.09289	5.678645	5.64558	5.193355	6.17615	4.63451	5.89699	5.693015	5.30106	5.060455	4.532875	4.60807	4.98934	5.31576	5.50279	4.56046	4.86925	5.23649	5.1974
617644	Acetonitrile		4.719405	4.75293	4.58882	4.797945	4.64614	4.61747	4.78217	4.619925	4.72582	4.39286	4.36152	4	4.35393	4.01224	4.72282	4.31063	4.40989	4.23294	4.45871	4.23245	4.53749	4.703465	4.673245	4.75732	4.7301	4.726965	4.47074	4.81741	4.78798	4.67614	4.63073	4	4.69172	4.36986	4.66576	4.430205	4.57671	4.73466	4.867	4.74379	4.82167	4.74136	4.68147	4.680655	4.76355	4.43927	4.788925
617668	B720389K237		9.05697	8.462815	9.206325	8.766695	8.16931	8.51497	8.51527	8.56035	9.73567	8	8	8	8.736485	8.2615	8.39323	8.200035	8.59868	8.305345	8.738265	8.71975	8.733275	9.23123	8.41173	9.27166	9.1971	8.74299	8.60546	9.457165	8	8.6635	8.574275	8.054835	9.41558	9.38791	8.922535	9.638335	8	8.7104	8.18745	9.11576	8.69627	8.47752	8	8.126815	8.591165	8	8.825895
617806	617806		5.417045	4.84405	4.95007	4.85835	4.77368	4.75533	4.82584	5.013885	5.68357	4.60578	4.72328	4.76197	4.74468	4.667385	5.54207	4.77654	4.98038	4.836805	4.86913	4.813255	4.94392	4.79949	4.800975	4.81882	4.833	4.80169	4.83526	4.73718	4.84124	4.75398	5.33821	4.63552	6.32432	5.451505	6.117325	5.98094	4.9096	4.79633	4.76007	5.95688	5.53179	5.28978	4.84064	4.83079	4.75872	4.78303	4.86078
617823	4-Morpholinepentanoic		5.48985	5.61586	4.76034	4.89099	5.47319	5.063455	5.17595	5.475295	5.767725	4.65771	4.82563	4.62357	4.838955	4.67751	5.21356	4.670925	4.78912	4.987555	5.07553	4.713775	5.01711	5.28416	4.72197	4.98116	5.67684	5.51242	5.108335	4.92036	4.870685	5.55636	4.823875	4.662285	5.89237	5.65717	5.73965	5.677805	4.786995	4.961415	4.78541	5.348435	5.72928	5.10923	5.26931	5.18695	5.55437	4.67317	5.52408
617933	617933		5.152595	5.22382	4.572415	5.5885	5.15725	5.32709	4.4716	5.57427	5.45649	5.116745	4.60787	5.3964	5.42029	4.92449	5.17025	5.3686	5.24852	4.990895	5.27813	5.32895	5.4056	5.74263	5.13316	5.491285	5.281575	5.3552	5.35577	5.13088	5.38418	5.091305	5.50467	5.04492	5.74693	4.7669	NA	NA	5.76282	5.0869	5.42315	4.99849	5.219465	4.78355	4.9784	4.65364	5.36067	5.48485	5.2184
617976	Benzo(a)phenazine-8-carboxamide		5.98742	5.77476	5.721815	5.76982	5.722935	5.422875	5.619195	5.75271	5.42547	5.971745	5.25103	5.515525	6.319995	5.647675	5.64609	5.2628	5.4357	5.825325	5.584945	5.638745	5.76964	5.808755	5.72523	5.827465	5.97294	5.79773	5.666535	5.01284	5.723175	5.782985	5.63553	5.28683	5.935285	5.86291	6.44924	6.44716	5.55274	5.6324	5.530375	5.6898	5.51376	5.62216	5.85621	5.02514	5.76649	5.65216	5.84642
617984	617984		5.41565	4.97209	5.04355	4.88759	4.83153	4.91241	4.98793	4.85293	4.926435	5.3114	4.79367	5.15973	5.4229	4.942525	5.15656	4.80215	4.905765	4.76665	5.23652	5.11928	5.32107	5.34609	4.92665	5.40387	5.28831	5.06138	5.17426	4.82518	4.99967	5.12303	4.90498	4.401345	5.2719	5.42509	5.442875	5.470765	5.3013	5.03628	5.033135	4.9659	4.95725	4.83002	5.367105	4.86763	5.31133	5.27808	5.35773
617988	Dibenzo[a		5.76273	5.717655	5.72652	5.41436	5.75115	5.71694	5.667085	5.664225	5.50193	5.6645	5.24772	5.780215	6.05796	4.791225	5.07853	5.685315	5.674615	5.759745	5.68053	5.726995	5.73217	5.80854	5.12537	5.78721	5.848405	5.769825	5.762565	5.634795	5.72273	5.752415	5.57263	5.25092	5.947155	5.818375	6.125575	6.34401	4.936595	5.71913	4.83231	4.8408	5.7573	5.642525	5.14738	5.270985	5.464925	4.78288	5.46115
617999	617999		4.93799	4.56373	5.37081	5.31357	4.61468	4.84537	5.00325	4.85594	5.22686	5.29084	4.91667	4.29731	5.1191	4	6.04341	4.43822	NA	4.88631	4.95878	5.19644	4.43631	5.035695	4.63354	5.03706	4.44411	5.22036	5.31351	5.06424	4.74574	4.49406	4.18012	4.63203	5.2764	5.15937	5.582125	5.52924	5.47979	4.46203	NA	4.714	5.05561	4.62985	5.1754	5.16978	4.82282	4.46763	5.306015
618049	618049		7.374215	7.21601	7.52315	7.59361	7.12721	7.50255	7.40858	7.56069	7.74003	7.38004	7.36934	7.29142	7.46579	7.384095	7.40821	7.11527	6.74519	7.48086	7.26207	7.60274	7.66446	7.51656	7.6674	7.481	7.5077	7.00157	7.62977	7.60209	5.904585	7.49328	7.3429	7.51961	7.50108	7.61021	7.36838	7.360665	4.53589	7.22693	7.73034	7.494825	7.73245	7.3511	7.01075	4.88563	7.23795	7.41383	7.6738
618059	1-Penten-3-one		4.817425	4.73367	4.726755	4.7461	4.873735	4.79291	4.82997	4.79289	5.74233	4.66073	4.70929	4.64413	4.746015	4.564345	4.77191	4.644265	4.7109	4.8726	4.81162	4.71381	4.850195	4.833595	4.6951	4.818105	5.40655	4.96184	5.01601	4.803985	4.70636	4.767625	4.75769	4.65058	5.65368	5.49031	5.46296	5.39797	4.733945	4.77287	4.69472	4.821	4.90087	5.16436	4.80155	4.81918	4.812	4.62834	4.86013
618093	618093		4.80147	4.708295	4	4.90606	4.96635	4.41711	4.1619	4.71766	4	5.237645	4	4.36499	5.36934	4.52177	4.478945	4.09235	4.34627	4.06677	4.09093	4.18391	5.41366	5.11891	5.33472	4.98699	4.13365	5.00251	4.73419	4.31368	4	4.408125	4.45699	4	4.15456	4.27897	4.364835	4.538095	4.90156	4.08498	5.1677	4	4.2589	4.53846	4.65399	4.000725	4.27576	4	4.882645
618201	1		5.67767	5.3391	4.81504	4.91387	4.96409	4.92291	4.98426	5.206715	5.7218	4.79784	4.72556	4.76765	4.71536	4.65745	5.74256	4.712625	4.73658	4.847685	4.91325	4.77146	4.897915	5.165835	4.746705	5.72009	5.724955	5.385125	4.84967	5.69051	5.61558	5.60623	5.24091	4.75653	6.51328	6.114775	6.38675	6.43301	5.4808	4.92825	4.73254	5.38407	5.67684	5.079395	5.55689	5.402855	5.666505	4.7249	5.63636
618261	2H-1-Benzopyran		5.827545	5.70246	5.73715	5.58246	5.76871	4.96517	5.74778	5.76651	6.136185	4.7478	4.788605	4.80954	5.45182	4.6996	4.77862	4.90455	4.82074	5.45489	5.51121	5.05852	5.31419	5.71247	4.875215	5.78049	5.65182	5.710815	5.72203	4.9946	4.99429	5.50726	4.87598	4.98144	6.41347	5.835	5.69782	5.80886	4.90255	5.35795	4.745105	5.345835	5.71908	4.89415	5.56543	4.75917	5.77847	4.754315	4.98149
618315	1		NA	4.80799	4.990275	4.79988	4.75766	4.86024	4.93606	4.87849	5.62077	4.67354	4.73733	4.80573	4.73751	4.70096	5.70179	4.77146	4.828935	4.9839	5.18106	4.8058	4.78313	4.752	4.8162	5.44712	5.37004	5.20329	4.94087	5.734015	5.68357	5.69449	4.74548	4.68712	6.66526	5.84614	6.43306	6.5697	4.81467	4.87647	4.791225	5.23112	5.1659	4.93854	5.36859	4.79526	4.77027	4.7319	5.151495
618332	1		5.32868	5.19573	5.044485	4.92997	5.4871	5.15277	4.965455	4.890905	5.70288	4.73167	4.69911	4.77174	4.97493	4.64867	5.754685	4.98109	5.51182	5.74846	5.483865	4.8402	5.61843	5.305785	4.71904	4.85787	5.548975	4.93276	4.78391	5.10906	4.794495	5.10611	5.259995	5.44527	5.64626	5.43496	5.74876	5.658035	5.32264	5.2627	4.87185	4.98966	5.20869	4.99606	5.192915	4.792245	4.853	5.50916	5.60358
618757	Piperidinium		4.82735	4.61803	4.82759	4.905045	4.88101	4.64698	4.66988	4.89654	4.95066	4.69496	4.4072	4.50501	4.79732	4.36892	4.68251	4.758115	4.73474	5.17607	4.74309	4.50717	4.58599	5.03444	5.08651	5.00954	4.80331	4	5.24302	5.07119	4.71563	4.7277	5.100795	4.59112	4.99889	5.14729	4.90498	5.091895	4	4.65375	4	4	4.316995	4.51345	4.20124	4.103805	4.95135	4.49093	5.49358
618759	618759		6.6453	6.020615	5.87631	5.75964	5.80387	6.1296	5.914685	5.903045	7.337315	6.05648	5.83859	5.997355	6.16875	5.79101	6.464405	5.715945	6.124525	6.61565	6.355425	6.17515	6.286375	6.72617	6.456425	6.525365	7.0832	6.73193	6.39237	6.49927	6.46539	6.06211	6.357035	5.82484	7.33428	6.81901	6.797465	6.98596	5.832205	6.645685	5.79607	6.39929	6.53982	6.350655	6.70599	5.96756	5.767355	5.75095	6.775965
618770	618770		5.47013	4.76391	4.71748	4.78649	5.137585	4.818355	4.90999	4.763555	5.70187	4.697405	4.66934	4.74562	4.7971	4.708455	5.063895	4.81319	4.8135	5.086685	4.718165	4.78272	5.086325	5.105855	4.7781	5.34677	5.558965	5.31051	5.52642	4.96649	4.8054	5.24319	4.68509	4.75962	5.750295	5.564415	5.689835	5.61313	4.832305	5.12472	4.71761	5.7417	5.07837	5.48068	4.87194	5.159195	4.87288	4.79298	5.57511
618939	CPT,20-ester (S)	T1-T1-T1-Pr	7.702925	6.3	6.03693	7.48416	6.49311	7.46823	7.26162	8.14668	6.384	7.37378	6.04881	6.59415	8.06569	7.631105	7.00106	7.7491	7.12534	7.91869	7.78302	7.66424	7.70016	6.91753	6.839025	7.5302	7.04966	6.66234	6.6958	6.45206	6.30588	7.33356	6.615805	7.11708	8.69824	7.11467	8.4563	8.67223	7.5555	7.48007	6.68921	7.675515	6.85706	7.58741	8.05857	5.65909	6.86255	7.34673	6.404235
619003	MX2		7.21656	7.12042	6.46732	6.992025	6.31417	6.68291	6.52784	7.07806	6.71286	7.64565	6.4917	6.72282	8.2212	7.15062	7.7329	7.11547	6.77364	7.09629	6.94034	7.2747	6.9735	7.174075	6.580495	7.300355	7.362675	7.167345	6.80371	6.41348	6.59075	6.98063	6.87677	6.799215	7.35148	6.92343	7.80454	7.71463	6.776365	7.15206	6.66148	7.411915	6.53942	7.35206	7.43497	6.345665	6.57978	7.00379	6.79304
619042	Cyclohexanone		5.70692	5.85619	4.96311	4.95748	5.68677	5.42133	5.7932	4.91396	6.76692	4.66818	5.335015	4.73472	4.70935	4	5.780385	4.240375	4.7675	4.75872	4.82338	4.70401	4.78972	6.14413	4.808215	5.7665	6.75535	5.75695	5.124605	5.696455	5.69622	5.690035	4.70088	4.75192	6.813775	6.77901	6.70515	6.594705	4.7129	5.7215	4.723575	5.7487	5.75347	5.59562	5.83008	5.57398	5.75169	4.696695	5.74255
619165	619165		5.64221	5.7239	5.72293	5.71087	5.73213	5.53448	5.73013	5.43533	5.78106	5.29288	5.17843	5.39901	5.72785	4.92468	5.60983	4.99861	5.18206	5.75533	5.22658	5.61794	5.74611	5.74178	5.74993	5.74798	5.71909	5.64838	5.71661	5.6289	5.43252	5.64115	5.39565	4.85421	5.62182	5.62536	5.52794	5.568345	5.36021	5.48172	5.57355	5.565925	5.8228	5.74158	5.53582	5.249915	5.769175	4.943935	5.74507
619321	619321		5.397715	4.80376	4.8929	5.244915	5.42721	5.67681	4.79139	5.64215	5.350525	5.33076	4.85229	5.43504	5.59904	5.678885	5.35512	4.94734	5.49064	5.7039	5.60113	5.43208	5.15759	5.3658	4.940775	5.44363	4.73234	4.76716	5.40781	4.88848	5.81732	5.34173	5.48249	5.64561	5.33369	4.50459	5.22741	5.4411	4.716115	4.92296	5.70182	4.917615	5.65984	5.28916	4.78745	4.97919	4.984085	5.101905	5.42111
619324	619324		6.61229	6.76236	6.52702	6.70172	6.73309	6.70396	6.73639	6.653565	6.81958	6.68036	6.06026	6.28409	6.531515	5.91437	6.74755	6.020175	6.71355	6.676585	6.759345	6.28158	6.70318	6.77862	6.75004	6.876415	6.73157	6.733045	6.613865	6.75278	6.70369	6.52337	6.70149	6.58011	6.81675	6.622025	6.8549	7.09842	6.565975	6.685985	6.71026	6.9338	7.16451	6.78517	6.71558	6.616795	6.73045	5.849805	6.97284
619859	1H-3-Benzazepin-2-one		5.60377	5.47956	5.92305	6.241415	5.702445	5.64568	5.74812	6.23282	6.148325	5.825615	5.297325	5.34072	5.99046	5.56028	6.076	5.14326	5.55203	5.640905	5.35775	6.244205	5.829295	6.00056	5.51274	5.58085	5.828685	6.16151	5.83842	6.368975	4.74691	5.40957	5.52395	5.61044	5.39392	6.29885	5.40284	5.98751	5.20202	5.23498	5.681175	5.16118	5.76763	5.3875	5.289755	5.10835	5.29614	5.727055	5.6704
619860	Benzo[1		5.55551	5.58436	5.49326	4.14309	5.55355	4.42869	5.61336	5.49406	4.77217	4	4.64885	4.53907	4.6569	4.906705	5.38795	4.28319	5.05298	4.96011	5.65733	4.83135	5.32974	4.1107	4.505305	5.27068	5.29597	4.14505	4.20092	4.56608	4.7182	5.40887	4	4.61705	5.641815	5.64763	5.37887	5.41385	5.09255	5.30346	4	5.076695	5.41599	5.312695	4.11094	4.85625	5.42622	4.81486	4
620056	620056		5.32782	4.73882	4.741565	4.72971	4.6632	4.70761	4.83898	4.84509	5.67016	4.54818	4.68908	4.67297	4.66424	4.586015	5.723825	4.656295	4.71257	4.78546	4.648465	4.77215	4.70816	4.74301	4.76475	4.68909	5.45704	4.79359	4.7143	5.00614	4.92258	4.83248	4.71702	4.676	6.25046	5.66101	5.68842	5.69375	4.73572	4.72577	4.77064	5.033825	5.18526	4.75748	4.91145	4.74513	4.650545	4.6709	5.30076
620109	Propanoic		5.5678	5.66605	4.78867	4.90252	5.59283	5.28421	5.71064	4.79775	5.76626	4.76219	4.79759	4.79249	4.76085	4.63734	5.70759	4.72874	4.790935	5.24302	4.78764	4.78296	5.46472	5.45064	4.92421	5.42831	5.84711	5.73458	4.87844	5.62696	5.68679	5.64798	4.89406	4.72673	5.91825	5.81873	5.83201	6.0254	5.4127	5.51234	4.774645	5.49699	5.59639	5.344355	5.46079	5.35477	5.371025	4.64453	5.915125
620129	Propanenitrile		5.14643	5.68515	4.77016	4.7983	4.93293	4.78492	5.321985	4.86853	6.166945	4.70782	4.77166	4.80022	4.73516	4.35055	5.73869	4.73949	4.73651	4.81641	4.6542	4.70774	4.84734	4.99869	4.79972	5.34879	5.81015	5.7264	4.75629	5.55276	5.693175	5.2609	4.79317	4.71071	6.21633	5.70273	5.87434	5.92035	4.71809	4.7944	4.86463	5.513915	5.66827	4.77497	5.46104	5.72355	5.21963	4.656455	5.755935
620325	Spiro[cyclohexane-1		4.78599	4.77053	4.71939	4.723305	4.721755	4.74669	4.77208	4.79979	5.2765	4.644205	4.6969	4.7001	4.6846	4.713575	4.70309	4.57874	4.72386	4.72599	4.73346	4.69901	4.73123	4.75422	4.76372	4.748155	4.795415	4.78054	4.75057	4.871535	4.76764	4.74279	4.74664	4.65613	5.44119	4.80576	4.93745	4.65084	4.77279	4.73906	4.74793	4.77623	4.83924	4.7695	4.73403	4.7784	4.77332	4.715	4.794675
620480	3-Aza-A-homoandrost-4a-en-4-one		5.493645	4.99699	4.71766	4.967	4.78571	5.53459	5.18873	5.87763	5.782235	5.32843	4.73318	4.75404	6.53544	5.546885	5.0497	4.94022	5.13338	5.69792	5.51903	4.96464	5.61047	4.99542	5.41628	5.39595	5.62169	5.5791	5.11348	5.54309	5.14331	5.41288	4.89831	5.18573	6.528	5.55764	6.43841	6.85881	5.3735	5.38286	4.73123	5.381745	5.360145	6.01611	6.05357	4.75243	4.84647	4.90404	4.88558
620514	1		4.864685	4.73086	4.63273	4.78712	4.76552	4.80548	4.75993	4.79653	5.44368	4.4954	4.76964	4.74168	4.60803	4.33344	5.755905	4.61434	4.648845	4.78865	4.71761	4.77307	4.74505	4.7372	5.67741	5.01294	5.065225	4.97712	4.81936	5.45863	5.22397	4.63258	4.81064	4.729555	6.28586	5.76013	5.76997	6.329155	4.78244	4.75884	4.74854	4.69902	4.84372	5.24444	4.83471	4.73996	4.78417	4.53836	4.81913
620515	1		4.98765	5.64294	4.74126	5.00607	4.69922	4.905165	5.170985	4.89765	5.64335	4.618095	4.692835	4.771945	4.52563	4.35917	5.36014	4.4441	4.79221	4.72822	4.744605	4.735145	4.73206	4.70533	4.65061	5.071315	5.58782	4.87279	4.7079	4.8196	4.79831	4.71765	4.779315	4	6.14776	5.68478	5.673155	6.17854	4.789845	4.773415	4.70717	5.15669	5.20186	4.74052	5.23184	5.02339	4.78181	4.820385	5.6883
621179	621179		5.8383	5.34247	5.1192	4.92345	4.8085	4.80563	5.31294	4.831215	5.72639	4.64437	4.74901	4.53584	4.73349	4.455205	4.84485	4.50928	4.82925	4.75186	4.77531	4.743985	4.80029	4.91454	4.702395	5.42454	5.45493	5.33202	4.78482	4.609205	4.71803	5.12958	4.72031	4.57046	6.40532	6.31197	6.2918	6.40187	4.82907	5.36942	4.70584	5.17305	4.79094	4.930695	4.82145	4.68442	4.82938	4.691815	5.40982
621812	621812		4.999245	4.113425	4.75844	4.19207	4	4.877445	4.05705	4.677745	5.63512	4.906165	4.88662	4.79817	4.76507	4.712775	5.37793	4.72836	4.875655	4.827655	4.68947	4.825725	4.796995	4.864535	4.844225	4.946195	5.407085	5.167625	5.09435	4.89544	4.959495	4.771825	4.733345	4.65945	4.87477	5.5036	5.44537	5.66022	4.82656	4.676085	4.67428	4.7062	4.847225	4.587555	4.74366	4.68751	4	4.77206	5.55617
621888	621888		5.92394	6.23367	5.54863	5.70551	5.62232	5.520685	6.046035	5.360405	7.2207	4.74971	5.767955	4.776475	4.979785	4.71967	5.86558	4.75916	5.50676	5.12252	5.52682	4.71578	4.78159	6.16622	5.662865	5.8463	6.83237	6.37637	5.91319	5.81147	5.73416	5.85586	5.08186	4.80124	6.8045	7.19593	6.895555	7.66172	4.99993	5.85215	4.76061	6.634435	5.610635	4.91047	5.517915	5.567015	5.75289	4.83035	6.33486
621889	Cyclopentanemethanaminium		6.19526	5.82175	4.96785	5.10108	5.75156	5.40423	5.84971	5.57874	7.977425	4.74324	5.66504	4.75928	4.70021	4.44995	5.77413	4.695315	5.65111	4.81076	4.76553	4.74491	5.77253	5.82363	4.74871	5.85689	6.43573	5.71864	5.25907	5.62709	5.75957	5.67666	4.78254	4.77184	6.671765	6.42415	6.64266	6.47049	5.27957	5.81925	4.76526	5.74869	5.7938	5.75903	5.85938	5.54426	5.14469	4.74276	5.73377
622114	622114		4.833855	4.12425	4.65425	4.655835	4.417195	4.92911	4.676965	4.17899	5.2791	4.922355	4.9287	4.745735	5.063565	4.701205	4.86572	5.36074	5.41393	5.34317	4.37908	4.685815	4.554765	4.6788	4.61062	5.32463	5.39109	5.10123	5.59054	5.224855	4.91415	4.455295	4.27245	5.09815	4.8904	5.320265	4.63121	4.66982	4.376265	4.46412	4.48123	4.32922	4.95297	4.22668	4	4	4.121175	4.053095	5.241825
622124	622124		5.280205	4.31506	4.999905	4.736625	4.409065	5.31706	4.5402	4.58292	5.59201	5.408165	5.25856	5.349655	5.346265	5.47565	5.091835	5.682385	5.46541	5.627005	4.53037	5.26522	4.931165	5.046785	4.942195	5.42067	5.42149	5.26942	5.70532	5.14364	5.19985	4.7746	4.497225	5.63321	4.754815	5.208525	4.70958	5.514525	4.25802	4.886895	4.79658	4.55688	4.96857	4.47307	4.711145	4.0276	4.34665	4.62899	5.42717
622190	Benzo[f]quinazoline-7		5.89581	5.68833	5.66052	5.81799	5.71849	5.89323	5.72782	5.76438	5.63926	5.64603	5.70005	5.73388	5.66097	5.75995	5.787695	5.624095	5.78406	5.75919	5.61058	5.71031	5.79333	5.677375	5.26176	5.75159	5.7838	5.71694	5.17683	5.81077	6.27471	5.64814	5.77513	5.39878	6.34042	6.35838	6.48129	6.78398	5.637375	5.7292	5.65433	5.73603	5.76074	5.73753	5.78221	5.49578	5.75793	5.657705	5.72755
622281	4H-1-Benzothiopyran-4-one		5.53426	5.75627	4.898525	4.82719	5.53888	5.320665	5.77172	5.18273	5.94581	4.731005	5.419435	4.75252	4.75823	4.72204	5.7036	4.75769	4.876025	4.76754	4.90268	4.764425	4.82616	5.487415	5.04919	5.760505	5.77363	5.69628	4.8259	5.742715	5.74058	5.651395	4.7449	4.7207	5.79592	5.74711	5.71871	5.779805	4.829185	5.27361	4.780685	5.732035	5.71401	5.525395	5.742735	5.06762	5.65698	4.76099	5.730455
622282	4H-1-Benzothiopyran-4-one		5.264145	5.75268	4.78805	4.81985	5.666155	4.88012	5.73807	4.89422	5.743465	4.734175	4.799715	4.778115	4.708965	4.6759	5.75133	4.76057	4.79393	4.72869	4.754835	4.749945	4.795745	5.30135	4.76089	5.75149	5.75907	5.689515	4.78427	5.718265	5.70811	5.713545	4.702405	4.75224	5.86915	5.83594	5.74818	5.69076	4.80303	4.80051	4.77857	5.74734	5.4791	5.37553	5.69973	4.946185	5.597075	4.75679	5.73091
622380	622380		4.74349	4.77262	4.7758	4.67997	4.73444	4.75446	5.09665	4.79377	5.363775	4.682685	4.709155	4.67504	4.511875	4	4.809315	4.68222	4.693995	4.73852	4.765355	4.534915	4.63638	4.756305	4.7435	4.675415	5.166105	4.69511	4.723985	4.6819	4.74114	4.69535	4.67345	4.7483	5.67095	5.48884	5.37899	5.07487	4.74686	4.73561	4.47534	4.78041	4.724775	4.766615	4.81212	4.750505	4.79284	4.676795	5.222025
622381	622381		4.790755	4.76174	4.681715	4.581975	4.74824	4.74437	4.69861	4.77178	5.362415	4.31782	4.74659	4.20313	4.05639	4	4.834895	4.51405	4.76081	4.51526	4.64976	4.514995	4.754155	4.698235	4.75639	4.791235	4.77434	4.72617	4.64524	4.77761	4.75848	4.72729	4.73289	4.704405	5.31459	5.42019	5.55342	5.083905	4.72329	4.69693	4.19264	5.20184	4.78529	4.77139	4.732155	4.742535	4.74507	4.61351	4.85151
622384	622384		4.783035	4.77238	4.336335	4.40063	4.705725	4.7761	4.7049	4.83031	5.83737	4.009105	4.67038	4	4.07822	4	4.75431	4	4.838	4.64065	4.54025	4.274015	4.62874	4.64682	4.707855	4.58458	4.74457	4.79262	4.72285	4.76487	4.68045	4.67561	4.74812	4.55458	5.58153	5.45098	5.20608	5.156435	4.69272	4.70752	4	4.793815	4.64735	4.78549	4.741215	4.72903	4.44274	4.48739	4.84443
622608	1		4.81457	4.72436	4	5.55928	4.68645	4.69027	4.677315	4.71399	6.43569	4.6568	4.464915	4.42151	4.54041	4.602575	NA	4.09178	4.69237	4.632605	4.67542	4.42875	4.76923	5.61252	4.19444	4.81305	4.65789	4.76326	5.429015	4.734505	4.66392	4.610945	4.26082	4.25098	6.046535	5.42441	5.37079	6.55145	4.687425	4.62423	4	4.66632	4.70824	5.33629	4.71539	4.42717	4.29394	4.11263	6.06442
622688	622688		4.79102	4.716415	4.86109	6.39649	4.57666	4.54602	4.75899	6.392935	7.028985	4.2227	4.40751	4	5.49854	4.177765	4.73467	4.003295	4.588565	4.80903	4.65083	4.66456	4.6828	6.86949	4.111045	4.85243	5.630275	4.44928	5.43586	5.00707	4.80455	4.715725	4	4	6.69822	6.46481	6.19525	6.13161	4.324105	4.707595	4	4.636235	4.71932	4.800085	4.5608	4.56086	4.6104	4	6.55808
622691	Thiourea		5.36302	6.12132	5.625	6.02198	5.07058	5.63414	5.51342	6.27503	6.56546	5.63636	5.16072	5.13778	5.61022	5.5042	4	5.22572	5.90916	5.93773	5.127355	5.67657	5.70831	5.75464	5.33588	5.58587	6.14768	5.46901	5.64607	5.80308	4.88425	5.29813	4.95556	5.6509	6.01148	6.43983	5.47147	5.706275	5.25891	5.30845	5.47666	5.75149	5.80482	5.30855	4.490685	4.64335	5.36724	4.919795	5.51028
622700	Methanaminium		5.75592	6.65441	5.71765	5.41442	5.72059	5.65961	5.95658	5.42333	6.02481	4.70824	5.72264	4.75107	4.66129	4.63778	6.42262	4.709685	5.55095	5.68051	5.143155	4.68946	5.69376	5.65384	5.72898	6.22944	7.041125	6.61569	5.0884	5.98387	6.1555	5.72676	5.48987	4.69627	6.99844	7.08533	7.03252	6.802365	5.66211	5.73673	4.82986	5.850095	5.78747	6.32556	5.80489	5.88724	5.80036	4.72352	6.54837
622984	Spiro(3-cyclopentene-1		4.805845	4.8147	4.70761	4.69841	4.7495	4.703055	4.86167	4.78576	5.41379	4.651345	4.608385	4.45762	4.6516	4.49301	4.86943	4.55909	4.82803	4.75233	4.67217	4.75611	4.75558	4.76278	4.72359	5.01085	5.440845	5.063895	4.69063	4.699805	4.608225	4.80176	4.7029	4.73242	5.56951	5.57277	5.604455	5.486495	4.735825	4.76544	5.33648	5.2797	4.88968	4.805315	4.816915	4.77499	4.724	4.74375	5.480685
623166	623166		4.93693	4.73468	5.04181	4.82562	4.83287	4.92859	4.94894	4.88557	4.9832	4.78586	4.95026	4.78761	4.87199	4.74552	4.71528	4.79191	4.81049	4.84166	4.86968	4.80241	4.81851	4.84217	4.80432	4.9304	4.92789	4.9334	4.73757	5.006585	4.74723	4.87418	4.925795	4.79281	4.97084	5.3367	5.32417	5.58144	5.09437	4.87546	4.77281	4.81764	4.93983	5.40462	5.02405	4.94356	4.93191	4.945615	4.82509
623527	623527		5.58958	4.77459	5.34492	5.38316	5.08037	5.23087	5.129845	5.53291	5.778735	5.338165	4.82113	4.871165	5.60623	5.36011	5.70568	5.70745	5.54142	6.229335	5.45668	5.32172	5.375045	5.720635	5.601115	5.63324	5.32832	4.89421	5.417855	5.327735	5.31493	5.516345	5.85803	4.87647	5.572145	5.62026	5.18291	5.49754	4.86184	5.26421	4.83864	4.98039	5.6048	5.140625	4.999235	5.391255	4.99295	4.98562	5.955205
623639	623639		5.47182	5.75594	4.825955	5.1736	5.73619	5.68421	5.75398	4.90672	6.7003	4.65309	5.64763	4.78347	4.61379	4.70114	6.03567	4.748415	5.711015	5.06064	5.69772	4.688165	4.937	5.806845	5.06414	5.76775	6.01032	5.74569	5.31056	5.74294	5.69858	5.72633	5.14925	4.69861	6.60848	6.58426	6.62	6.39771	5.67708	5.61077	4.76552	6.17668	5.76459	5.7017	5.7515	5.72387	5.55185	4.8347	6.27848
623654	Mercury		4.84457	5.42918	4.81625	4.92335	4.80268	4.81829	4.90216	4.81724	5.83601	4.726	4.77946	4.785965	4.68575	4.65846	4.69386	4.81949	4.741115	4.99866	4.48243	4.788065	4.71208	4.90423	4.777395	4.77995	5.46538	4.8394	4.79137	4.79918	4.80615	4.58739	4.92448	4.697575	5.83205	5.99208	5.60705	5.32083	4.67937	4.77718	4.67934	4.76866	4.85633	4.81301	4.81097	4.70512	4.72507	4.614945	5.185695
623758	Naphth[2		5.64094	4.82446	4.777225	5.55808	4.93762	5.46453	5.06886	5.52109	5.57534	4.84456	4.813385	4.83963	5.13834	4.78417	4.923865	5.21309	4.81514	5.66072	5.54863	4.745075	5.36141	4.73035	4.750905	5.68231	5.724	5.5033	4.84863	5.63721	5.75735	5.56048	5.0196	4.661705	5.63627	5.58888	5.614225	5.485435	5.41293	5.74243	4.64454	4.79012	4.78534	5.49966	5.46365	4.70882	5.19957	4.77973	4.72757
623761	Naphth[2		5.75715	5.80619	5.07261	5.73396	5.68176	5.736305	5.75146	5.6096	5.66644	5.31992	4.85149	5.23663	5.47863	5.289865	4.85738	5.47877	5.13534	5.63094	5.65438	5.04025	5.469735	4.80703	5.197865	5.63807	5.65625	5.74356	5.13397	5.66165	5.39429	5.54669	5.34605	5.070535	5.66183	5.618195	5.730925	5.55252	5.51016	5.73145	4.65573	5.1344	4.89201	5.74874	5.46364	4.72521	5.7172	4.9904	5.55255
623879	623879		5.10706	5.38728	5.43903	5.52762	4.80153	5.19388	5.38597	5.46082	5.57478	5.31597	5.00105	5.17027	5.44753	5.16963	5.40008	5.1506	5.47277	5.2674	4.87835	5.365975	5.38379	5.42278	5.055785	5.29901	5.34613	5.32208	5.399705	5.61425	4.85183	4.88374	5.00411	5.15439	5.35107	5.285015	5.39777	5.874445	4.99633	4.82635	5.32634	5.38778	5.601105	5.36111	5.25461	4.75253	5.13952	5.1077	5.43336
623925	623925		5.516875	5.72544	4.96933	5.175665	5.77499	5.7098	5.83337	5.69879	5.82102	4.835	4.95996	4.810135	4.972885	4.765735	5.7844	4.775535	4.99322	4.898875	5.18314	4.80365	5.36767	5.14864	4.89635	5.769555	5.840415	5.74026	4.72294	5.67826	5.72593	5.74577	4.92228	4.75741	6.29799	5.78307	5.8125	5.73254	4.91341	5.318275	4.900235	5.737795	5.84899	5.52272	5.53839	5.21431	5.69492	4.84863	5.80493
624158	624158		5.34641	4.528855	4.32788	4.53865	4.290685	4.86848	4.87986	4.62414	5.38688	4.45334	4	4.238235	4.53631	4.393725	4.842185	4.47723	4.587315	4.78535	4.49051	4.5125	5.191565	5.46108	4.32609	5.61839	5.918735	5.36055	4.63826	4.716825	4.232165	4.895805	4.372935	4.280225	6.32288	6.806885	6.02033	6.35748	4.287835	5.103275	4.3278	4.872355	4.653715	4.86231	4.46321	4.312245	4	4.574395	5.04995
624285	Benzamide		6.308415	7.21497	6.89724	7.207115	5.87571	6.40415	6.76925	7.05548	6.960015	6.37276	5.533065	6.34166	6.597785	6.538095	6.56943	6.181355	6.9616	6.581935	6.48562	6.76559	6.65144	6.70971	6.37054	6.83131	7.14563	7.07498	7.01137	7.07731	4.185865	6.277755	6.440085	6.636115	6.833875	7.39311	6.824565	7.19515	6.12594	6.14685	6.54891	7.34126	6.654055	6.536845	6.19314	4	6.3891	6.560205	6.46862
624358	624358		5.67478	5.57343	4.84736	5.39108	5.17787	5.09389	5.42272	5.06912	5.78944	4.74283	5.12849	4.76643	4.826485	4.698255	5.629735	4.77066	5.00639	4.88965	4.91513	4.804435	4.805775	5.289265	4.90081	5.7591	5.72132	5.44369	4.85943	5.62791	5.53101	5.50177	4.948805	4.74796	5.79583	5.62373	5.680165	5.66482	5.28671	5.54468	4.76058	5.58364	5.70084	5.60049	5.40761	4.98835	4.95132	4.88568	5.69792
624548	Benzamide		7.155705	7.53472	7.30383	7.70743	7.53239	7.504035	7.70183	7.56025	7.70141	7.402465	7.38448	7.28685	7.41515	7.55321	7.30928	7.46946	7.62549	7.45392	7.10327	7.68301	7.63811	7.53309	7.05786	7.40302	7.47775	7.311085	7.47838	7.60682	7.23372	7.37616	7.299505	7.53474	7.43849	7.52728	7.15456	7.32573	7.34951	7.24456	7.4862	7.46241	8.147085	7.42559	7	7.36657	7.371545	7.5866	7.28017
624659	624659		7.79632	7.32004	7.26556	7.51358	7.40493	7.338165	7.34245	6.97643	7.84358	6.63236	7.32223	6.85232	6.85084	6.915775	7.24036	6.86265	7.41875	7.62093	7.49387	6.79698	7.44353	7.37903	7.311225	7.778605	7.89411	7.703705	7.38404	7.14975	7.75414	7.44732	7.13135	6.94527	8	8	7.513965	7.45138	6.94535	7.47288	6.74789	7.305115	6.97506	7.79963	7.43188	7.05556	7.718095	6.86363	7.874
624771	5H-Benzocyclohepten-5-one		5.66333	5.77987	5.03522	5.34847	4.90014	5.40839	5.5721	5.109	5.728675	4.74837	4.77084	4.75642	4.71046	4.76262	5.532595	4.78917	5.19127	4.78274	5.079295	4.758015	4.80427	5.23613	4.81363	5.32606	5.54277	5.30389	5.071005	4.94658	5.738065	5.24417	4.81901	4.77196	5.7589	5.50714	5.95705	5.752995	5.02447	5.32855	4.72537	5.07864	4.9695	5.27387	4.93732	4.7684	4.96854	5.17471	4.89637
624806	.alpha.-Boswellic		4.89863	4.680195	4.808985	4.7365	4.68676	4.94071	4.71976	4.83929	5.076855	5.21772	4.79855	4.81764	4.948905	4.6843	4.682025	4.70304	4.650795	4.98293	4.746945	4.83725	4.7092	4.813805	4.81709	4.91122	4.890255	5.0796	4.94081	4.839825	4.851485	4.85816	4.78579	4.69636	4.6269	4.970405	4.83692	4.742105	4.738885	4.749585	4.71257	4.742845	4.71544	4.785195	4.899155	4.668415	4.693335	4.63301	4.739975
624807	.beta.-Boswellic		4.72216	4.65451	4.6814	4.76765	4.66891	4.656135	4.68939	4.7897	4.71695	4.79955	4.72619	4.74149	4.63744	4.68187	4.717405	4.59588	4.645925	4.692135	4.65274	4.77368	4.710805	4.706	4.724105	4.76375	4.69533	4.80255	4.72894	4.72861	4.57953	4.61742	4.70488	4.74995	4.64913	4.58037	4.62086	4.50935	4.67029	4.67319	4.74837	4.678805	4.67032	4.588765	4.7882	4.72412	4.69198	4.63963	4.73839
624947	624947		4.68326	4.73889	4.060095	4.85712	4.61347	4.528815	5.088435	4.39499	4.57952	4.48607	4	4.28956	5.271265	4.72801	4.6581	4.29895	5.207255	4.84092	4.30121	4.70581	4.85709	4.59315	4	5.09317	4.8491	4.29417	4.46767	5.109355	5.1391	5.14532	4	4.93736	4	4.62197	4	4.206345	4	4.18717	4.598225	4	4.32995	4.64604	4.28114	4.65667	4.282145	4	4.70079
624982	624982		5.82595	5.75623	5.42895	5.44095	5.52297	5.46449	5.738215	5.658945	6.05223	4.871335	5.02153	4.79374	5.22899	4.82641	5.76655	4.96418	5.3755	5.44484	5.6547	4.90633	5.509435	5.659885	5.28639	5.7144	5.790485	5.76729	5.3096	5.602005	5.713855	5.71261	5.36391	4.828295	6.482545	5.644515	6.231645	5.91729	5.186195	5.722555	4.7543	5.698585	5.717535	5.758715	5.626885	5.59879	5.464755	4.93805	5.75887
625133	625133		4.85044	5.33915	4.74616	4.75548	4.81674	4.73132	4.80387	4.79336	5.708255	4.71607	4.74107	4.69191	4.72305	4.68352	5.161705	4.73701	4.71637	4.7775	4.77802	4.716995	4.75231	4.74408	4.77279	5.17781	5.36404	5.07648	4.75789	4.83885	4.64232	4.84322	4.75512	4.56885	5.5895	5.468715	5.59224	6.544615	4.78205	4.82875	4.8109	4.81982	5.128695	4.95023	4.7991	4.76581	4.84596	4.69865	5.38493
625154	625154		5.29582	5.71311	4.91757	5.12447	5.302335	5.48146	5.70225	5.43553	5.76462	4.702	5.423805	4.74652	4.67724	4.61457	5.745385	4.78042	6.47942	4.74663	4.84548	4.76171	5.024865	5.50458	4.93034	5.69626	5.81013	5.68539	4.84494	5.52915	5.179715	5.49682	4.94826	4.6968	6.43956	5.70826	5.8823	5.91859	4.78947	5.40544	4.76506	5.61594	5.79101	5.65367	5.440265	5.17878	5.38716	4.73165	5.81883
625174	Propanedinitrile		5.29227	4.3748	5.132725	4.55776	4.440935	4.63084	4.51115	4.55477	4.8209	4.43627	4.016565	4	4.48999	4.805405	4.57204	4.32223	4.52026	4.53346	4.5308	4.42089	4.77476	4.59052	4.21336	4.79453	5.25317	4.506725	4.48173	4.2743	4.21693	4.54311	4.25114	4.28606	5.42245	5.92398	5.42118	5.95553	4.44444	4.44686	4.145855	4.47908	4.572285	4.42032	4.39446	4.24978	4.17955	4.55461	4.43815
625301	625301		4.77152	4.35125	4.68274	4.52186	4.68217	4.66143	4.6568	4.67342	5.76154	4	4.41975	4.045335	4	4.387285	4.74838	4	4.34512	4.55283	4.68522	4.73406	4.55337	4.72478	4.20223	4.71496	4.76705	4.50544	4.5807	4.79467	4.70844	4.38217	4	4	4.60834	4.43801	4.65947	4.68654	4.73863	4.75783	4.36964	4.69419	4.73421	4.7091	4.77496	4.58424	4.76071	4.28133	4.78276
625350	Benzenepropanoic		5.16908	4.94521	4.66858	4.629025	4.44017	4.75679	4.42525	4.94813	4.8286	4.85714	4.41034	5.1022	4.77972	5.58896	5.572375	5.385025	5.38036	5.401525	5.017865	5.075805	5.22344	4	4.09903	5.44335	4	4	4	4.846135	5.77073	5.39019	4.61326	5.30407	4	4	4	4.15657	5.70708	5.12902	5.22218	4.610485	5.63106	5.684775	4.944175	4.66626	4.14838	5.540275	4
625492	Bismuth		6.48434	6.722015	6.386845	7.04027	6.63455	6.937365	6.72806	6.77127	7.4527	6.115085	5.84405	5.774265	6.207655	5.71502	6.67858	5.778925	6.23529	5.855655	6.36696	5.77643	6.58607	6.37025	6.191905	7.376765	7.038235	6.69692	5.867405	7.186465	6.79371	6.353915	6.40315	5.739035	7.4662	7.23367	7.12511	7.261675	5.88003	5.86138	5.828645	6.74448	6.67754	6.563345	5.88783	6.557265	6.80539	6.01435	7.3904
625495	1-Piperidinecarbodithioic		4.84077	5.73977	5.50877	6.29402	5.80136	4.81104	5.18088	7.28863	6.920275	4.81603	4.738875	4.86003	7.18188	4.69054	4.790455	4.76974	5.02113	4.91367	4.90066	4.77411	4.92797	6.189905	4.74361	8	7.53796	4.90215	4.757645	4.75565	4.83427	4.84301	4.82069	4.70232	8	7.05175	6.446945	6.8033	4.76037	4.83113	4.80365	4.74756	4.83282	4.85576	4.78131	4.7523	4.7779	4.783005	8
625497	4-Thiomorpholinecarbodithioic		6.27249	5.704035	4.987	6.27562	5.60016	6.42912	5.71541	6.37613	5.88651	5.38218	4.506285	4.72207	6.13282	4	4.6966	4.12912	4.66692	5.16393	4.85772	4.46975	4.76356	6.47795	4.83361	6.3614	6.57504	4.857835	4.30168	4.86465	6.58109	4.70652	4.66384	4.13071	7.48622	6.48676	7.10104	6.595195	4.72787	4.77362	4.85556	4.68411	4.70911	4.77441	4.67237	4.61711	4.81222	4.35844	7.32266
625498	4-Morpholinecarbodithioic		6.18744	6.15133	5.51551	6.494005	5.85677	7.34882	5.93629	6.11058	7.44441	4.97424	4.710405	4.926925	6.532415	4.7213	5.103	4.8201	5.1628	5.32546	5.100355	4.71179	4.95748	7.050335	5.9592	7.31897	6.8693	6.3858	5.540015	6.38406	6.288335	4.81884	6.05599	4.72799	7.53679	6.931225	7.5104	7.37332	4.76059	4.85161	5.318105	5.04621	6.73241	5.49653	4.791075	4.74354	5.120375	4.78982	7.473565
625499	Thiomorpholinecarbodithioic		4.99768	6.40249	5.47417	6.484695	5.87282	7.37387	5.82895	6.29804	7.75646	6.36588	4.73442	4.81123	6.795725	4.62543	4.97734	4.81953	4.85231	5.787605	4.81074	4.86517	5.06419	7.532755	5.753195	7.44286	7.15091	4.87759	5.25	7.45253	7.54274	4.84865	7.24332	4.55016	7.84031	7.38215	7.64189	7.71939	4.74937	4.82682	4.850565	4.818725	5.99898	4.86204	4.78966	4.68295	4.924345	4.67306	7.70599
625501	1-Piperidinecarbodithioic		4.942775	5.78399	5.217215	6.19179	5.51274	4.82999	5.26183	7.05307	8	4.76209	4.79881	4.785795	6.87962	4.732355	4.77618	4.77615	5.11073	5.71358	4.934725	4.856095	5.093305	6.18663	4.74208	8	6.243965	5.06541	4.80058	4.82974	6.10286	5.00166	4.94405	4.733255	8	8	8	8	4.826285	4.92105	4.869355	4.806985	4.81181	4.99549	4.85562	4.8259	4.88731	4.72798	8
625502	4-Morpholinecarbodithioic		5.494755	5.68618	5.48659	6.00923	5.92512	6.54933	6.08971	6.42685	5.9412	5.3001	4.63928	4.8183	6.24549	4	4.81058	4	4.83876	5.42436	5.32398	4.48627	4.98232	6.53136	5.36873	6.72283	6.56576	5.546545	4.56305	4.94007	6.41393	4.64163	4.70567	4.29822	7.5305	6.37278	6.7049	6.90265	4.28819	4.62477	5.239545	4.79745	6.00747	4.84456	4.25335	4.51799	6.03882	4.295755	7.26363
625542	625542		4.99769	5.38974	5.01252	5.26769	5.684505	5.84605	5.60357	5.39535	5.64992	4.76341	5.62914	5.34612	5.10159	5.18219	5.66505	4.90572	5.19575	5.07183	5.11	5.19354	4.8791	5.76138	5.326685	6.328145	5.73369	6.55615	5.00685	7.89316	5.15933	4.96748	5.22643	5.31133	6.79808	6.82426	8	6.22415	5.50852	5.22256	4.76445	5.45713	5.11808	5.24042	5.4995	5.08741	5.6027	5.01685	8
625587	625587		4.771	4.70851	4.23963	4.9859	4.474545	5.105525	4.55199	4.90227	4.34061	4.65127	4.350645	4.75809	4.973505	4.597445	4.94968	4.915965	4.81144	4.45033	4.27902	5.003555	4.50521	4.85805	4.36018	5.14124	4.87793	4.98176	4.74668	5.04352	4.7249	4.70351	4.19286	4	4.63297	5.17609	4.819855	5.28909	5.07515	4.6737	5.19513	5.2079	5.070565	4.31163	5.143155	4.684	4.60682	4.84111	4.468255
625624	625624		5.65811	5.6438	4.90958	5.1179	4.8439	4.9293	4.96026	4.95412	5.91215	5.67753	5.263945	4.77564	5.67723	4.76343	5.611905	4.78387	4.87406	4.83712	4.92524	4.88599	5.08931	5.67127	5.297105	5.76296	5.7011	5.663895	5.52739	5.70349	5.83275	5.28567	5.83692	4.705	5.9304	5.81369	5.80649	6.28604	4.92618	4.81206	4.7544	6.193125	5.98889	5.03684	5.75479	4.87141	4.88011	4.70548	5.78134
625985	625985		5.317755	4.384575	4.83335	5.33193	5.53113	5.01805	5.58761	5.424295	5.38529	4.7545	4.247225	4.73024	4.77586	4.55453	5.62786	4.51455	4.30401	4.72702	4.67953	4.63544	4.714965	5.41724	4.74181	5.39528	5.68068	5.50243	5.237465	4.886865	4.96966	5.69774	5.40173	4.65151	5.59211	5.530965	5.80416	5.71041	4.96701	5.242155	4.876405	5.50792	5.73015	5.38431	5.250845	5.41812	5.54172	4.46238	5.565265
625992	9(10H)-Acridinone		4.71951	4.62976	4.70569	4.670715	4.70077	4.31366	4.348765	4.689695	4.79365	4.06636	4	4.30564	4	4.291575	4.691335	4.081715	4.652245	4.378185	4.74748	4.69557	4.66359	4.50772	4.38357	4.50489	4.70816	4.47135	4.22761	4.72042	4.77774	4.70717	4.426285	4.00938	4.945435	4.6713	4.763055	4.64423	4.283955	4.73215	4.14706	4.52145	4.719385	4.61262	4.517565	4.69517	4.50016	4	4.76577
626030	Naphth[2		5.5321	5.715285	5.57478	5.7763	4.905195	5.71057	5.49459	5.559405	5.527275	5.21393	4.68606	4.815275	5.24221	4.79497	4	5.16373	5.238555	5.438905	5.41104	5.221955	5.3531	4.772525	4.79033	5.258645	5.384725	5.21831	5.0819	5.5752	4.37002	5.290975	4.97637	4.672585	4	5.393085	4	4	5.35813	5.26641	4.64085	4.18352	4.877835	4.64972	5.337705	4.563885	5.582805	4.732475	4.811365
626162	Discorhabdin		7.1296	7.382365	6.78625	6.83429	6.71267	6.88715	7.15253	6.83495	7.83193	6.05208	6.636475	5.873	6.33679	5.683005	7.003365	5.74548	5.85916	6.3565	6.48044	5.8918	6.78421	7.6198	6.20036	7.52379	7.51195	7.222625	6.28967	7.74215	6.97244	7.38102	6.77631	5.8089	7.71695	7.60796	7.54901	7.364665	6.702	6.79135	5.899785	6.8272	7.31542	6.93955	6.82542	6.50444	6.88146	5.9119	7.78416
626307	Austrocortirubin		5.522425	5.911375	5.47142	5.8702	4.990025	5.63282	5.53609	5.75396	5.38099	5.54743	5.06952	5.54759	5.84566	4.98442	4.93853	5.37655	4.835355	5.31799	5.30965	5.39846	5.514425	5.55751	5.56074	5.53491	5.40724	5.40684	5.54118	5.61866	5.44439	5.31184	5.33333	4.77088	5.47765	5.39549	5.17658	5.536185	4.84943	5.43139	5.09006	4.823925	5.0856	5.07188	5.22206	4.63401	5.58201	4.772365	5.6157
626369	Illudin		8.76277	8.3438	8.84356	8.7306	8.47836	8.65187	8.32654	8.61524	9.303275	8.52672	8.18632	7.85137	8.93213	8.6316	8.70653	8.45169	8.1886	8.71522	9.03643	8.70669	8.11547	8.72888	8.65938	8.87287	8.71212	8.78602	8.4897	8.36688	8.68759	8.72453	8.42563	8.40815	8.41921	8.33875	8.75887	8.46011	8.69675	8.36362	8.10898	8.6434	8.86947	8.52901	8.58404	8.48383	8.53962	8.51819	8.72239
626370	Illudin		8.25319	7.71618	7.92167	8.19323	7.609805	8.06506	7.84959	7.80671	8.051945	7.81881	7.40844	7.37536	8.61809	7.71871	7.645745	7.55859	7.82111	8.31425	8.07862	8.28376	7.61789	8.60116	8.29464	8.48421	8.3555	8.2863	7.71644	7.86969	8.25804	7.92342	7.63649	7.45776	8.29282	8.30468	8.40022	8.60372	7.73646	7.59277	7.58227	8.07864	8.139985	8.12241	8.23014	7.49543	7.82226	7.43319	7.80978
626482	1		6.224315	6.557465	5.70811	6.56963	5.89706	5.9695	6.54674	5.83328	5.85839	5.79273	5.134335	5.8407	5.89022	5.51035	5.02917	5.64495	5.803575	5.55016	5.66214	5.76787	5.799915	6.20888	5.80589	6.42539	6.08216	6.45698	5.62748	5.988725	5.715905	5.96855	5.68066	4.97571	5.78036	5.82925	5.78634	5.72003	5.43104	6.05686	5.673235	5.453015	5.75317	5.49031	5.73069	5.538545	6.63448	5.60244	6.653965
626540	1		6.897735	6.435575	6.28172	6.4382	6.260095	6.929015	6.42673	6.703025	7.002955	6.629385	6.0119	6.53245	7.176565	6.029755	6.79967	6.210055	6.517615	6.54355	6.727545	6.350275	6.721345	6.908345	6.411405	7.188085	7.38879	6.37835	6.385635	6.174815	6.508975	6.77043	6.62617	6.333895	7.205265	6.871325	8	8	6.246315	6.822745	6.24471	6.45377	6.45652	6.86554	6.892655	6.02412	6.16917	6.646045	6.89062
626578	(-)-Roehybridine		4.72167	4.712625	4.7447	4.77796	4.71267	4	4.731325	4.64627	4.51619	4.126015	4.15857	4.184675	4.39776	4.15119	4.65501	4	4.779415	4.49334	4.328985	4.668345	4.82341	4.585475	4.4682	4.4901	4.466865	4.5172	4.34639	4.247135	4.538295	4.52823	4.0795	4.086375	4.61234	4.69963	4.49298	4.79558	4.680375	4.129845	4.47251	4.40663	4.713145	4.24946	4.431005	4.540965	4.75977	4.330765	4.7754
626874	Cyclopentanone		5.70361	5.33665	4.93376	4.93451	5.468345	4.883995	5.35704	5.33222	5.73136	4.68708	4.73556	4.74345	4.71169	4.70239	5.60761	4.746175	4.98235	4.80886	4.98735	4.79041	5.050245	5.39708	5.45201	5.56779	5.6617	5.549745	5.48211	5.43391	5.26035	5.44347	4.83278	4.71843	5.790415	5.70612	5.60409	5.79953	4.80123	5.62876	4.71521	5.1127	5.50094	5.63402	4.84688	5.43788	4.896515	4.79824	5.66609
626876	2-Cyclopenten-1-one		5.71387	5.188035	4.886765	4.78933	4.981575	4.89382	5.32778	4.941595	5.5784	4.73852	4.72693	4.7537	4.7249	4.678425	5.58591	4.774845	4.79374	5.159175	4.83364	4.755875	4.78963	5.22805	5.46707	5.35429	5.694585	5.55734	5.53473	4.861645	4.726635	5.14044	5.014785	4.74279	5.625985	5.646915	5.64687	5.72961	4.77492	4.911745	4.73264	5.73527	5.206035	5.748045	4.77781	4.80808	4.84593	4.75863	5.567825
626878	Cyclopentanone		5.79534	5.71308	5.457625	5.04592	5.7464	5.59826	5.75166	5.68882	5.87901	5.26889	5.829705	4.7828	4.97002	4.68471	5.71017	5.31039	5.6161	5.75208	5.65313	4.80306	5.7208	5.71062	5.81632	5.75676	5.75965	6.53105	6.04302	5.68967	5.46013	5.73632	5.60791	4.769	6.02818	6.1894	6.017245	6.44057	5.68879	5.70126	4.74868	6.127925	5.80216	5.78371	5.74279	5.96588	5.75817	4.82181	5.74838
626879	Cyclopentanone		5.72641	4.95604	4.87791	4.84144	5.3407	5.03189	5.31574	5.187765	5.704925	4.710045	4.79802	4.743445	4.78989	4.711155	4.94412	4.783865	4.78971	5.51976	5.224905	4.884785	4.810855	5.355595	5.26577	5.40456	5.59179	5.64234	5.66991	5.16708	4.71963	5.46753	4.91048	4.7058	5.700395	5.58533	5.53007	5.72977	4.776785	5.594715	4.8173	5.62929	5.493305	5.695565	5.01078	5.57614	4.922055	4.74367	5.530025
626880	Cyclopentanone		5.70173	5.62144	5.07312	4.96673	5.62023	5.223855	5.72977	5.36842	5.76874	4.721045	5.48615	4.77432	4.75349	4.75133	5.60005	4.74771	4.830475	4.85786	4.93063	4.72265	4.84073	5.51197	4.97063	5.74697	5.66316	5.711555	5.40094	5.58599	5.27459	5.43566	4.84254	4.73949	5.90969	5.95942	5.81404	6.031115	4.81776	5.2933	4.78633	5.79582	5.68009	5.70699	5.5055	5.57907	5.50381	4.894275	5.7205
627168	Pyrazolo-acridine		6.46163	5.99681	6.26662	6.22384	5.64303	6.13071	6.1669	5.98678	6.43842	6.41911	5.998965	6.556735	6.64443	6.22366	6.11696	6.17068	6.13333	6.38671	6.40204	6.57118	6.21284	6.86186	6.137605	7.27788	6.882	6.26647	6.49691	5.97892	6.14513	7.03925	6.29442	6.02636	6.204585	6.51498	7.21314	6.76126	6.38187	6.700735	5.811295	6.31634	6.86949	6.76776	6.65851	6.01976	5.957755	6.16491	6.56814
627371	2		5.2021	5.75732	5.07037	5.53333	5.6824	5.4856	5.77304	5.40004	5.77503	4.82188	5.37949	4.81133	5.23416	4.76259	5.63874	4.78822	5.1423	4.782125	5.43392	4.87789	5.72097	5.06765	5.45995	5.75047	5.8194	5.62627	4.84629	5.78014	5.69714	5.7543	5.40398	4.7831	5.89839	5.910955	5.85797	5.84538	5.2599	5.33063	4.772885	5.61941	5.66912	5.709735	5.6788	5.65253	5.71713	4.60654	5.72541
627505	9-Methoxy-2-methylellipticinium		5.073765	5.94758	5.52278	5.728065	5.48446	6.207	4.78424	5.468485	6.26458	6.35036	5.88333	6.18709	5.76559	6.33736	5.57737	6.667585	6.61742	6.755495	6.821305	6.62269	6.48613	5.32999	5.53696	5.73537	5.94858	4	5.82649	5.59152	5.592705	6.57549	5.59381	5.10059	5.7223	5.5582	6.23617	5.73734	4.55895	6.86178	5.35339	5.305895	5.958435	6.50122	4.86046	4.84347	4.93674	6.56732	6.0024
627740	627740		4.547845	4	4.33315	4.58973	4.25848	4.44882	4.321595	4.3498	4.69787	4.34331	4.50777	4.0625	4.40665	4.35814	4.79546	4.04081	4.29358	4.19887	4.47246	4.40353	4.50334	4.47851	4.23204	4.62305	4.48654	4.45989	4.51279	4.41165	4.51667	4.49737	4.2093	4	5.16737	5.06504	5.15346	5.135335	4.54348	4.33124	4.17973	4.46	4.31842	4.43541	4.50666	4.2076	4.65	4.34638	4.49661
627745	627745		5.71668	5.57312	5.331375	5.72989	5.25106	5.51331	5.57944	5.647185	5.80086	5.40909	5.19992	5.03663	5.42172	5.25426	6.107355	5.23394	5.3849	5.51914	5.45201	5.18407	5.58468	5.74456	5.435005	6.54661	6.32434	5.91583	5.762365	5.67596	5.24625	5.574965	5.34123	5.32196	6.439615	6.46093	6.4503	6.54913	5.65515	5.33284	5.50263	5.5117	5.763	5.98314	5.39408	5.96448	5.89773	5.3346	6.32083
627777	1		6.409025	6.29698	6.27613	6.78169	6.346415	6.52261	6.84527	6.43151	7.47314	6.3678	5.8968	6.30774	6.4762	6.273155	7.185205	6.25024	6.385525	6.46182	6.33998	6.53531	6.67763	6.68054	6.56788	6.95581	6.968695	6.539045	6.5334	6.8486	6.048435	6.52102	6.429465	6.48873	7.013775	7.41998	6.656645	7.46164	6.155605	6.31073	6.406635	6.205185	6.35714	6.403525	6.310625	5.724325	5.80141	6.627785	6.899795
627787	2		6.62688	6.98344	6.73402	6.934565	6.62991	6.71208	6.79588	6.731995	6.19325	6.71161	5.713905	6.75139	6.616955	6.71412	5.80028	6.079515	6.68515	5.82798	5.934005	6.248395	6.542305	5.94586	6.51751	6.608015	6.626505	6.589965	6.46741	6.60737	5.81541	5.89693	5.88872	5.60171	5.63298	5.829405	5.772395	5.77321	5.789885	6.725295	6.34673	6.47166	5.92214	6.006565	6.410125	5.68331	6.86852	6.4025	6.64523
627991	Benzo[g]pteridine-2		5.68398	5.705475	5.692595	5.778695	5.628395	5.72087	5.72366	5.7211	5.672315	4.90244	4.832875	4.899055	4.831055	4.724065	5.108815	4.76672	4.89771	4.864845	5.67858	4.87451	4.78999	5.60007	5.45814	5.59649	5.70328	5.75682	5.314065	5.7444	5.763875	5.678615	5.72146	4.7617	5.337395	5.64451	5.625905	5.51335	4.86345	5.12246	4.82485	4.863035	5.499355	4.89265	4.78396	4.70259	5.73758	4.71962	5.68462
628083	Lactose/Amide/PEG		4.569905	4.487885	4	4.62593	4.68587	4.51296	4.12723	4.4252	4.04327	5.10157	4.0027	4.125365	5.42761	4.85692	4	4.021305	4.10437	4	4.05983	4.1593	5.49273	4.93979	6.00496	5.11517	4.05166	4.60962	4.59561	4.02719	4.479645	4.352435	4.53443	4	4	4.28129	4.4652	4.795185	4.71311	4.24446	4.49576	4.15497	4.050985	4.81647	5.03237	4	4.153005	4	4.87339
628114	9-N(N'-chloroethyl-N'-ethyl-1		6.42823	5.98942	5.93999	5.951125	5.817045	6.314505	5.927035	6.209945	6.39159	6.2117	5.88753	6.13909	6.5792	5.954305	5.928615	5.8535	5.951865	6.11756	6.3558	6.06848	6.396145	6.539445	6.072405	6.570265	6.814315	6.12144	6.152875	5.91768	5.97215	6.45871	6.27271	5.86138	6.974785	6.596385	7.42641	7.40856	5.84628	6.21955	5.90917	6.44193	6.293975	6.5959	6.89566	5.800995	5.80228	6.08784	6.71845
628115	9-N(N'-chloroethyl-N'-methyl-1		6.48116	6.410155	6.080095	5.934075	5.73983	6.05805	6.05186	6.163695	6.65683	6.26729	5.84772	6.12233	6.49169	6.032385	6.10084	5.91525	5.95619	6.32115	6.31445	6.1066	6.45217	6.43795	6.21307	6.58119	6.74253	6.317685	6.02212	5.94189	5.99803	6.37463	6.34213	6.07077	6.52885	6.44137	7.33881	7.4771	5.93886	6.36768	5.97108	6.71761	6.31679	6.52256	6.5703	5.81305	5.82202	6.0625	6.5067
628507	1H-Benzo[f]pyrrolo[1		5.926075	6.509685	5.766965	6.283095	5.514825	5.95203	5.79118	5.76884	5.694075	5.657575	5.299595	5.53321	5.596905	5.347665	5.494005	5.35763	5.52573	5.40105	5.566455	5.648125	5.520685	5.45384	5.35868	5.68676	5.66835	5.66774	5.632445	6.49692	5.76748	5.681325	5.739975	4.87903	5.51145	5.495035	5.559105	5.60904	5.43728	5.65723	5.30641	5.36173	5.62586	5.402455	5.47212	5.14515	5.87837	5.4602	5.646445
628561	4H-1		6.58773	6.72793	6.87041	6.01692	6.49137	6.47323	6.32604	6.438655	7.31915	5.58171	5.84438	5.86045	5.76075	5.87105	6.90966	5.95603	6.933955	6.31646	6.55057	5.87306	5.95016	5.94663	6.06807	6.01536	6.65525	6.04302	5.907735	5.90488	5.89032	6.03944	5.87075	5.78177	7.57692	7.10886	6.60899	6.26064	6.37314	5.96581	6.55544	7.12921	6.95176	6.38716	6.18829	6.29341	6.26117	6.06714	6.226195
628562	4H-1		5.39219	5.51531	5.20521	4.848915	5.32139	5.447915	4.866195	5.20713	6.186845	4.77788	4.85398	4.764805	4.763225	4.70712	5.663775	4.74041	5.05	4.87011	5.0329	4.731305	4.845285	4.830135	4.75887	4.8264	5.55444	5.097555	4.80274	5.153645	4.88684	4.879855	4.792195	4.74726	5.670995	5.551755	5.335105	5.52145	4.827595	5.053265	4.82964	5.245365	5.67767	5.64368	4.81805	5.09051	4.90498	4.71136	4.88495
628593	628593		5.82897	5.47486	5.75782	5.64588	5.58506	5.82801	5.83262	6.01605	6.1677	5.47996	5.38011	5.22383	5.57517	5.00609	5.42645	5.05687	5.403895	5.72223	5.29043	5.40659	5.63627	5.68622	5.62625	5.95006	5.91199	5.63486	5.69291	5.59512	5.73018	5.48907	5.66081	4.82032	6.48782	6.11089	5.81407	6.09778	5.48013	5.48782	5.2306	5.42469	6.553245	5.4474	5.40017	5.06783	5.84813	5.53056	5.747825
628663	Benzoic		6.83597	6.35545	5.848495	6.80564	5.75931	6.81848	6.43593	6.38483	6.10575	7.95647	5.95835	5.58816	8	7.205095	5.95708	6.63006	6.316445	6.851605	6.4311	6.863545	6.572285	5.88001	5.94678	6.171095	6.63844	6.27333	5.97029	5.76219	5.558895	6.40837	5.87663	6.20593	7.38137	6.136345	8	7.57109	6.188015	6.54802	6.50984	6.86649	5.87535	6.695305	7.130705	5.898085	5.69408	6.907765	5.85884
628672	Furo[3'		6.3617	5.826505	5.592955	6.21827	5.48154	6.55601	6.163515	6.2553	5.93069	7.07941	5.79344	5.334545	7.994385	6.69212	6.04421	6.2936	6.32002	6.502865	5.899455	6.56109	6.284475	5.780595	5.70223	5.80345	6.068855	5.768435	5.790625	5.513755	4.99753	5.99685	5.587145	5.94595	6.881185	5.88535	8	7.47293	5.8638	6.37996	6.20879	6.50899	5.84262	6.454195	6.94241	5.75234	5.46622	6.67476	5.76134
628674	Furo[3'		6.22367	5.63228	5.52262	6.28705	5.89474	6.367625	6.0671	6.35769	6.34676	6.974595	5.39941	5.19948	8	6.66246	6.0252	5.6152	6.48318	6.004345	5.79966	6.44717	6.34298	5.88941	5.8195	6.20042	5.82355	5.84923	5.69071	5.54358	5.042985	5.88202	6.10283	5.68814	6.6258	6.21215	7.35198	7.43866	6.2298	6.13497	6.6583	6.78074	6.399505	6.19104	6.60269	5.69419	5.81595	6.55778	5.98966
628676	Furo[3'		6.47128	5.92128	5.36006	5.93971	5.42768	6.437755	6.240735	6.15827	5.88636	7.27687	5.70017	5.31828	7.49014	6.59993	6.45294	6.47186	6.18557	6.61681	6.00168	6.56601	6.30524	5.65912	5.781675	5.81217	5.965665	5.72627	5.69086	5.42129	4.899805	5.90924	5.331965	6.13452	6.82109	5.69938	7.40506	7.29677	5.97594	6.38732	6.282525	6.63483	5.7165	6.50624	6.441175	5.472305	5.32419	6.51039	5.432115
628678	Furo[3'		6.1385	5.787085	5.517885	6.10647	5.697905	6.29401	5.85639	5.97015	6.024645	6.71415	5.52214	5.264725	7.35928	6.383465	6.11373	5.62617	5.806915	5.936485	5.904275	6.159935	6.19344	5.526355	5.65297	6.021965	5.82632	5.72084	5.66407	5.56628	5.07182	5.924275	5.54464	5.50062	6.576815	6.04982	7.42545	7.14736	5.905655	6.030855	6.02641	6.535455	5.953515	5.964	6.498245	5.62012	5.96402	6.47218	5.34158
628679	Furo[3'		5.99467	5.661715	5.39961	5.82088	5.273305	6.11188	5.807855	6.049445	5.762175	7.15168	5.57959	5.07104	7.549325	6.46172	5.64601	5.882235	5.922705	6.243065	5.69154	6.311285	5.94582	5.62841	5.65059	5.772975	5.94956	5.734925	5.60531	5.44963	4.87873	5.785795	5.27205	5.64594	6.710585	5.600365	7.54362	7.30609	5.82016	6.025985	5.93618	6.537895	5.7072	5.96891	6.61508	5.53693	5.32994	6.27307	5.7163
628930	628930		5.74424	5.34213	5.43368	5.640915	5.25719	5.7264	5.27294	5.67475	5.792415	5.24084	5.44866	4.78821	5.30418	4.78431	5.64858	5.314085	5.44485	5.65969	5.583115	5.419085	5.677795	5.198035	4.8923	5.689595	5.685695	5.470065	5.37296	5.63382	5.68834	5.727975	5.60436	4.864705	5.861915	5.52605	5.77782	5.76992	5.66835	5.591205	4.76188	5.094115	5.80964	5.706635	5.476055	4.83462	5.633715	5.009855	5.196655
628939	628939		6.11003	5.74111	5.75948	5.716295	5.54045	5.8756	5.73579	5.689645	5.75882	5.37253	5.648575	4.80987	5.10914	5.56941	5.82299	5.18665	5.109875	5.788905	5.59401	5.74483	5.73382	5.44796	4.77638	5.78157	5.65986	5.71258	5.66223	6.47016	6.22876	5.76548	5.747145	5.1887	6.019015	5.59493	6.26204	5.922905	5.69111	5.73994	4.923385	5.325505	5.732065	5.69911	5.72826	5.37614	5.75496	4.92296	5.26858
628995	Androst-1-en-3-one		4.77878	4.75149	4.68199	4.84317	4.74782	4.660285	4.72325	4.803455	4.60078	4.75778	4.559775	4.24906	4.77136	4.39435	4.37478	4.33277	4.35156	4.74352	4.68654	4.26114	4.77219	4.72837	4.3761	4.77275	4.74272	4.7302	4.75949	4.7917	4.75362	4.78701	4.62431	4.03968	4.69789	4.694905	4.63536	4.6785	4.40412	4.59792	4.36024	4.01129	4.57226	4.40243	4.46011	4.33591	4.75893	4.598955	4.763795
629266	9-N-(N'-Bis-chloroethyl-N-1		7.86601	6.29892	6.68033	6.43943	6.143465	6.78476	7.01127	7.35191	7.5002	7.35582	5.98953	6.524075	7.591725	6.85313	6.88483	6.39667	6.961855	7.46276	7.181885	7.10696	6.69833	7.722315	6.75497	7.55742	7.93034	7.25759	6.94097	7.42113	6.907055	7.376495	6.85147	6.60425	8	7.95731	8	8	6.67819	7.70427	6.36202	7.55175	6.817195	7.998215	8	5.84225	5.817015	6.40192	7.88527
629874	Benzenamine		4.75827	4.00683	4	4.59201	4.138625	4.303375	4.552145	4.18998	4.54113	4	4	4.015165	4.190245	4.235545	4.406545	4	4.348635	4.43853	4.41697	4.333305	4.639195	4.56982	4.52427	6.31914	5.38999	4.902295	4.612155	4.4354	4.05337	4.572	4.45381	4.01532	5.490575	5.51713	4.693375	5.513005	4.46591	4.52388	4	4.0599	4	4.28345	4.253365	4	4.00215	4	4
629974	7H-1		4.92413	5.18864	4.84447	4.84946	4.879605	4.805865	5.17688	4.93747	5.72091	4.7105	4.76911	4.81773	4.99243	4.7888	5.36649	4.74988	4.94214	4.732	4.826025	4.78769	4.827165	5.45828	5.6568	5.198405	5.679065	5.61851	5.028255	5.41215	5.676735	4.86599	5.07472	4.70029	5.60116	5.643025	5.61744	6.74919	4.88977	5.013435	4.777305	4.80687	4.945025	4.914255	4.80579	4.734975	4.93202	4.84342	5.697755
630128	Trichlorotris-3-(t-butyl)pyrazo		6.38346	5.861195	5.80915	5.83623	5.95617	5.856745	5.96302	5.82507	6.53542	5.779345	5.74047	5.7009	5.614595	5.730385	5.93906	5.683325	5.76451	5.70893	5.710365	5.80222	5.73328	6.14181	5.8903	6.554975	6.529185	5.90727	5.838275	5.76319	6.13793	5.83191	5.742915	5.706235	7.39345	6.69939	7.32015	7.14803	5.86344	5.83985	5.69841	5.43866	5.87008	5.85488	5.92334	5.83944	5.826185	5.92259	6.81453
630176	Valine		10.899215	11	11	11	10.83125	10.80307	10.21961	9.887795	11	10.73283	9.235755	10.43681	8.486935	10.959945	8.95551	11	9.88967	10.95243	9.99131	10.61954	10.9072	11	8.63733	11	10.498965	7.38828	11	9.93959	8.25494	10.27404	10.61228	10.496	10.78295	10.93336	10.581155	10.64489	8.486485	10.45614	9.893135	9.24759	8.63963	10.09938	7.96871	9.99514	10.83195	10.872485	10.54501
630602	1-Piperidinecarboxylic		5.7513	4.89735	5.083965	5.704755	5.60604	5.30807	5.680965	5.534595	5.62006	4.738035	4.827365	4.57341	5.41167	5.45158	4.91384	5.398225	4.95131	5.772145	5.413815	5.53744	5.2798	5.70103	5.72587	5.830115	5.767215	5.658895	5.681305	5.41814	5.51378	5.56801	5.2717	4.96099	5.690485	5.7561	5.66934	6.17347	5.197825	5.65998	4.74486	5.65334	5.56667	5.508755	5.49957	5.06928	5.46895	5.67216	5.35973
630605	1-Piperidinecarboxylic		5.87289	4.81788	4.86173	5.34271	5.66312	5.42336	5.57789	5.65444	5.67784	4.82833	4.73701	4.590235	5.398325	5.13293	4.71945	5.19231	5.106465	5.60513	5.29597	5.49919	5.06963	5.87961	5.537405	6.44698	5.94392	5.54991	5.92301	5.16087	5.30493	5.6866	5.41244	5.06054	6.02598	6.11303	5.80356	6.26917	4.88772	5.66815	5.63225	NA	5.58939	5.60833	5.43231	4.72543	5.640485	4.997255	5.16701
630609	1-Piperidinecarboxylic		5.48354	4.27483	4.61911	4.66317	4.90744	4.78401	5.139655	4.8718	5.255075	4.32711	4.37058	4	4.505475	4.239625	4	4.36223	4	5.42259	4.790795	4.82636	4.60765	5.113895	5.2374	6.46813	5.68389	4.943015	5.393095	6.162115	4.90286	4.65092	4.77507	4.42011	5.73484	5.54705	5.56231	5.76618	4.75451	4.7911	4.12628	4.48427	4.74778	4.908995	4.85458	4.34112	4.59023	4.373545	4.687575
630678	Streptomyces		10.674095	10.480675	10.359855	10.33882	10.648565	10.4848	9.87704	10.813465	10.925605	9.69699	9.525	10.286985	10.32784	10.38451	10.16765	10.269375	10.30844	10.50835	10.290125	9.985765	10.32508	10.57474	9.92135	10.68597	10.217525	8.6172	10.33076	9.9069	9.847785	10.041445	9.98431	9.73645	10.15312	10.3868	10.04735	10.48889	8.577075	10.23107	9.99203	10.06064	10.3224	10.46118	9.42319	9.13315	10.28721	10.44832	10.248865
630684	8-Quinolinecarboxaldehyde		4.22836	4.541855	4.68729	4.306595	4	4.73391	4.20416	4.63731	4.76581	4.30563	4.458205	4.35261	4.371565	4.97109	4.82634	4.927445	4.9754	4.8448	4.764795	4.89911	4.91894	4	4	4.46108	4	4.20426	4	4.787795	4.68452	4.47878	4.632235	4.665755	4	4	4	4	4.46855	4.380845	4.74097	4.6682	4.8119	4.899505	4.752365	4.64141	4.016905	4.65889	4
631305	cis-Dichlorobis(4-methoxyphenet		5.03004	5.75031	5.63012	5.73662	5.63568	5.09943	5.6527	5.24909	5.78565	4.43315	5.15114	5.04437	5.28425	4.748585	5.3083	4.80626	4.711595	5.10535	4.96671	4.76044	5.20673	5.43337	4.91912	5.42847	5.17624	4.67584	5.143575	5.58768	5.40404	5.41361	4.84701	4.4168	5.519565	5.37355	5.53732	5.6131	4.65703	4.82944	4.74877	4.731935	5.14234	4.75532	4.73673	4.64081	5.10615	4.74823	5.42267
631306	cis-Amminedichloro(4-methoxyphe		5.23184	4.72909	5.249695	4.92482	4.84065	5.54842	5.18254	5.41824	5.25584	4.65924	4.16347	4.44521	5.53946	5.018675	4.32382	4.53666	4.320305	5.42999	5.70471	4.99265	4.94307	4.7719	4.68883	5.61572	5.64378	4.84619	4.9833	4.73234	4.58053	4.67701	5.46938	4	6.35847	4.48957	6.4266	6.51109	4.01655	5.22495	4	4.647255	4.43623	4.73337	4.72402	4.47789	4.29917	4.56857	4.72752
631366	5-[2-(4-Methoxyphenyl)ethyl]-1		7.21812	7.28774	7.43545	7.73297	7.251235	7.21409	7.40206	7.80739	7.60592	7.29226	6.73831	6.854795	7.436805	7.7298	6.048445	7.18656	7.28198	7.43341	6.161655	7.76496	7.63962	7.799015	7.12602	7.65006	7.72504	7.84272	8	7.67378	5.42026	7.16264	7.34067	7.61512	7.693705	8	7.37948	8	5.92483	6.95471	7.68446	7.67554	7.96885	6.99693	5.699195	4.9633	6	7.29959	7.57818
631521	631521		5.66303	5.48765	4.94521	5.69308	4.98898	5.6801	5.4868	5.601	5.71951	4.6287	4.82289	4.8066	4.90326	5.13228	4.876935	4.83777	5.094115	5.75962	5.41355	4.80377	5.55039	4.70577	4.81503	5.66779	5.793995	5.64456	4.94299	5.72562	5.71837	5.62976	5.45588	4.75063	5.733405	5.58586	5.87902	5.597945	5.66783	5.73849	4.779055	5.51321	5.130555	5.741355	5.756055	4.70598	5.67146	4.74785	4.85319
631526	631526		5.73743	4.92423	4.87065	5.65816	4.91982	5.48655	5.67699	5.53793	5.6753	4.75554	4.74843	4.87073	4.999755	4.954	4.85905	4.94774	5.10266	5.414695	5.23792	4.92767	4.82903	4.65232	4.78571	5.14527	5.69772	5.27322	5.01243	5.65274	5.296	5.46838	4.91727	4.68629	5.73878	5.7395	5.80443	5.58	5.63204	5.5507	4.76485	5.371795	5.28668	5.36458	5.523535	4.67203	5.26574	4.76417	4.84171
631527	631527		5.58535	4.89591	4.87833	5.28255	4.77619	5.30616	5.12374	4.90742	5.6215	4.70047	4.76561	4.815875	4.890365	4.79024	4.8787	4.83814	4.86653	5.30702	4.89193	4.80354	4.82552	4.66326	4.74392	4.968725	5.60108	5.12213	4.84356	4.86356	5.09437	5.45903	4.89121	4.73117	5.67596	5.62783	5.62146	5.40585	4.97545	5.23891	4.78996	5.39176	4.78499	4.84942	5.246045	4.66522	5.13406	4.74572	4.79826
631534	631534		5.69357	4.80002	4.84625	5.25715	5.40125	5.50675	5.22799	5.5477	5.78477	4.98853	4.88036	4.80838	5.37018	5.29539	4.81394	5.42873	5.256475	5.51541	4.86813	5.36086	4.95614	5.63372	5.6726	5.724745	5.70359	5.61911	5.63669	5.60015	5.56587	5.47654	5.54713	4.623	5.83378	5.85043	5.7236	5.547255	5.59818	5.72943	5.6311	5.605475	5.74413	5.76964	5.695755	4.88435	4.72973	5.39829	4.96271
631911	9H-[1		4	4.7417	4.36736	4	4.87952	4.99418	4.57646	5.28698	4.27625	4.51612	4.78222	5.24501	5.19774	4	5.31412	4.07169	4.526635	4	4.66924	4.358675	4.50313	4.85313	4.92924	5.324615	4.90438	5.40136	4	4	4	4	4.76832	4.83975	4	5.79333	4	5.09506	4.97929	5.04548	5.578175	5.05685	5.14899	4.91399	5.210965	4.90435	4.84003	4	4.905115
632129	(E)-1-(2		4.96596	4.93347	4.68134	4.735975	4.97989	4.76715	5.4342	4.76741	5.65239	4.45186	4.36024	4.2918	4.48022	4.27234	5.38182	4.33627	4.47216	4.529135	4.55268	4.469	4.68092	4.24049	4.575965	5.004475	5.36698	5.31192	4.50722	4.8326	4.87569	4.87567	4.36398	4	5.59162	5.39714	5.02987	5.57825	4.70847	4.56377	4.530865	4.85178	5.086805	4.76411	5.114255	4.49784	4.89898	4.61073	4.52011
632536	1		4.74449	4.76964	4.58062	4.77391	4.739805	4.146675	4.73189	4.74319	5.02922	4.276985	4.48153	4	4.38386	4.31171	4.850545	4.258475	4.38601	4.544055	4.266975	4	4.63666	4.64002	4.768655	4.46576	4.63985	4.477495	4.14686	4.77002	4.426915	4.49423	4.207675	4	5.048035	4.81162	4.73362	4.778525	4.822485	4.185185	4.59692	4.58238	4.68075	4.673145	4.788035	4.36608	4.76057	4.838175	4.77373
632790	Platinum		5.06089	5.57467	4.8127	4.92405	5.33083	5.30759	5.54583	5.3962	5.86274	4.671885	4.84956	4.68207	4.77947	4.67203	5.604295	4.46933	4.890705	4.767615	4.59688	4.67813	4.79698	5.190185	4.732135	5.54174	5.81538	5.48921	4.73229	5.42007	5.22725	4.76593	4.99401	4.738545	6.17581	5.73764	5.87767	5.834715	4.96555	4.7522	4.72217	5.86364	5.73753	5.59893	5.51459	5.53041	5.27769	4.73924	5.64913
632791	Platinum		4.99166	5.64228	4.5929	4.85538	5.267775	4.77583	5.46187	5.02187	5.878735	4.68539	4.73407	4.65001	4.70047	4.6149	5.5982	4.35979	4.8474	4.816465	4.63255	4.71045	4.78817	5.01469	4.68734	5.5053	5.5696	5.33458	4.69097	5.423125	5.22432	4.67203	4.72699	4.69621	6.15642	5.75144	5.68396	5.72734	4.91185	4.74708	4.696345	5.63332	5.80226	5.28611	5.55218	4.94485	4.90738	4.90124	5.68431
632839	4-Piperidinone		6.2439	4.83137	5.17587	5.64263	5.71534	5.7355	5.68203	5.68809	5.72687	5.54668	5.3396	5.544115	5.87422	5.565275	5.60674	5.58481	4.64117	6.46684	5.67846	5.45099	5.63679	6.29266	5.77788	6.50432	5.95961	5.81584	5.9172	5.52751	5.60146	5.65859	5.70751	5.41916	6.08347	6.48001	5.67925	6.35689	5.71617	5.63682	5.72306	5.609225	5.830545	5.85107	5.65272	5.41647	5.38001	5.72141	5.71873
632841	4-Piperidinone		6.657805	5.70873	5.69646	5.806835	5.72974	5.710765	5.780235	5.775345	5.84344	5.52369	5.471975	5.4892	5.7594	5.583925	5.582915	5.74246	5.50294	5.90844	5.64587	5.684755	5.71416	6.4343	5.72429	6.73772	6.567885	5.91412	5.92216	5.73976	5.67575	5.922555	5.68348	5.59014	6.4364	6.59013	6.39356	6.4989	5.746785	5.784595	5.6931	5.664645	5.732995	5.91182	5.67035	5.537575	5.75538	5.47034	5.74458
632855	9-Chloro-2-methylellipticinium		5.34465	5.73779	5.66878	5.79794	5.558805	6.07246	5.24089	5.37547	6.16236	6.65403	6.40544	5.88835	5.33357	6.29243	5.52964	6.63644	6.64764	6.61071	6.64815	6.388995	6.43999	5.44251	5.83631	5.82879	6.6645	5.19385	5.99349	5.67224	5.429995	6.55991	6.09412	5.939265	5.79322	5.62901	5.66107	5.224275	5.72949	6.652275	6.58134	5.965845	5.91815	6.57441	5.47631	5.20904	5.23129	6.59298	6.32221
632862	Tetrakisoxinatosilicon(IV)tetra		6.02769	5.65805	5.619045	6.26145	5.2995	6.59993	5.87378	6.4077	8	6.24153	6.22117	5.98843	6.20848	5.442935	5.52465	4.72449	5.80376	6.20361	6.15445	6.02162	6.12229	6.30482	6.096945	6.51786	6.49488	6.539415	5.87721	6.81727	6.50791	6.4026	6.36682	5.44685	6.79505	6.5994	6.60128	6.53228	6.25943	6.1214	5.465785	6.23571	6.75558	5.20581	6.004	5.41188	6.53387	5.62161	5.9445
632913	1H		4.87396	5.63511	4.76716	4.75109	4.85495	4.76334	4.81227	4.75104	5.86665	4.39564	4.665105	4.51459	4.69283	4.32481	4.82105	4.36663	4.77686	4.77159	4.67086	4	4.82359	4.72391	4.65099	5.35398	5.5002	4.93755	4	4.73974	5.4374	4.74832	4.69021	4	5.8248	5.69223	5.49518	5.84042	4.57206	4.78165	4.33792	5.98766	4.85297	4.81768	4.89001	4.85184	4.74465	4.60717	5.37306
633113	633113		4.7965	5.587955	4.78488	4.743825	5.171045	5.06938	5.3686	4.955	5.724935	4.43974	4.758805	4	4.16672	4	5.47703	4	5.0469	4.74794	4.67034	4.49908	4.77121	4.79871	4.71061	5.411675	5.772805	5.58	4.734605	5.1213	4.84937	5.342645	4.77239	4	5.852765	5.94629	5.64784	5.74032	4.89081	4.74918	4.57517	4.73732	5.737725	4.756125	5.29245	4.78123	4.96699	4.69895	5.34236
633530	1H-Pyrido[3		4.89424	5.42976	4.66349	5.17213	4.6444	4.455015	5.44705	4.50079	4.37261	4.01414	4	4.572015	4.54961	4.02216	4.53626	4.008775	4.348655	4.43209	4.01882	4	4.63798	5.387805	5.2381	4.86414	4.56048	4.7411	4.5115	4.21752	4.32529	4	4	4	4.7662	5.37999	5.097655	5.04907	4.72818	4	4.30859	4.05546	4.91388	4.293675	4	4.345945	5.20098	4.379395	4.99291
633555	Acylfulvene		6.75269	6.62959	6.67619	6.86719	6.62821	6.978595	6.76586	6.64139	6.81189	6.48435	6.28929	6.27195	7.00459	6.78738	6.51746	6.48692	6.65632	6.56751	6.847315	6.66777	6.623455	6.62032	6.66067	6.63497	6	6.66092	6.46471	6.668865	6.678475	6.70733	6.50581	6.54277	6	6	6	6	6.643265	6.55775	6.53563	6.5829	6.77955	6.57451	6.679495	6.48354	6.6307	6.51338	6.67643
633558	(1		NA	4.15689	4.64591	4.47921	4.46308	4.12576	4.64993	4.65977	4.376185	4.735365	4.4273	4.71883	4.72756	4.47526	5.1644	4.70054	5.63368	4.509975	4.589325	4.89349	4.433835	4.91872	4.68642	4.94608	4.60597	4.61379	4.76479	4.39352	4.58263	4.50022	5.13374	4.48861	4.58184	4.68535	4.75432	4.69823	4.59772	4.28031	4.36751	4	4.537665	4.46394	4.59109	4.011365	4	4.27485	4.604365
633907	633907		5.82786	5.75399	5.683575	5.68788	5.76851	5.50764	5.60077	5.777715	5.81324	4.94661	5.3264	5.03868	5.59606	5.43439	5.454535	5.22446	5.08604	5.82451	5.70959	5.540345	5.67139	5.74518	5.66526	5.70292	5.64542	5.616	5.73735	5.36389	5.10695	5.52093	5.597795	4.88158	5.75178	5.58182	5.68243	5.69201	5.09626	5.68965	5.04577	5.395605	5.717775	5.72173	5.690025	5.22576	5.6474	5.39029	5.42002
633912	633912		5.787645	5.60985	5.0345	4.91894	5.67802	5.55863	5.61621	5.69194	5.72439	4.79647	5.135845	4.94243	5.02264	4.676495	5.07665	4.94594	4.8406	5.74521	5.55801	5.339515	5.53008	5.68773	5.518725	5.71594	5.59933	5.02722	5.74196	5.22363	5.02008	5.52223	5.499845	4.816025	5.66762	5.54893	5.63489	5.61771	4.87956	5.652595	4.809035	5.14855	5.36579	5.42145	5.345065	4.79414	5.57418	4.85323	5.42817
634182	2		4.77474	4.80599	4.701605	4.67006	4.73431	4.748705	5.35472	4.74055	5.37998	4.62556	4.737745	4.72606	4.58547	NA	NA	4.73638	4.83545	4.72091	4.75107	4.80786	4.667875	4.71569	4.822505	4.87033	5.43965	4.655725	4.73558	4.74352	4.825885	4.73426	4.66683	4.67784	5.87604	5.59809	5.64755	5.760325	4.76238	4.72849	4.80569	4.86814	NA	4.84821	4.77779	4.791485	4.8005	4.7773	5.25246
634372	Chlorobis(4-isopropyltropolonat		5.57695	5.77867	5.24585	5.70894	5.83394	5.7064	5.79444	5.57334	5.856105	5.56944	5.238045	5.16842	5.53413	5.275675	5.75587	5.14637	5.3193	5.86397	5.859465	5.47028	5.67881	5.43341	4.9507	5.75674	5.75943	5.82345	5.0973	5.88237	5.48594	5.80593	5.107995	4.80156	6.0217	5.69528	5.9623	6.018105	5.4136	5.39355	4.83481	5.784265	6.33529	5.71193	5.728935	5.83363	5.78022	4.98725	5.862965
634396	634396		4.596945	4.80865	4.775485	4.9295	4.64848	4.68984	4.685765	4.8306	4.7436	4.70597	4.48525	4.38023	4.52994	4.82634	4.75562	4.72258	5.20001	4.84611	4.76777	4.74556	4.759795	4.83922	4.68003	4.95529	4.98696	5.10512	4.96262	4.80454	4.76216	4.75502	4.69426	4.77481	4.29867	5.271335	4.67263	5.0854	4.69759	4.63105	4.79638	4.407395	5.02535	4.7803	4.67008	4.695485	4.431485	4.78844	4.417
634398	634398		4.34826	4.53986	4.283595	4.1461	4.13336	4.65947	4.04295	4.12909	4.6631	4.53136	4.04838	4.22059	4.34198	4.755035	4.84889	4.57455	4.95647	4.73509	4.750405	4.555245	4.295965	4.25417	4.581325	4.597005	4.44919	4.11801	4.46482	4.77469	4.74613	4.78573	4.522975	4.672735	4	4	4	4	4.755795	4.564265	4.73032	4.584715	5.389505	4.7506	NA	4.63334	4.19841	4.71727	4
634458	Myristoyl		5.51971	4.47136	4.61527	4.77822	4.52695	5.081495	4.84386	4.76207	6.02241	4.96362	4.67557	4.760405	4.924575	4.78832	4.76072	4.579085	4.942145	4.95342	5.075025	4.69174	4.812435	5.133815	4.842075	5.052585	4.778325	5.39379	5.146325	5.02767	5.222355	4.916635	4.63939	4.53049	6.706395	5.51309	6.45835	6.285515	5.161805	5.093175	4.628645	4.761665	5.22332	5.27502	4.75666	4.70943	4.507625	5.49071	4.64646
634502	634502		4.81092	4.81357	4.842725	4.90815	4.71096	4.74287	4.81213	4.793685	4.978785	4.6867	4.66882	4.76373	4.67885	4.744295	4.99057	4.77886	4.804165	4.73316	4.82276	4.788855	4.72148	4.6968	4.74406	4.80715	4.81466	4.718905	4.78817	4.78912	4.77156	4.76957	4.769035	4.68035	5.68402	5.48162	5.69963	5.637205	4.85976	4.77842	4.82987	4.73297	4.48443	4.76067	4.816925	4.697	4.78403	4.83559	4.79583
634503	634503		4.82291	4.80162	4.725915	4.82209	4.6935	4.83123	4.73643	4.75612	5.06803	4.73331	4.67579	4.68263	4.6145	4.67628	5.5276	4.80409	5.28581	4.76763	4.7529	4.803315	4.73825	4.70873	4.75611	4.80759	5.0659	4.69543	4.72805	4.79768	4.77081	4.66008	4.748945	4.70451	5.86782	5.67368	5.8187	5.92127	4.91837	4.776975	4.72112	4.6127	4.78773	4.79859	4.78432	4.65462	4.75189	4.822505	4.7487
634516	1-(3-Bromo-4-methoxybenzyl)-1		4.71768	4.76147	4.56607	4.83057	4.79834	4.58324	4.774415	4.57265	4.46911	4.32195	4.45382	4.33352	4.63537	4.44898	4.821075	4.10637	4.615115	4.46374	4.17038	4.67335	4.10883	4.76924	4.744665	4.82702	4.44223	4	4.665265	4.11634	4.45213	4.34514	4.42678	4.0229	4.50128	4.7765	4.71213	4.59199	4.550005	4.443245	4.522015	4.77669	4.78056	4.48714	4.56571	4.59092	4.78617	4.70501	4.74739
634784	4-Piperidinone		6.44769	5.69274	5.52822	5.81366	5.72756	5.614315	5.63054	5.76861	6.49341	5.49606	5.59914	5.6938	5.674285	5.13569	4.89426	5.58561	5.40951	5.95559	5.530515	5.5326	5.485255	6.102735	5.84419	6.40668	6.501195	5.95644	6.31514	5.60107	5.725215	6.093385	5.73512	5.20443	6.59976	6.726855	6.4993	6.41303	5.728195	5.881835	5.68943	5.617625	5.77426	5.80171	5.69162	4.936025	5.666665	5.6217	5.66657
634785	4-Piperidinone		6.382475	5.53356	5.659965	5.73588	5.72751	5.73957	5.72284	5.69311	6.1273	5.27252	5.4658	5.34339	5.489645	4.8778	5.34477	5.65711	5.38896	5.87773	5.66403	5.67523	5.60661	6.04246	6.15126	6.46433	6.75159	5.89578	6.24066	5.5208	5.70073	5.6957	5.518425	5.066685	6.66649	6.75901	6.54336	6.46267	5.78094	5.74719	5.402185	5.63898	5.819785	5.78722	5.555645	5.24554	5.76101	5.273665	5.64263
634786	4-Piperidinone		6.52255	5.61235	5.697995	5.95837	5.69367	5.69054	5.84958	5.8458	6.121065	5.32125	5.43121	5.67384	5.61995	4.89087	5.449945	5.72306	5.67158	5.89082	5.77257	5.77696	5.65638	6.32928	5.842595	6.69905	6.69418	5.96389	6.46365	5.57555	5.89384	6.27338	5.710795	5.39661	6.76618	6.81197	6.65377	6.50191	5.77261	6.03902	5.570245	5.7656	5.67849	5.80032	5.708885	5.37944	5.74123	5.21402	5.7064
634791	634791		5.798635	5.698855	5.72697	5.797745	5.74156	5.643385	5.66888	5.718995	5.72065	5.3903	5.26622	5.28312	5.50346	5.24949	6.09036	5.526085	5.618905	5.629935	5.65124	4.75323	5.62182	5.758545	5.69221	5.60205	5.54267	4	5.86894	5.652985	5.51423	5.485115	5.662295	5.057845	5.9863	5.970725	5.850625	5.91864	4	5.502265	4.43489	4	5.583995	5.45236	4.440345	5.067955	5.666165	5.350595	5.91369
635405	635405		5.46778	4.93561	4.819115	5.130675	4.86679	4.92022	5.45088	4.89004	5.5387	4.67866	4.72189	4.58615	4.69178	4.681205	5.61999	4.76059	4.741645	4.883575	5.05404	4.699825	4.76793	4.75368	4.74489	5.3801	5.35645	4.8938	4.7946	4.73824	4.911695	4.91061	4.78113	4.66811	6.3632	6.10876	5.83505	5.806085	4.81907	4.89519	4.654835	5.37349	4.90035	4.81502	4.85184	4.81633	4.95908	4.70833	4.91061
635448	Copper		6.72894	5.97976	6.02666	6.5784	6.71398	7.52886	6.68192	6.62493	7.80694	5.96685	6.169785	6.44913	5.93196	5.97784	7.185395	5.92602	6.273545	6.428085	6.52166	6.16352	6.740075	7.13508	6.06977	8	6.95503	6.97356	5.99734	7.55914	6.42335	7.57422	7.19472	5.890935	8	7.93521	8	7.887175	6.01818	6.31827	5.857745	6.74482	6.83914	6.30193	6.88343	5.87197	7.30549	5.91392	7.69666
636092	636092		5.40496	5.54646	4	6.457195	4.00631	4	6.51562	6.87334	4.80358	5.67436	4.050675	4.49506	5.97557	5.605025	4	4.078875	4.39981	4.52121	4.56958	5.51763	5.278815	5.19412	5.713005	5.188555	4.78398	6.94068	6.27453	5.18388	4	5.18304	4.19274	4	5.30934	6.34272	5.65044	4.843365	5.62603	4.01991	4	4	4	4.19517	6.64471	4.04134	5.05986	4	6.001985
636675	4-Piperidinone		5.95892	5.67304	5.55695	5.74727	5.79918	5.744255	5.75265	5.71324	5.90268	5.39402	5.60402	5.6316	5.72567	5.136495	5.32284	5.66678	5.28955	6.25979	5.877	5.962635	5.71684	5.84954	5.7531	6.75807	6.68106	5.76301	6.19126	5.57154	5.69644	5.78262	5.59909	4.90994	6.51654	6.542335	6.48232	6.658915	5.58998	5.78128	5.380415	5.3994	5.631855	5.78881	5.62202	5.61652	5.64432	5.22235	5.79739
636676	4-Piperidinone		5.96983	5.62518	5.59383	5.64236	5.72798	5.59359	5.7047	5.71761	5.68205	5.18445	4.865415	4.94454	5.65032	4.84646	4.90049	5.26894	5.25439	5.7352	5.57987	5.60724	5.70746	5.73184	5.728315	6.15012	6.28608	5.66867	5.81157	5.43134	5.53	5.54779	5.3985	4.93085	5.71156	6.411405	5.58511	5.56876	4.93124	5.65739	4.89068	4.92193	5.35935	5.69771	5.47374	4.91215	5.68133	5.23008	5.63616
636679	636679		4.854195	4.77007	4.8137	5.3073	5.37849	4.8537	4.74545	5.49587	5.477235	4.39675	4.38732	4.482365	4.74647	4.71625	4.857405	5.191075	5.16234	5.521105	5.290845	4.601585	5.199845	4.96212	5.12453	5.02199	5.08786	4.428125	5.543175	5.043105	4.37026	4.78859	5.487425	4.43133	5.663155	5.20774	5.53703	5.426975	4.064005	5.05766	4.185375	4.00781	4.56687	4.70982	4.32418	4.246215	5.03374	4.65227	5.53049
636984	636984		5.78817	5.08075	4.74546	5.3979	5.68471	5.51239	5.63523	5.71708	5.70425	5.38656	5.144295	4.96034	5.6313	4.93367	4.72324	5.74077	5.36048	5.77539	5.80254	5.67256	5.73103	5.74182	4.96446	5.8001	5.7393	5.515795	5.69631	5.80713	5.56463	5.77689	5.57124	5.13818	6.55978	6.18843	6.190265	6.430305	5.284765	5.753	5.16476	5.10283	5.279155	5.75751	5.23785	4.86831	5.39321	5.17325	5.72945
637211	Diethoxybis(2-acetyl-1-hydrindo		4.88732	4.724885	4.868945	4.714635	4.73338	4.70322	4.75278	4.89606	4.799	4.54543	4.52923	4.49316	4.98421	4.88578	4.7556	4.75968	4.66584	5.02891	4.73681	4.75603	4.866355	4.49609	4.76161	4.76308	4.56922	4.92945	4.76073	4.62013	4.565105	4.83116	5.0646	4.67762	5.13807	4.59834	4.675535	4.78301	4.69611	4.66836	4.87291	4.43721	4.94978	4.66508	4.69712	4.49178	4.4472	5.126425	4.52752
637399	637399		4.84992	4.74941	4.69409	4.77374	4.7552	4.76464	4.8039	4.8797	5.74547	4.75646	4.811795	4.74847	4.78906	4.72467	4.99387	4.78044	4.91002	4.79786	4.77	4.79133	4.98516	5.2893	4.792695	5.24936	5.33339	5.246805	4.92148	5.02303	5.42542	4.86945	4.8069	4.78491	5.49878	5.38514	5.45997	5.51519	4.81909	4.77185	4.67568	4.91449	4.9552	5.1264	4.81025	5.077285	4.79883	4.77351	5.17071
637436	637436		4.78302	4.77018	4.79349	4.77606	4.75717	4.8049	4.74415	4.72719	4.86311	4.63726	4.80303	4.719635	4.68584	4.7581	5.406105	4.74691	4.88363	4.76904	4.78939	4.79009	4.73036	4.68107	4.805135	4.85543	4.86565	NA	4.77961	4.79935	4.78867	4.79015	4.73495	4.82825	6.23522	5.51516	5.50155	5.4714	4.82313	4.76994	4.64381	4.77617	4.77154	4.78807	4.839775	4.74462	4.807785	5.01474	4.7697
637467	637467		5.67639	5.020775	4.7787	5.70499	5.57712	5.293415	5.65552	5.47913	5.756625	4.711245	4.73614	4.77573	4.72707	4.74635	5.60172	4.81673	4.84715	4.88011	4.85428	4.88189	5.41548	5.025705	4.7861	5.551125	5.692905	5.52724	4.863115	5.12799	5.16399	5.29292	4.816765	4.72964	5.61267	5.537895	5.64733	5.65316	5.15948	4.893105	4.80515	4.81644	5.6366	5.225855	5.65482	4.849745	5.18624	4.79019	5.69796
637651	9-Methoxy-2-methyl-1		4.97881	5.80542	5.56925	5.767085	5.50775	6.248005	4.987385	5.4599	5.96456	6.082375	5.61414	5.95924	5.922625	6.31798	5.499495	6.52108	6.63139	6.63705	6.71948	6.65527	6.35275	5.387035	5.63199	5.577195	5.854385	4.6223	5.77545	5.39109	5.42883	6.552395	5.82509	5.10528	5.57143	5.52024	6.346385	6.381435	4.56704	6.73244	5.750085	4.68436	5.26532	6.65249	4.911315	4.85775	5.44002	6.57864	5.81959
637693	637693		5.757115	5.69806	5.403255	5.729995	5.59263	5.65618	5.73797	5.35273	5.34819	5.41152	5.12723	4.80138	4.81097	4.8092	4.977445	4.79627	5.65112	4.90843	5.5489	5.24702	5.6079	4.72702	4.82802	5.74288	5.73053	5.594645	4.78675	5.73212	5.72849	5.77158	5.22723	4.70296	5.63146	5.63826	5.477935	5.52184	5.70035	5.74113	4.6726	4.692505	5.32084	4.74263	5.65091	4.610115	5.77897	4.83006	4.905665
637729	637729		5.655125	5.783915	5.4205	5.904105	5.28944	5.8176	5.727515	5.7406	5.29222	5.47151	4.9565	4.93082	5.461555	5.35525	4.92841	5.28585	5.85338	5.26579	5.02155	5.47809	5.52943	4.76263	4.962435	5.00466	5.36359	5.42984	5.57019	5.6204	4.95246	5.09507	5.094915	4.96761	4.87972	5.71069	4.76851	5.261385	4.96481	5.42334	4.82539	4.9955	4.70386	4.952265	5.126465	4.69321	5.726305	4.7501	4.75611
637731	637731		5.834185	5.85991	5.72976	5.967615	5.72299	5.84323	5.800385	5.772815	5.78867	5.71506	5.324	5.80492	5.79476	5.77462	4.85964	5.55593	5.769425	5.408055	5.18395	5.66724	5.67396	5.65286	5.77599	5.385885	5.76012	5.7839	5.58611	5.832025	5.47263	5.12598	5.056635	4.85679	4.94803	5.391355	5.15238	5.2901	5.399645	5.74112	5.433205	4.901845	4.94648	5.47115	5.56307	4.83955	5.812105	5.698095	5.75681
637732	1		5.886405	5.70676	5.3662	5.79798	5.65185	5.72575	5.75629	5.75474	5.72868	5.50062	4.78434	4.92253	5.58137	5.32869	5.02283	5.46037	5.71525	5.53775	5.21536	5.69487	5.73975	5.32652	4.88177	5.51875	5.70374	5.63006	5.51579	5.53935	5.67935	5.43876	5.33699	4.85213	4.90864	5.21389	5.06789	5.47024	5.3519	5.75867	5.33388	5.14826	5.23134	5.41464	5.6441	5.06732	5.78231	5.39191	5.439235
637827	637827		5.84039	5.73146	5.24952	4.81848	5.75474	4.99028	5.69823	5.12457	5.81412	4.947	5.13198	4.78784	4.9351	4.68811	5.764725	4.89877	5.42361	4.8354	5.75464	4.793505	5.71301	5.75661	5.595225	5.84789	5.74505	5.719675	5.58787	5.71269	5.71507	5.52876	4.86097	4.75797	6.0559	5.70969	5.57482	6.33996	4.77322	5.76364	4.52838	5.755705	5.7793	5.74232	5.73595	5.68166	5.61717	4.878495	5.71663
637828	637828		5.85214	5.32271	4.73083	5.07204	5.408565	5.14563	5.414045	5.261415	5.75621	4.920175	4.77245	4.807935	4.869925	4.750715	5.82401	4.799185	4.75574	4.94519	5.13272	4.743565	5.620815	5.70159	4.97698	5.824825	5.825485	5.64009	5.37936	5.325155	5.27834	5.28264	5.04113	4.75554	6.22009	5.81326	5.626175	6.16928	4.88925	5.651145	4.990765	5.76086	5.496025	5.64332	5.48566	5.216335	5.299315	5.38402	5.69737
638066	2-N-Methyl-6-thiaellipticinum		5.454935	6.04681	5.51382	5.852585	5.78461	6.291445	5.381775	5.85022	6.19545	6.82858	5.37306	5.964775	6.43187	6.424435	5.78513	6.63517	6.701815	6.900075	6.742315	6.792625	6.41724	5.463165	5.84221	5.45078	6.3243	4.64026	6.38052	5.8636	5.53031	6.46932	5.9444	5.891825	6.18033	5.64863	6.889285	6.52123	4.8833	6.88485	5.83918	5.635145	5.70949	6.64477	5.42423	4.950165	5.72742	6.572845	6.099485
638279	638279		6.45735	5.98803	6.327405	6.31078	6.19988	6.864	6.33333	6.56277	7.061745	6.12033	5.99348	6.29721	6.43044	6.12381	6.67852	6.32157	6.63637	6.37409	6.715685	5.96916	6.27463	7.02325	6.689235	7.47637	6.82959	7.11149	6.69674	7.20252	6.62477	6.70205	7.25416	6.29639	7.30255	7.26449	7.2586	6.6802	6.66904	6.12812	5.880985	6.21726	6.69701	6.67234	6.56195	5.88926	7.0372	6.25492	7.24587
638304	Hydrazinecarbothioamide		6.50278	6.72353	6.73327	6.80657	6.62598	6.53058	6.31342	6.7366	7.393475	6.31916	5.851975	6.356185	6.70078	5.83324	6.60725	5.91229	6.4989	6.68296	6.56576	5.98748	5.96081	6.5263	6.24849	6.93757	6.43421	6.41089	6.733525	6.63902	6.63345	6.2525	6.60419	6.08741	6.5612	6.58822	6.51438	6.76413	5.97961	5.9382	6.71212	6.0998	6.169335	6.43512	6.14971	5.90434	6.76422	5.89192	6.73276
638407	(E)Methyl-3-(4-methoxyphenyl)-2		5.392065	5.963975	5.49712	6.1888	5.163535	5.61372	6.02393	6.27271	6.278965	5.55767	5.25468	5.36351	5.27813	5.86226	5.572555	5.42169	5.83981	5.632595	5.288985	6.14664	5.81291	6.263515	4.97074	5.49442	6.219195	6.05821	6.29417	6.34461	5.26539	5.338305	5.62599	5.87396	5.78642	6.43133	5.81083	6.39975	5.263695	5.33878	5.152205	5.949695	5.907455	5.44979	5.04178	5.204455	5.25688	5.17817	5.80554
638409	(E)N-Ethyl-[3-(4-methoxyphenyl)		5.128715	5.260615	5.12128	5.41111	5.256495	4.80119	5.13082	5.33657	5.36814	5.14328	4.26767	4.72323	5.314565	4.951545	4.54119	4.921485	5.380125	5.141795	4.81487	5.498045	5.09281	5.475565	5.33031	5.14446	5.36603	5.35097	5.389275	5.39893	4.12553	4.60781	4.74224	5.16435	5.25333	5.473325	5.24233	5.37343	4.61577	4.667	4.82736	5.22019	5.709015	5.037985	4.48059	4.575275	4.99445	4.4276	5.42071
638410	(E)n-Methyl-[3-(4-methoxyphenyl		5.27662	6.006	5.41019	6.20733	5.60531	5.513325	5.885255	6.18871	6.12593	5.78412	5.29326	5.504165	5.72583	5.644155	4.824295	5.4589	5.9713	5.50687	5.28019	6.34093	5.85164	6.19477	5.30931	5.88475	6.07174	6.12401	6.23354	6.11057	4.80585	5.40763	5.44433	5.79491	5.52068	6.31429	5.537335	6.2929	5.10883	5.31349	5.55717	5.46708	5.7059	5.42785	5.06147	4	5.45171	5.13575	6.00029
638478	Inostamycin		6.4539	6.72506	6.275375	6.73655	6.22177	6.893	6.38434	5.89506	7.76487	6.69866	6.40296	5.93061	6.48244	6.31602	6.52805	6.81005	7.21444	6.50121	6.39843	6.12284	7.252305	6.25437	7.04692	6.72949	6.10238	5.933885	6.346495	7.04068	6.28866	6.18141	5.72069	5.63651	7.43393	6.7678	6.71187	8	5.96884	6.7736	6.385175	6.02492	7.064265	6.28834	6.18588	5.90525	6.52122	5.96002	6.68822
638479	638479		7.46309	7.34792	7.11124	7.591105	7.20794	6.81674	7.33409	7.533105	7.49937	7.29936	6.30587	6.7648	7.450415	7.11149	6.65136	7.00344	7.32259	7.29059	6.50849	7.755205	7.34862	7.42918	7.38126	7.28062	7.571675	7.37857	7.73074	7.48332	4.763875	6.844915	7.19422	7.32424	6.97302	7.44741	6.86455	7.66159	6.35471	6.86738	6.747495	7.31667	7.23973	6.92859	5.50498	5.70248	7.39438	6.70803	7.573505
638484	(4-Methoxyphenyl)-(3		6.24797	6.3511	6.70664	6.67141	6.14375	6.427085	6.494255	6.57234	6.74702	6.42675	6.379245	6.34962	6.544055	6.40121	6.3186	6.474845	6.750715	6.525805	6.11065	6.7761	6.65244	6.849865	6.74031	6.51027	6.86704	7.23444	6.89049	6.75799	4.42687	6.300495	6.35072	6.51746	6.656495	7.286035	6.50093	7.230005	6.119695	6.21179	6.402785	6.53743	6.777805	6.38655	6.27635	4.9747	6.355135	6.38826	6.79018
638485	(Z)3		7.79372	8.18676	8.35659	7.89578	7.53526	7.43973	7.88859	8.05308	7.82067	7.56192	7.14158	7.965105	7.63474	7.45036	7.18607	8.02793	8.11585	8.19917	8.297485	8.1703	8.00754	8.106005	7.719915	8.97484	8.21348	8.12664	7.63707	8.93874	6	7.6764	7.332435	8.76963	7.99007	8.39811	7.60294	8.075415	6.91853	7.40637	NA	7.62982	NA	7.55774	7.19589	7.13573	7.8406	7.26111	7.83839
638494	(E)		5.21191	5.32591	5.14403	5.44447	5.26944	5.537455	5.46321	5.40165	5.63973	5.36333	5.32836	5.29474	5.41432	5.40073	5.02959	5.35871	5.58927	5.52354	5.2093	5.59479	5.5988	5.57038	5.317345	5.44227	5.365	5.38947	5.44305	5.60698	4.83474	5.34949	5.2107	5.08575	5.42745	5.52227	5.39493	5.43932	5.34478	5.35887	NA	5.228845	5.35458	5.43408	5.19265	5.22822	5.15842	5.34144	5.42313
638498	3		7.02682	7.23209	6.46639	7.30714	6.654385	6.48515	7.10146	7.24934	7.08302	7.02324	6.31536	6.53284	7.2515	6.79845	5.7081	6.57031	7.167915	6.59499	6.04433	7.37783	6.67834	7.42374	6.11991	7.26651	7.328015	7.246575	7.32035	7.1547	4.411765	6.430035	6.659875	6.39292	7.166815	7.42484	7.232395	7.3177	5.979165	6.119025	7.14706	7.132005	6.48009	6.760065	5.83335	5.385935	6.113735	6.355155	7.114255
638634	4-Piperidinone		5.60985	4.792215	4.66974	5.076645	4.94625	4.74687	5.41938	5.3796	5.08503	4.95403	4.6113	4.47493	5.14653	4.54193	4.72213	5.08873	4.9178	5.71864	4.77505	5.26517	4.85286	5.49484	5.45026	6.117465	5.64644	5.20989	5.357	5.4577	5.32325	5.46808	5.20849	4.70782	5.52681	5.51502	5.47412	5.887345	4.86059	5.46145	4.4769	4.63515	4.80732	5.64259	4.7706	4.72529	4.83754	4.63756	5.30831
638635	Propyl-1-aminium		5.76597	4.812605	4.800125	4.81092	4.78795	4.89776	5.61392	5.60778	5.64	4.83347	4.6699	4.85505	5.24845	4.70639	4.72529	5.2694	5.29375	5.77527	5.33656	5.64944	5.40333	5.49993	5.46012	5.813545	6.10535	5.60745	5.79535	5.62791	5.46265	5.65437	5.46386	4.73375	5.77957	5.93247	5.5741	6.23139	4.74167	5.64792	4.68387	5.34438	4.928185	5.74248	5.00774	4.7641	4.74694	4.68801	5.460105
638636	638636		4.74384	4.77413	4.5011	4.53495	4.65069	4.63383	4.633065	4.51586	5.836355	4	4.65057	4	4	4	4.781185	4	4.44157	4.20616	4.30254	4	4.08133	4.45021	4	4.55489	4.93402	4.75023	4.01479	4.64016	4.73654	4.510795	4.35021	4.259195	5.19032	5.618695	5.436685	5.097965	4.368745	4.67922	4	5.78375	5.025565	4.590275	4.7829	4.59079	4.581625	4.25845	5.013535
638643	3-Piperidinone		5.5923	4.550925	4.63344	4.5613	4.5993	4.93988	4.74603	4.853025	4.87179	4.830445	5.4203	4.71909	4.845	4.838485	4.62142	5.83695	5.32047	5.46526	5.32916	4.72849	4.87095	5.3429	5.014795	5.590155	5.66427	5.55752	5.29189	5.615665	5.66378	5.31176	4.95106	4.46628	5.63968	5.49767	5.2435	5.402105	4.7512	5.14297	4.73718	5.31803	4.85258	5.65264	4.72805	4.45129	4.55405	4.658705	5.48978
638645	638645		6.889485	6.192765	5.77652	6.29549	6.24035	6.34443	6.522445	6.29153	6.7442	6.379495	6.36574	6.29757	6.460915	6.43724	6.524925	6.477675	6.455195	6.792065	6.440375	6.56177	6.64434	6.734805	6.4666	6.76992	6.881715	6.78881	6.422765	6.36761	6.610985	6.60745	6.56203	5.765665	7.57895	7.25427	6.80686	6.9207	6.63624	6.69656	5.877915	6.55205	6.570325	6.83572	6.550445	6.36839	5.80774	6.141185	6.653
638736	Chlorotris(chinoline-8-olato)ti		5.220505	5.20267	5.06256	5.75424	4.474515	5.49188	5.58167	5.411315	6.64542	5.4652	5.87425	5.24579	5.75072	4.7861	4	4.503	5.29254	5.4411	5.40844	4.97159	5.38543	5.64982	5.423925	6.26608	6.22695	6.27899	5.61508	6.17531	6.1625	6.17637	5.48185	4.53523	6.51687	6.28472	5.68599	6	4.26071	4.96994	4.661615	5.39405	6.2641	5.76754	5.18694	4.601195	5.81936	4.272675	5.53382
638748	Tetrakis(8-chinolineolato)titan		5.77174	5.71003	5.64438	6.03933	5.84606	6.09927	5.88489	5.73552	6.89246	6.1323	6.18976	5.4917	5.95246	5.39331	5.07045	4.149815	5.49708	5.62274	6.30412	5.55896	5.79676	6.32337	5.67772	6.43931	6.43084	6.44104	6.15466	6.91827	6.018205	6.36272	6.36618	5.42507	6.536835	6.519235	6.64047	5.39005	5.252875	5.52394	5.08434	6.49929	6.607745	6.32658	5.76953	4.27041	6.3429	5.102255	6.00942
638788	2-N-Methyl-6-oxaellipticinium		4.89061	5.797315	5.38441	5.4665	5.15129	5.649865	4.79719	5.24996	5.71974	5.74898	5.55941	5.447	5.45384	5.59045	5.37255	6.01963	5.71423	6.21912	6.391295	5.78575	5.63613	4.70988	5.56019	5.191895	5.56168	4	5.70221	5.57302	5.16776	5.86653	5.49711	4.83377	5.55292	5.16077	5.67173	5.53273	4.22743	6.36008	4.19018	4.57225	4.78989	5.77452	4.34731	4.50998	5.44327	5.65935	5.45793
638855	638855		5.63798	4.69116	4.751465	4.66228	4.54734	4.9636	4.77719	5.694835	4.80972	4.95568	4.50646	4.7187	5.27005	5.17139	4.85945	4.7814	5.18831	5.076735	5.61719	5.39164	5.48626	4.87998	4.73535	4.884535	4.9916	4.882605	4.74769	4.70673	4.69864	4.82656	4.67799	4.68832	5.21103	5.09032	5.32743	6.07003	4.57165	4.95455	4.5124	4.92605	4.77758	5.68185	4.87696	4.61552	4.705435	4.8111	4.71036
639187	Landomycin		7.64591	7.70331	7.59905	7.336575	7.465355	7.4982	7.365965	7.71725	8.10374	6.67505	7.139855	6.843885	6.78316	6.82438	6.82851	6.903385	7.49926	7.575285	7.61502	7.56301	7.438855	7.203165	7.43243	7.724645	7.69377	7.46764	7.23873	7.544015	7.75033	7.71062	6.876375	7.28592	7.53504	7.44155	7.85953	7.55077	6.83545	7.594115	6.51236	6.91848	7.73301	7.518615	7.319665	6.86219	7.21551	6.67441	7.731385
639364	2		5.39478	5.75148	5.68702	5.788255	5.608585	5.83584	5.16667	5.57789	5.9107	6.45598	5.77243	5.861895	5.45293	6.08172	5.41406	6.43536	6.51319	6.540725	6.25395	6.45431	5.93199	5.43343	5.50894	5.77996	6.37141	4.77399	6.26528	5.571535	5.518625	6.07928	5.80844	5.419405	5.67368	5.70795	5.42189	5.61168	5.18692	6.36505	6.04316	5.387935	5.93922	6.50247	5.27277	5.15808	5.458075	6.12907	5.958205
639365	1-(3-Diethylamino-2-hydroxyprop		6.36019	4.884575	4.9505	5.127185	4.89538	4.98734	5.5962	4.78484	5.32931	5.045245	4.805215	4.99611	5.5947	4.908035	5.35981	4.91161	4.96001	4.84372	5.69121	4.98639	5.267455	5.52632	4.93855	5.699885	5.88241	5.19626	5.38199	5.11635	5.24634	5.42838	4.92016	4.66997	6.01825	5.901195	6.38544	5.97827	5.30366	5.25792	4.80459	4.89969	4.8854	5.43302	5.581975	4.896725	5.208265	4.89776	5.23913
639366	1-[[3'-(Diethylamino)-2'-hydrox		8	5.64805	6.49832	6.34974	5.89652	6.30235	6.67234	6.251915	6.26065	5.99864	5.6453	5.80746	6.15845	5.71349	5.756325	5.69341	5.79517	5.83637	7.09858	6.00117	5.91711	6.2572	5.92356	7.23905	7.34634	6.24939	6.40554	6.47633	5.93484	7.36623	5.7634	5.68824	7.53364	7.31784	8	7.46029	6.27552	6.80543	5.454605	6.207835	6.40126	6.58485	6.91336	5.67906	5.75147	5.88045	6.0646
639498	Cyclopentanone		5.302175	5.78066	5.15237	5.391	5.72349	5.11085	5.63734	4.77414	7.086375	4.73492	5.08592	4.73894	4.64706	4.67872	5.56284	4.80491	5.45868	4.73548	4.77998	4.79104	5.29839	5.649	5.15292	6.059825	6.07971	5.7322	5.91458	5.23363	4.87064	5.53588	5.227885	4.73795	5.7449	6.0434	5.73394	6.021615	4.7916	5.56482	5.32479	6.11407	5.79203	5.85107	5.21695	5.5664	5.45157	4.57029	5.74537
639503	Cyclopentanone		5.55081	4.824535	4.85583	4.80155	5.0944	4.818	5.1638	4.79678	5.67621	4.58118	4.68982	4.72792	4.68782	4.672345	4.69948	4.78329	4.82865	4.786535	4.69376	4.77537	4.740395	4.88408	4.78489	4.96327	5.502405	5.286675	5.45657	5.209865	4.73722	5.208695	4.75356	4.73305	5.54985	5.6142	5.64837	5.49566	4.87488	4.78994	4.764395	5.60605	5.28167	5.557155	4.780315	5.11193	4.937875	4.77258	5.34948
639504	Cyclopentanone		5.16436	4.8051	4.79862	4.70606	4.7706	4.77282	4.88019	4.83539	5.26075	4.64219	4.714615	4.73116	4.72059	4.73445	4.72556	4.79589	4.73394	4.75778	4.73715	4.80894	4.76221	4.86041	4.751235	5.141215	5.05946	4.96308	5.390465	4.70936	4.76261	5.015385	4.72216	4.625405	5.43573	5.52273	5.62627	5.459825	4.78641	4.81294	4.67498	4.787255	4.95021	5.7034	4.75335	4.93992	4.76686	4.64931	4.7808
639505	Cyclopentanone		5.46541	4.80741	4.82862	4.97847	4.86865	4.93539	5.32955	5.271795	5.569785	4.73508	4.76494	4.79088	4.74171	4.74761	4.76969	4.85893	5.583555	4.83136	4.84649	4.83508	4.83395	5.11235	4.941315	5.45204	5.60125	5.52846	5.46729	4.91833	4.78333	5.51256	5.24522	4.70104	5.53231	5.52442	5.71601	5.6707	4.82467	5.17128	4.80082	5.051945	4.90198	5.78043	4.76161	5.59993	4.9159	4.76009	5.26556
639507	Cyclopentanone		4.701565	5.72317	4.721745	4.76958	4.79814	4.72998	5.48425	4.768935	7.342975	4.72628	4.76055	4.70948	4.64705	4.25575	5.68564	4.06336	5.32601	4.72057	4.63483	4	4.71076	4.91755	4.813495	5.354355	5.79984	5.32691	4.53176	4.84637	4.7802	4.95223	4.69656	4	5.77127	5.76831	5.65561	5.44682	4.7268	4.80006	4.59419	6.45908	5.682695	5.47422	4.8782	5.1911	4.78213	4.67336	5.23983
639509	Cyclopentanone		5.156705	4.76462	4.84344	4.895895	4.74496	4.78508	4.85959	4.7558	5.135525	4.55136	4.67554	4.70999	4.71964	5.035015	4.72568	4.80081	4.8518	4.7743	4.70276	4.79641	4.76724	4.75276	4.77441	5.152405	5.13802	4.92269	5.278065	4.78925	4.74642	4.74654	5.017765	4.710085	5.43378	5.48164	5.53156	5.495495	4.76528	4.74067	4.77032	4.757005	4.69658	5.47975	4.713485	4.78743	4.76443	4.69403	4.74489
639511	Cyclopentanone		5.71373	5.25602	5.104215	5.091175	5.16583	4.98368	5.53286	5.049675	5.95756	4.70718	4.73593	4.77119	4.73119	4.913905	5.22437	4.83229	4.90774	4.74534	4.77384	4.75165	4.89807	5.438	5.090485	5.64069	5.708135	5.64191	5.083305	5.39797	4.76342	5.58567	4.89544	4.75475	5.65673	5.75206	5.71337	5.89799	4.79962	5.23416	4.81844	5.619055	5.46944	5.73361	4.82287	5.04654	5.50276	4.78915	5.48903
639512	Cyclopentanone		5.332595	5.6823	5.42191	5.43682	5.65255	5.14127	5.73961	4.927	6.110415	4.68997	5.03968	4.76738	4.69661	4.97785	5.64086	4.75723	5.32956	4.75802	5.27954	4.74839	5.19423	5.56879	5.26103	5.74432	5.747535	5.73307	5.24824	5.38093	5.12513	5.6381	5.397545	4.78634	5.78411	6.03653	5.79899	5.83634	4.83569	5.67883	4.94282	5.701305	5.69512	5.7769	5.53624	5.36319	5.63734	4.72315	5.59607
639513	Cyclopentanone		5.76267	5.14765	4.82695	4.96909	5.26609	5.061805	5.58101	5.08389	5.599225	4.73182	4.73357	4.766795	4.795235	4.874685	4.876655	4.785885	4.77372	4.8127	4.8386	4.80051	4.8369	5.233285	4.9793	5.46596	5.7012	5.60279	5.37308	5.28127	4.83994	5.52134	4.88322	4.802595	5.97281	5.84376	5.82134	5.75355	4.84905	5.16473	4.7546	5.17035	4.94695	5.56012	4.874635	4.825775	5.38234	4.78935	5.39758
639514	Cyclopentanone		5.7124	5.49843	4.884915	4.868655	5.551835	5.34465	5.513295	5.387145	5.71707	4.734655	4.759465	4.77998	4.79472	4.81365	4.986715	4.761215	4.859895	4.841325	4.93072	4.8231	4.918425	5.232395	5.23922	5.534235	5.644905	5.459095	5.465545	5.594955	5.50758	5.48745	5.13779	4.804375	5.764125	5.732945	5.68791	5.80315	5.13225	5.61279	4.77428	5.53037	5.34551	5.64318	5.144155	5.022675	5.465065	4.859835	5.49115
639515	Cyclopentanone		5.71031	4.70877	4.82942	4.76678	4.84065	5.02578	4.88484	4.77564	5.41025	4.44362	4.7308	4.66666	4.69902	4.287455	4.85228	4.70293	4.85957	4.71562	4.76472	4.61904	4.78971	4.68996	4.655315	5.08888	4.94973	4.89658	4.92593	4.81295	4.81201	4.79293	5.010775	4.36583	5.52533	5.48526	5.53816	5.550245	4.76642	4.82541	4.720925	5.050855	4.80347	4.91932	4.74282	4.78527	4.84223	4.68998	4.81943
639516	Cyclopentanone		5.71941	5.46744	4.78265	4.939415	5.207405	5.076895	5.08469	5.267	5.76326	4.74938	4.8285	4.74882	4.67989	4.7464	5.28693	4.762145	5.070675	4.79345	4.81848	4.802515	4.82039	5.132	5.27519	5.64229	5.78484	5.52593	5.579025	5.001875	4.9905	5.56008	4.94658	4.7195	5.774755	5.63961	5.7079	5.67161	4.76514	5.44087	4.8357	5.31852	5.71178	5.686595	5.047245	5.16407	5.339445	4.88084	5.69123
639517	Cyclopentanone		5.641855	5.15094	4.772975	4.890485	5.06449	4.85493	5.34173	5.31303	5.69816	4.624165	4.735655	4.74564	4.74979	4.7924	5.242825	4.83787	4.68803	4.73901	4.84404	4.757465	4.729085	5.133685	4.9757	5.383	5.72373	5.442285	5.60495	5.20631	4.71063	5.1248	5.298355	4.744835	5.834705	5.74601	5.858345	6.24734	4.99049	5.61902	4.71546	5.64519	5.63175	5.645465	4.87316	5.10381	4.98024	4.685845	5.107725
639518	Cyclopentanone		5.48474	4.82191	4.76262	4.80088	4.83597	4.79227	4.89453	4.78151	5.47997	4.65199	4.76468	4.75316	4.714605	4.683145	4.76	4.77713	4.794555	4.78848	4.90285	4.75945	4.72822	5.09276	4.787805	5.06891	5.26333	4.85794	5.56049	5.03494	4.93572	5.06025	4.81167	4.637425	5.81169	5.58788	5.68532	5.59497	4.76907	4.90858	4.73815	4.76762	4.78944	5.42963	4.81544	4.93869	4.839	4.741365	5.33318
639520	Cyclohexanone		4.99262	4.81877	4.8079	4.79713	4.80741	4.69192	5.20488	4.78581	5.76981	4.65257	4.7279	4.73544	4.73927	4.67922	4.73614	4.76687	4.67851	4.73332	4.72825	4.72103	4.76655	4.959175	4.82692	5.1025	5.50355	5.54102	5.52404	5.28782	4.78642	5.43923	4.903435	4.36003	5.590815	5.60971	5.67463	5.759885	4.77427	5.02883	4.740035	4.76143	4.775025	5.61217	4.75875	5.4268	4.97896	4.77216	5.58964
639521	Cyclopentanone		6.01267	4.86887	5.3898	5.55283	4.82885	5.33137	5.45109	5.894075	6.11809	5.24963	5.29276	5.36555	6.155585	4.65024	4.71652	6.07917	5.478675	6.24083	5.36558	5.79842	5.75854	6.371315	5.505425	6.4109	6.59212	6.3567	6.49783	5.99864	4.6188	5.54317	5.08955	5.07784	6.23417	6.96442	6.04725	7.02268	5.01106	5.31824	5.15867	5.62415	5.100505	5.92367	4.90657	5.20105	4.79422	4.62658	5.8629
639541	Cyclopentanone		6.55273	5.60352	4.84312	5.28515	4.91435	4.92696	5.73999	6.43451	6.47685	4.97364	4.97194	4.90694	5.38171	4.77947	4.832435	4.78784	4.77465	4.99082	5.37362	5.84961	4.9493	5.58843	5.406285	5.85286	5.91282	5.84057	5.86388	5.71184	5.4923	5.71741	5.51412	5.288845	6.34545	6.45325	5.76195	6.038955	5.79295	5.58351	4.77582	5.63431	5.19976	5.77027	5.79519	5.54398	5.54177	4.900845	5.77224
639543	Cyclopentanone		6.29167	4.79488	4.73184	5.63871	4.78928	4.83593	5.40778	6.38655	5.75342	4.83594	5.00539	4.8502	5.09879	4.58112	4.714905	4.76616	4.56519	4.95747	4.79546	5.29	4.87648	4.99424	5.221205	5.34551	5.69988	5.5927	5.70542	5.14436	4.72181	5.40482	5.16379	4.8511	5.86276	6.75563	5.73846	5.650725	5.37483	4.9194	4.74797	4.86946	4.93488	5.69394	5.94515	5.37682	4.86053	4.54726	5.62503
639617	639617		5.10575	4.7895	4.884325	4.8547	4.8457	4.71583	4.934215	4.8068	5.52692	4.75331	4.740495	4.76276	4.912625	4.74687	4.73255	4.79545	4.86708	4.771625	4.74377	4.77078	4.734975	4.81621	5.0178	4.90079	5.467205	5.2964	5.01257	5.14311	4.79685	5.3563	4.80926	4.66089	5.642445	5.54596	5.555775	5.34894	4.77376	4.85321	4.80917	4.83596	4.855985	5.683945	4.769465	4.82974	4.81222	4.68027	5.26232
639659	N-(1-Cyano-2-methoxyethyl)doxor		7.50153	7.33355	6.889	7.64343	6.76274	7.18699	6.9203	7.24071	7.58178	7.283115	6.23727	6.58979	8	7.49712	6.406015	7.29391	7.29672	7.63456	7.55729	7.12687	7.3326	6.78744	6.838065	7.48986	7.72533	6.22619	6.74778	6.95154	6.57613	7.19548	7.72458	7.37027	7.80928	7.25332	8	8	6.32188	7.3736	7.41735	7.13763	6.75052	7.53191	7.23324	6.81836	7.11026	7.55641	7.25106
639661	639661		4.981095	5.71457	5.134295	4.79527	4.93204	4.78823	4.90448	4.82459	5.64415	4.77957	4.77329	5.000125	4.75737	4.68118	5.78237	4.77261	5.68877	4.71821	4.86316	4.95293	4.74875	5.04293	4.72787	5.68165	5.44501	5.4017	4.76585	5.632765	5.82128	5.2776	4.77452	5.534375	6.31807	5.65951	6.41081	6.54622	5.65719	5.09478	4.76456	5.77161	5.70142	5.63251	5.65214	5.48404	5.71757	4.82335	4.9417
639754	639754		5.718275	6.19545	5.74089	6.34117	5.90121	5.44245	6.02174	6.28824	6.4292	6.109075	4	5.442405	6.36315	5.791405	4.24298	5.79592	6.57733	5.997985	5.10657	6.232255	6.13516	6.4232	5.9526	6.25085	6.27532	6.28312	6.275955	5.81106	4.58898	5.577675	5.61469	6.0958	6.37293	6.46177	6.27768	6.38217	4.619025	6.06468	5.81814	6.251945	5.498555	6.15209	5.341145	5.13274	6.07787	4	5.698365
639829	N-[4-(5-Bromo-2-pyrimidinyloxy)		6.4098	6.32759	6.29334	6.66196	6.21659	6.08538	6.33874	6.46963	6.685925	6.11167	5.705145	6.07679	6.41794	6.27399	6.04204	6.281245	6.78911	6.28177	6.20323	6.609895	6.63804	6.516005	6.27296	6.31725	6.480065	6.662385	6.43096	6.51114	4.84335	6.090465	6.27488	6.33421	6.58137	6.79305	6.34344	7.21258	6.12432	6.099415	6.510615	6.474675	6.554925	6.377375	5.86111	5.321085	6.38398	5.11476	6.21036
639831	639831		7.48451	6.03644	6.02689	6.97524	6.53044	6.916	5.96893	6.7918	6.950415	7.66833	5.85473	6.55331	7.742835	7.07083	5.957335	6.96506	6.16525	6.711995	7.11559	6.872875	7.20879	7.26609	6.46565	7.74908	7.28954	6.63914	6.80147	6.55	5.933945	7.405875	7.20352	6.28872	7.32709	7.2952	7.95215	8	6.43277	7.191765	7.37065	6.807795	6.562925	7.28284	7.56223	5.82154	6.22798	7.20598	6.768735
639896	8-Bromo-2-phenyl-1-aza-azulene		5.65117	5.58642	5.55405	5.3362	5.67102	5.66364	5.52264	5.596625	5.63104	4.7952	4.82161	4.83197	4.925475	4.77042	5.73403	4.79774	4.93675	5.13341	5.3022	4.81591	5.59193	5.347435	5.71545	5.7262	5.65462	5.66974	5.26937	5.65597	5.59762	5.66676	4.77097	4.84382	5.67632	5.58964	5.76244	5.66982	5.14959	5.728735	4.85288	5.45343	5.67891	5.71862	5.63446	4.96383	5.29607	5.296515	5.6604
639966	639966		5.12889	4.824255	4.90273	4.82473	4.727575	4.75685	5.526525	5.039715	5.52254	4.894075	4.85482	4.859375	5.640025	5.12255	5.485795	4.935255	5.26395	4.8985	5.06678	5.26223	4.776665	5.429525	5.30992	5.1173	5.06563	5.53356	6.29753	4.83627	4.9846	4.834305	5.63287	5.41812	5.5776	4.8295	5.464605	5.887385	5.00074	5.34261	5.39646	5.35123	5.59304	5.483485	4.89592	5.73476	4.751665	4.791935	5.60835
639976	Cyclopentanone		5.57439	4.870515	4.76632	4.98534	4.87911	4.87592	5.299435	4.9022	5.34589	4.7366	4.73566	4.73045	4.81453	4.8974	4.86323	5.08739	4.8703	4.76923	5.15545	4.81509	4.856465	5.13671	4.935895	5.30526	5.48389	5.50401	5.45756	5.59947	4.71474	5.49256	5.1127	4.72521	5.88655	5.74813	5.64424	5.7174	5.18838	5.032595	4.73544	4.745455	4.89358	5.80314	4.80373	5.4256	4.97143	4.691665	4.95135
639978	Cyclopentanone		5.69303	4.78112	4.876355	4.91336	5.4608	5.04935	5.31655	5.01886	5.86969	4.68767	4.79802	4.81388	4.51876	4.86989	4.94825	4.881055	4.80671	5.669565	5.74126	4.90492	5.39269	5.26543	5.17824	5.45915	5.44929	5.56367	5.66271	5.55101	5.42305	5.50847	5.54073	4.689405	5.74344	5.5883	5.87993	5.87657	4.91121	5.673095	4.84308	5.163405	5.59861	5.72636	5.32678	5.4489	4.896005	4.72564	5.23575
639981	639981		5.645265	5.25343	4.920505	4.90751	5.53137	5.04239	5.37538	4.929155	5.60262	4.693525	4.74479	4.77863	4.70183	4.73674	4.88186	4.802565	4.83531	4.87328	4.76686	4.73512	4.8043	5.37632	4.80984	5.48113	5.709515	5.538425	5.386635	5.06276	5.38139	5.12776	4.771375	4.73928	5.82801	5.63905	5.77441	5.8159	4.80598	5.34809	4.74762	5.48823	4.94185	5.24277	4.897765	4.85157	4.96017	4.78793	5.01211
640071	640071		4.77045	4.28275	4.38392	4.737345	4.254345	4.34398	4.75163	4.74001	4.323775	4.00579	4	4.48845	4.230435	4.35812	4.13297	4.27713	4.49555	4.69642	4.59813	4.511245	4.01738	4.638695	4	4.689115	4.733125	4	4.30192	4.562385	5.264335	4.523985	4.29332	4	4.936125	4.68632	4.6602	4.67796	4	4.716195	4.320435	4.48918	4.67798	4.822625	4.26191	4	4	4.414965	4.54599
640080	640080		5.28503	4	5.21691	5.31281	5.150415	5.36138	5.496465	5.416495	5.76748	5.30369	4.71961	5.22326	5.48567	5.367415	4	5.44951	5.72155	5.46904	4.91751	5.635725	5.5815	5.47261	5.50618	5.491955	5.52512	5.435265	5.24595	5.638105	4	5.36429	4.70992	5.444495	5.5457	5.729805	5.42326	5.624765	5.335925	5.34445	5.29056	5.37349	5.50411	5.44031	4.54949	4.621545	4	4.671805	5.42478
640085	640085		6.39304	6.63499	6.44698	6.68613	6.19693	6.46852	6.36129	6.15763	6.511	6.4151	5.96485	5.92152	6.53954	6.48909	6.53353	6.3692	6.83388	6.92136	6.45074	6.34279	6.51079	6.41923	6.409045	6.499065	6.72477	4.84687	6.40034	5.80281	6.59644	6.36292	6.45285	6.17253	6.92774	6.8718	6.45036	6.724175	4.84139	6.56955	4.98758	5.78135	6.502085	6.473635	6.08171	5.53291	6.103715	6.44821	6.98176
640192	6-Phenylthio-7H-benzocyclohepte		4.88383	4.8006	4.86597	4.74947	4.745825	4.713665	4.75425	4.8098	5.69487	4.69019	4.718205	4.7225	4.69026	4.68015	4.98192	4.70373	4.79018	4.768065	4.697125	4.74834	4.72597	4.70601	4.72346	4.74997	5.557005	4.82797	4.750475	4.771005	4.95701	4.839615	4.71025	4.54266	5.80222	5.58322	5.66353	5.83979	4.83973	4.74723	4.77225	NA	4.90503	4.836105	4.97436	4.76995	4.73732	4.65977	5.11165
640322	[(Aminomethyl)(2-aminoethyl)dim		5.477715	5.62533	5.49515	5.7093	5.490885	5.825665	5.52408	5.84296	5.9187	5.450585	4.89597	5.17969	6.299835	5.53942	5.53245	5.73613	5.06803	5.80809	5.668405	5.57185	5.481675	5.509625	5.53131	5.53388	5.54595	5.529885	4.93584	5.57482	5.42403	5.334565	5.28112	5.386575	6.20717	5.468695	5.822925	6.27559	5.652765	5.34478	5.397585	5.600895	5.8112	5.79351	5.68916	5.371885	5.131015	5.64095	5.01956
640499	Ethanol		6.98011	6.46105	6.42402	6.625	6.51871	6.31429	6.54424	6.60671	6.18017	6.54124	6.74072	6.9594	6.82479	7.001615	6.60843	6.5559	6.39577	6.59593	6.74341	6.48625	6.67417	6.77734	7.35422	6.79187	6.4248	7.34437	6.473865	6.6941	7.17521	7.09552	6.50479	6.50205	7.2173	6.75821	6.97808	7.08631	6.8092	6.765085	5.56603	6.38584	6.491535	7.15595	7.12905	5.98128	6.29073	6.00056	6.6515
640500	640500		6.94992	6.44656	6.631735	6.70543	6.46853	6.30017	6.63985	6.68662	6.27145	6.64375	6.69228	7.234485	6.9217	6.75219	6.1744	6.5774	6.19606	7	7.46016	6.82251	6.72064	6.642315	6.72797	6.87996	6.4063	6.77414	6.41083	6.71838	6.753085	6.79498	6.59762	6.24135	7.54375	6.99401	7.40717	7.54342	6.53344	6.372775	5.953325	6.592155	6.621315	6.91725	6.85386	6.11255	6.34826	6.77207	6.378
640737	640737		8	5.40254	NA	7.93956	5.34977	7.11251	7.413495	8	7.915935	7.08621	6.09737	5.542755	7.37347	7.38878	4.82134	4.21518	7.56998	7.54648	7.654755	8	7.47548	7.6948	6.69285	7.42623	7.853005	7.78573	7.69461	8	4.45198	6.93197	7.58884	NA	7.59576	8	7.278245	8	6.478115	4.7961	7.21653	7.29689	7.5282	6.83864	6.72982	6.093355	4	6.665885	6.61561
641052	641052		5.09258	5.66706	4.6949	4.813655	5.111875	4.81584	5.108895	4.92015	5.72509	4.50903	4.602785	4.48776	4.47277	4.279515	5.308785	4.4947	5.16949	4.69327	4.65382	4.3052	4.70394	4.896145	4.74894	4.93445	5.67258	5.157885	4.65909	4.80747	4.7702	4.61472	4.683475	4.347585	5.808565	5.54832	5.716465	5.6958	4.80859	4.916955	4.62209	5.35815	5.28224	4.83005	4.97928	5.59429	5.00748	4.68746	5.57312
641158	2-Chloro-1		4.85553	4.33972	4.7647	4.93107	4.50317	4.90512	4.818485	5.100085	4.75782	4.74112	4.45969	4.46294	4.64829	4.60635	4.43207	4.68462	4.837945	4.86089	4.63487	4.63519	4.62943	4.17823	4.42366	4.78533	4.50431	4.87977	4.68017	5.15677	4.74545	5.09806	4.39517	4	5.48145	5.40067	5.38543	5.231525	4.99124	4.57525	4.39595	4.54957	4.64135	4.42383	4.76926	4.31099	4.78025	4.72766	4.51524
641174	641174		6.91665	6.3261	6.49173	6.44184	6.14216	6.5759	6.40247	6.40474	6.81215	6.3682	6.30094	6.04682	7.14561	6.16102	6.66353	6.54779	6.34946	6.75424	6.71598	6.44839	6.88386	6.03572	6.55596	6.84111	6.64744	6.586865	6.60433	6.83676	7.062165	6.24961	6.34382	6.28698	6.58684	7.09538	6.07532	6.49267	6.36875	6.192195	6.14459	5.894815	NA	5.563635	6.51386	6.26688	6.64304	6.32078	6.42828
641233	2-Naphthalenebutanamide		5.96511	5.86108	5.30637	6.22088	5.30859	5.41004	5.78421	5.67626	5.57114	5.3691	4.90969	5.51276	5.52064	5.22431	6.40749	5.22291	5.5422	5.34892	5.43293	5.57027	5.53927	5.46461	4.99727	5.56394	5.35187	5.42419	5.39207	5.53279	5.157495	5.34083	5.15201	4.86905	5.54581	5.40944	5.80852	5.47959	4.85361	5.36053	5.43758	5.19778	5.348305	5.2382	4.97228	4.591835	5.65958	6.006365	5.23776
641240	641240		5.82568	5.54963	4.83925	5.39472	4.88254	5.283035	5.39365	5.094975	5.28319	4.85226	4.44953	4.812195	4.64818	4.62941	5.466105	4.60065	4.77001	4.894835	5.0883	4.80714	4.77739	4.261585	4.5907	5.409775	5.479745	5.24765	4.798425	5.72506	5.01554	5.16739	4.667115	4.52107	5.500485	5.54722	5.48917	5.57433	4.77718	5.41474	4	4.70403	4.75805	5.24757	4.767785	4.08472	5.264995	4.492425	4.68939
641241	2-Naphthalenebutanamide		5.37423	4.93227	5.13356	4.97883	5.05609	5.0664	4.89109	5.18461	4.98856	4.89998	4.759205	5.0008	5.33057	4.97614	4.64165	5.23441	4.92036	5.28922	5.34141	5.32378	5.66968	4.75539	4.96032	5.18271	5.31266	5.09014	4.91184	4.86643	5.040115	5.17846	4.78182	4.66453	5.63753	5.45153	5.78407	5.53155	4.858275	4.8812	4.86829	4.90477	5.380655	5.37221	4.90367	4.646365	4.8172	5.36505	4.97657
641245	Benzenebutanamide		5.91578	5.92348	5.63069	6.12114	5.73113	5.853585	5.79145	5.726675	5.774175	5.41936	4.92757	4.975065	5.50429	5.367855	5.49537	5.318845	5.77217	5.51379	5.52859	5.513665	5.59603	5.366365	4.86674	5.63583	5.6964	5.77785	5.47345	5.56647	5.67508	5.611285	5.11933	4.632285	5.717335	5.81067	5.87834	5.841815	5.140865	5.75151	4.822075	5.0957	5.67227	5.59839	5.60276	4.63855	5.828955	5.048385	4.88067
641281	641281		5.57136	4.98029	5.180195	4.77624	4.60544	5.32672	4.93291	5.37442	6.22993	4.41667	4.55282	4.38372	4.57172	4.94792	5.45648	5.26859	5.12475	5.37684	5.42193	5.28012	5.34985	4.92777	4.991745	5.46851	5.09829	5.307845	5.10897	5.4302	5.345745	5.26654	5.42084	4.57211	5.492735	5.53365	5.46149	6.6254	5.37188	5.19889	4.76093	4.867875	NA	5.412405	5.29447	4.65982	4.34987	5.18425	5.4234
641283	641283		5.50637	4.56385	4.80595	4.70659	4.716045	4.96226	4.71449	5.19893	5.6282	4.41946	4.40793	4.4082	4.7583	4.5	5.42572	4.76476	4.52701	5.22884	5.161125	4.66274	5.17511	4.61841	4.59794	5.01656	4.84628	5.01252	4.80001	5.03597	4.87192	4.91888	4.84781	4.31821	5.49645	5.30412	4.85197	5.42459	4.82537	4.83416	4.55295	4.47495	NA	4.55501	4.70579	4.43385	4.45413	4.90588	5.34112
641285	641285		5.12144	4.48427	4.66241	4.61667	4.66139	4.711385	4.34268	4.83288	5.381685	4.34476	4.42318	4.27409	4.5593	4.274195	5.388035	4.57832	4.51077	5.08515	4.72326	4.498985	4.765145	4.47018	4.38188	4.66349	4.499745	4.60334	4.714815	4.74714	4.62291	4.65232	4.80805	4.40351	4.77205	4.87306	4.71025	4.61848	4.69227	4.69333	4.47651	4.48043	4.64894	4.43549	4.62501	4.42894	4.55574	4.807045	4.87666
641296	641296		8.20177	7.376215	7.197935	7.16992	7.309985	8.27512	7.047455	7.667125	6.95587	7.39848	7.664045	8.40409	7.62412	7.595535	6.875665	7.058855	8.385895	7.964645	8.35697	7.947475	7.21862	9.07298	7.243505	8.87877	7.965695	8.32432	7.51572	8.47968	8.4923	8.07451	8.42117	7.69435	8.50365	8.820075	8.7437	8.38995	7.628695	7.7116	6.71023	7.264245	6.98001	7.71691	7.55284	6.850035	8.408255	6.6559	8.41471
641297	641297		8.82966	6.98147	7.3199	7.255865	7.134905	8.663915	7.0805	8.082965	6.95167	7.483785	8.162045	8.9652	7.949825	8.412845	6.793055	7.029625	7.24559	9.129435	8.231415	8.365695	7.336445	9.57659	7.48786	10	8.062115	8.74454	8.07183	9.11512	8.84946	8.330775	8.581215	8.31137	8.8453	9.171825	9.08684	8.67159	6.759555	8.1483	6.8086	6.78427	7.13542	8.00207	7.60942	6.97158	8.34453	6.98556	8.53531
641379	641379		4.8974	4.36188	4.53506	4.46827	4.28416	4.61643	4.54134	4.90513	4.82854	4.51433	4.67708	4.675085	4.69488	4.6505	4.78372	5.2524	4.50062	5.23834	4.91453	4.66274	4.67981	4.59265	5.19727	4.89207	4.91547	5.19628	4.82641	4.81425	4.95083	4.77773	4.66373	4.15891	4.67048	4.481575	5.050065	4.7396	5.45062	4.6109	4.36389	4.98299	4.803095	4.91882	4.55079	4.756615	4.47079	4.88737	4.78497
641393	5H-Naphtho[2		4.826805	4.7127	4.72154	4.79227	4.70727	4.81138	4.744055	4.76839	4.829605	4.64683	4.37664	4.742995	4.65151	4.280795	5.266755	4.022925	4.7658	4.47745	4.642895	4.74853	4.72457	4.73571	4.357385	4.715845	4.68976	4.795665	4.74302	4.785735	4.71357	4.77661	4.5559	4	5.50761	5.168415	5.58822	5.229585	4.69863	4.75543	4.278395	4.74463	4.85122	4.700345	4.78109	4.409775	4.719285	4.731125	4.78986
641394	1H-Benzo[a]carbazole-1		5.20868	5.29963	4.882315	4.778095	5.54576	4.82772	4.95526	4.87458	5.67911	4.73258	5.17696	4.78552	4.76009	4.938385	5.61646	4.76289	4.72301	4.818835	4.73646	4.752885	4.786	4.77365	4.58467	5.63392	5.67549	5.35651	4.75404	5.00962	4.85693	5.63287	4.75111	4.66112	6.53427	5.94671	6.41151	6.56733	4.85484	4.939805	4.75853	5.14357	5.76775	5.41896	5.50692	4.92523	5.18117	4.72145	5.50643
641395	1H-Benzo[a]carbazole-1		4.91736	4.99146	4.86019	4.72448	5.01735	4.99622	5.21011	4.78023	5.75025	4.61125	4.91448	4.64437	4.72663	4.34587	5.67599	4.48235	4.7259	4.765835	4.78297	4.66208	4.77763	4.7782	4.66143	5.44794	5.73367	5.48616	4.75283	4.89595	4.8238	5.66561	4.69543	4.35071	6.53209	5.8677	6.29511	6.47686	4.81503	4.959295	4.74929	5.06708	5.60482	4.94757	5.42355	4.83425	4.95776	4.64863	5.29515
641396	1H-Benzo[a]carbazole-1		4.7593	5.02504	4.81987	4.720645	4.89938	4.78742	4.8109	4.78383	5.628355	4.527025	4.74204	4.681485	4.59631	4.51436	5.326495	4.6403	4.50738	4.78	4.790255	4.62884	4.754775	4.740045	4.776085	5.276	5.574525	5.35917	4.728985	4.994325	4.8352	4.84815	4.56012	4.33838	6.333375	5.7496	6.039025	6.090145	4.83961	4.78239	4.64903	4.93015	5.272495	5.120345	5.153815	5.08388	4.90654	4.68635	4.940945
641484	(Z)-3		8.13564	6.87556	6.9502	7.79383	7.5	7.60832	7.27437	7.91788	7.91327	7.55427	6	7.24142	7.67242	7.23995	8.08955	7.75674	7.629905	8.23736	6.95278	8.59409	8.05063	8.13475	7.53579	8.25719	8.30063	7.46445	7.55214	8.07443	6.20986	7.53129	7.19616	8.01764	8.17542	8.40152	7.8374	8.31973	7.62771	7.798675	7.8529	7.41959	8.04223	7.80405	7.36819	6.625	7.40969	6.85774	7.84987
641533	641533		6.663	5.58816	5.88753	5.58352	5.80391	5.842	6.10027	5.74269	7.02105	4.95688	4.89258	4.91257	5.47816	4.98653	5.905425	4.904415	5.498165	5.267285	5.70676	5.6531	5.77093	5.74095	5.42698	5.88717	6.01996	5.81363	5.46406	5.32916	5.294875	5.89204	5.28187	4.90639	6.995625	6.43286	7.03255	6.66897	5.49978	5.93282	4.84275	5.539125	5.83958	5.90657	5.63375	5.454335	5.53937	6.48754	5.42272
641536	641536		5.7961	5.70167	5.745715	5.770315	5.71551	4.78617	5.73782	5.75348	5.35859	5.275445	4.96758	4.78803	5.604695	5.15756	5.93012	4.89417	5.62484	4.88886	5.15119	5.648645	5.591205	5.74649	5.77552	5.48226	5.74064	5.45132	5.74002	5.0961	5.25726	5.46154	5.30095	5.15864	5.61007	5.71685	5.73776	5.74903	5.30878	5.44318	5.1392	5.608095	5.58877	5.782875	5.10066	5.294545	5.73053	4.8985	5.691615
641548	Betuletol		5.24495	4.96584	4.286355	5.40065	4.81441	5.36847	4.76681	5.10912	5.19335	5.48574	4.724345	4.694735	5.82072	5.30095	5.17371	5.04745	5.09154	5.31296	5.16806	5.27133	5.01045	4.57024	4.52296	4.94126	4.61129	5.59777	5.14451	4.76723	4.44219	4.99615	4.72074	5.38523	5.28655	4.962085	5.61365	5.56675	5.23102	5.41199	5.14801	5.30448	4.92004	5.34782	5.57175	4.77035	4.05949	5.57807	4.59604
641594	641594		5.71928	5.74375	5.60634	5.94527	4.87083	5.656735	5.344285	5.65077	5.748625	4.79116	4.87857	4.76648	5.041915	4.7547	5.76949	4.980105	5.253365	5.40128	4.86417	4.96239	4.889085	4.77129	4.82791	5.52841	5.72424	5.3818	5.21002	5.62322	5.556715	5.39117	5.38653	4.87121	5.70207	5.65217	5.62149	5.48939	4.96566	4.90641	4.71703	5.560545	5.55952	5.4943	5.39487	4.70195	5.42758	4.81415	4.8809
641691	641691		6.80551	5.78673	5.93079	5.93044	6.250195	5.73773	6.627245	6.280925	5.99113	6.32237	5.78614	5.93145	6.75538	5.70719	6.3459	5.83529	5.826835	6.243295	6.121135	6.61444	5.8196	6.72324	6.46739	6.74129	6.920865	6.75584	6.28241	5.791075	6.560585	6.46883	5.783	5.74436	6.82596	7.03156	6.7984	6.61957	5.764345	5.97466	5.75251	5.8642	5.98898	6.803095	5.77922	5.772575	6.09193	5.75128	6.66025
641820	641820		5.74285	5.39916	NA	5.53062	5.64787	5.44184	5.72025	5.48308	5.751775	4.83542	5.03852	4.952975	5.133215	5.06411	5.18691	4.76285	5.00579	5.49464	4.92411	5.20164	4.87833	5.547485	5.14638	5.7165	5.73567	5.4747	5.04777	5.71395	5.69218	5.6612	4.69044	4.78423	6.024715	6.02589	5.71281	5.79968	5.27578	5.68799	4.52616	5.06087	5.080175	5.11631	4.74444	4.66401	5.36656	5.098505	5.29311
641821	641821		5.76994	5.61404	5.5302	5.46765	5.7269	5.76865	5.74054	5.75666	6.002395	4.71438	5.41845	5.23086	5.401795	5.142475	5.66109	4.81562	5.12593	5.63575	5.507755	5.46146	5.482885	5.690345	5.270975	5.7421	5.74556	5.70621	5.30142	5.67149	5.70098	5.75374	4.747205	4.73956	6.5195	5.98482	6.089235	6.303545	4.8206	5.70747	4.56447	5.39968	5.428335	5.56658	5.47484	4.70872	5.59556	5.37841	5.64973
641822	641822		5.72241	5.37532	4.82736	4.99991	5.45418	4.98486	5.66928	5.33714	5.705745	4.71609	4.93364	5.1925	5.19337	5.053725	5.117005	4.74615	4.834765	5.45446	4.80569	4.914825	4.81833	5.74113	5.26183	5.69344	5.72408	5.25	4.99583	5.79864	5.67008	5.5239	4.67609	4.84669	6.013065	5.75278	5.71712	5.55592	5.39854	5.52425	4.68585	5.256525	5.06382	5.13458	4.72962	4.65585	5.02368	5.103605	5.42687
642009	Butanedioic		5.51455	5.61821	5.150365	5.99018	5.32685	5.40659	5.50388	5.74433	5.281845	5.50468	4.83868	4.95565	5.41043	4.94324	4.83684	4.90461	4.947905	5.28788	4.91934	5.16301	5.08429	5.26755	4.84356	5.40041	5.11348	5.36757	5.04895	5.5535	5.10437	4.91876	5.008485	4.73176	5.18289	4.77051	5.11485	5.3648	4.89658	5.2634	4.61475	4.761455	4.94376	5.07858	4.95829	4.72548	5.54841	5.07993	4.82118
642038	642038		6.12039	5.883215	5.73125	6.031195	5.666245	6.026905	5.79521	5.81948	5.73698	5.43041	4.97823	5.34653	5.74215	5.550835	5.0367	5.48317	5.73802	5.676485	5.559535	5.75517	5.68818	4.71679	4.977	5.61693	5.70847	5.707525	5.62413	5.784835	5.70825	5.48558	5.48573	4.93636	5.44677	5.72453	5.464705	5.39832	5.60117	5.74415	4.85238	5.223435	5.56863	5.629255	5.55698	4.70203	5.83354	5.70895	5.351525
642049	642049		5.80072	5.52913	5.513975	5.90405	5.28995	5.498095	5.3991	5.72849	5.19627	5.43132	4.85203	4.86968	5.48882	4.91766	4.85728	5.14586	5.13728	5.44671	4.97756	5.38344	5.209055	5.03835	4.89423	5.38954	5.04065	5.42898	5.00904	5.40944	4.9586	5.28194	5.065355	4.7099	5.4235	5.20981	5.37697	5.44153	4.98613	5.17555	4.69353	4.76321	4.94485	4.94404	5.15687	4.60609	5.59551	4.869255	4.88135
642061	642061		5.61179	5.70585	5.37925	5.97933	5.34946	5.75562	5.61067	5.69759	5.06172	5.325375	4.74188	4.79782	5.44489	4.897925	4.886235	4.80128	5.173045	5.0954	4.92876	5.0354	5.07297	5.08063	4.70204	5.19726	5.11381	5.28139	4.84681	5.78881	4.98965	4.99826	5.236095	4.60541	5.16574	4.87407	4.83339	5.32243	4.782025	4.96415	4.78646	4.708825	4.81899	4.96518	4.97405	4.469395	5.66417	4.88528	4.76361
642099	Longikaurin		5.83519	5.83296	5.732745	5.76153	5.83536	5.72784	5.77487	5.797	6.54492	5.57904	5.50091	5.5376	5.61205	5.51022	5.856945	5.71298	5.814205	5.656175	5.78823	6.04975	5.773905	5.745365	5.7366	5.97529	6.20861	6.08795	5.56283	5.77681	5.71398	5.76691	5.6813	5.35625	6.675485	6.6936	6.73337	6.46449	5.75084	5.7838	5.63359	5.934065	6.39498	5.95599	5.7839	5.77795	5.86745	5.62937	5.8158
642198	642198		9.384545	9.762805	10.134005	10.44106	9.72479	9.67993	9.445495	9.956865	9.70658	8.504	7	8.873995	9.51193	9.370435	9.87385	9.3042	10.27692	9.59712	9.008515	9.76589	9.67127	7	8.099615	9.88944	9.66575	9.43079	9.33171	9.698525	8.32692	9.49714	9.63889	9.24289	9.62159	10.05472	9.518175	9.68226	9.29808	9.27039	8.23508	8.875	10.163565	8.53445	9.19878	7.41214	9.666235	9.00797	7.04344
642409	642409		6.30881	5.73083	4.98016	5.28607	5.33553	4.628705	5.17053	4.61583	5.364345	4.58451	4.63019	4.75098	4.61022	4.62301	4.9127	4.43791	4.961735	4.76983	4.54869	4.421025	4.93364	4.77984	4.83271	4.30103	4.57526	4.80177	4.52075	4.438105	4.49645	4.37319	4.938105	4.54631	5.89249	4.98062	4.72614	5.04758	4.45545	4.45248	4.72482	4.69536	4.7495	4.88924	4.30103	4.6808	4.59536	4.84196	4.49657
642410	642410		5.956495	5.712	4.99236	5.62791	5.163835	4.68417	5.38889	4.509095	5.16403	4.559855	4.4485	4.58478	4.486445	4.50739	4.87735	4.456835	4.87798	4.59753	4.59311	4.49081	4.66383	4.741215	4.6137	4.49802	4.862375	4.70675	4.48452	4.55071	4.492305	4.718175	5.0565	4.5721	5.59335	4.797645	4.74815	4.7549	4.50521	4.3076	4.90135	4.61543	5.03928	4.8796	4.30103	4.86493	4.6525	4.74568	4.48824
642596	642596		4.755875	4.78485	4.72947	4.743035	4.80011	4.670945	4.93372	4.72561	5.74072	4.72341	4.6936	4.65203	4.67376	4.65712	5.08146	4.73645	4.71702	4.70757	4.6109	4.7441	4.79041	4.69401	4.538895	4.88866	5.671745	4.80583	4.713105	4.722265	4.75702	4.58562	4.70841	4.752275	5.70723	5.6525	5.492365	5.264925	4.73379	4.747575	4.72611	5.70102	4.94575	5.31982	4.87635	4.811195	4.744615	4.72779	4.9331
642597	642597		4.76481	5.19101	4.725185	4.81598	4.79106	4.75517	4.97535	4.74396	5.7035	4.69751	4.717	4.77108	4.65376	4.72324	5.58028	4.73889	4.86237	4.77583	4.65799	4.697625	4.758535	5.152845	4.71645	4.98982	5.68708	4.81217	4.80782	4.86011	4.62577	4.64182	4.68805	4.74351	5.693595	5.66017	5.66618	5.63141	4.72341	4.74909	4.75387	5.228825	5.1546	5.4017	4.85539	5.29973	4.78126	4.72196	5.48881
642600	642600		4.801525	4.4575	4.806935	4.653125	4.95088	4.888805	4.55411	4.6235	4.74491	4.50012	4.943075	4.864075	4.811905	5.14075	5.17376	5.284365	4.834935	4.851285	5.25474	4.78464	4.663655	5.26236	5.444435	4.94938	4.538425	4.954215	5.4149	5.667605	4.99803	4.851095	5.22944	4.527085	4.68042	5.0126	4.72786	5.34038	4.872705	4.50283	4.77306	4.71494	5.395925	4.683435	4.75255	4.644715	4.68932	4.364095	4.72361
642642	642642		5.71408	5.40562	5.484285	4.91164	5.5663	5.00246	5.77459	5.70056	5.735285	4.6771	4.78393	4.85847	5.52834	4.82547	5.120445	4.63377	4.89482	5.62807	5.22398	4.796925	5.008555	5.64421	5.71162	5.68415	4.891635	5.77858	4.89106	5.74808	5.722675	5.48156	5.153835	5.74366	5.70771	5.69495	5.72148	5.79254	5.70557	5.68671	4.82647	4.50952	5.6871	5.04615	4.92805	4.73414	4.8159	4.75938	5.64707
642684	642684		4.49723	4.56399	4.35907	4.52479	4.3251	4.55107	4.43927	4.63179	4.55469	4.50613	4.46334	4.47918	4.41744	4.49178	NA	4.38803	4.25547	4.513075	4.36055	4.33063	4.54831	4.29227	4.44374	4.50881	4.45154	4.5143	4.48489	4.58415	4.37943	4.35956	4.9092	4.57156	4.52786	4.75045	4.602	4.243705	4.600755	4.40481	4.346865	4.36828	4.66458	4.41674	4.60164	4.39088	4.41421	4.420835	4.52608
642915	642915		6.09913	4.84554	5.08088	4.84959	4.59898	5.97719	5.36557	6.0144	6.03777	5.17135	4.67061	4.40077	6.1713	5.9993	6.085125	5.51743	5.53635	5.878015	5.93204	5.349055	6.05228	4.76083	5.51231	5.51043	5.65437	5.63863	4.81249	5.73695	4.93171	5.71904	4.72139	4.876	6.75379	5.54064	7.32513	7.75084	5.06855	5.93814	4.77533	6.124165	5.773625	6.44452	5.99441	4.87337	4.85138	4.96603	5.56505
642947	642947		5.86849	5.84401	6.41976	5.98765	6.57423	6.482655	5.757565	6.283655	5.74242	5.82845	6.3624	6.46718	6.48726	6.28183	6.278215	6.35496	6.56197	6.684435	6.56542	6.63037	6.672	6.71609	6.48759	6.88674	6.772875	6.655285	6.419965	6.61303	6.468795	6.71786	6.25279	6.21815	6.42684	6.616685	6.33571	5.67229	6.42205	6.52702	5.83041	6.09114	6.83406	6.773085	6.66479	6.1029	6.35909	5.779085	6.47308
642968	642968		6.53963	5.87821	5.48297	6.27778	5.77306	5.91743	5.91923	6.12651	5.59645	5.71009	4.80257	5.678	5.95878	5.563995	5.052685	5.37735	5.705845	5.47506	4.95513	5.734895	5.59996	5.47614	5.398625	6.07965	6.36915	6.2851	5.44949	5.65248	4.94426	5.58818	4.948115	4.71545	5.4349	6.40478	5.21031	4.99122	5.6157	5.84966	4.80039	4.70427	4.87087	5.17899	5.25831	4.90552	5.73987	5.84501	5.28465
643027	Diethyl		5.81782	5.70639	5.733005	5.69042	5.6719	5.58877	5.55598	5.73509	5.37485	4.93016	4.79951	4.84023	4.75101	5.484	5.39495	5.1294	5.574765	5.474625	5.46005	5.289545	5.415985	5.48498	5.07711	5.64947	5.62109	5.62972	5.27315	5.33922	5.08651	5.69646	5.16678	4.95101	5.70433	5.73998	5.716835	5.59834	5.36209	5.6256	4.78135	4.85216	5.63453	5.71813	5.23478	5.111145	5.615695	5.49082	5.44078
643416	643416		5.30535	5.67574	5.70458	5.59718	5.361815	5.41662	5.61139	5.99009	5.970555	5.22207	4.78915	5.34776	5.43429	5.675805	5.333235	5.278505	5.755485	5.43778	4.90285	5.733785	5.57027	5.51793	5.42684	5.50156	5.56654	5.51924	5.55743	5.69363	5.08655	5.25528	5.37772	5.59271	5.57702	5.8804	5.47668	5.6666	5.263235	5.20076	5.09074	5.50719	5.64922	5.44765	5.206665	4.96401	5.2835	5.13104	5.59545
643735	1		4.8353	5.28468	4.54674	5.11766	4.57784	5.3698	4.81628	4.79323	4.55555	4.700275	4	4.711375	4.81823	4.48371	4	4.57008	4.76269	4.66472	4.45259	4.62566	4.585825	4.49009	4.71488	4.47005	4.47028	4.694205	4.347825	4.69295	4.099095	4.554875	4	4	4.30796	4.40832	4.31657	4.70357	4.46809	4.76277	4.05285	4	4	4.38726	4.20736	4	4.73873	4.6311	5.14839
643813	643813		5.173865	5.32743	5.316145	5.35435	5.19195	5.52538	5.46664	5.275	5.556945	4.45493	4	5.0191	5.46069	5.38309	5.17228	5.34141	5.48085	5.29554	4.89191	4.86835	5.53977	4	4.024365	5.47756	5.41394	5.11581	5.3193	5.59911	4.703525	5.36382	4.41186	4.5721	5.44337	5.45997	5.3335	5.4038	5.24035	5.20503	4.74131	4.027345	5.014465	4.422065	5.09806	4	5.25625	4.57967	4
643826	643826		5.38748	4.84686	4.76497	4.86713	4.770875	5.05473	5.46188	5.325815	5.421865	5.25236	4.75738	5.07903	5.73803	5.498155	5.723465	5.483255	5.575465	5.70558	5.499	5.58036	5.09156	5.495325	5.778925	5.322135	5.2047	NA	5.76075	5.100625	5.4135	4.819595	5.835425	4.88711	5.689265	4.95712	5.78486	5.65089	4.7667	5.15616	5.29566	5.40903	5.80766	5.7214	4.92649	5.76829	4.81843	5.51124	5.79615
643827	643827		5.28875	4.88623	4.82053	5.09061	4.82778	5.47809	5.36816	5.53491	5.79659	5.65753	4.89142	5.16081	5.97448	5.68814	5.93322	6.03978	5.92536	5.8249	5.828615	5.94304	5.42551	5.89396	5.81708	5.83096	5.47745	5.50329	6.07127	5.64948	5.57672	5.50693	6.27381	4.95081	5.82893	5.04502	5.73336	6.46724	5.12378	5.481755	5.54385	5.67129	6.0843	5.87874	5.71902	5.86171	4.96438	5.36541	5.96941
643828	643828		4.66063	4.82578	4.386405	4.78	4.44931	4.677385	5.052885	4.942825	5.14856	4.765825	4.72367	4.717025	5.499355	5.053125	4.8674	5.057765	5.31338	5.34539	5.1486	5.177145	4.841915	5.46562	5.08105	4.86355	4.898475	5.114985	5.60363	4.63668	5.13346	4.727695	5.75336	4.90385	5.457385	4.886145	5.77558	5.37033	4.693145	4.56224	4.97142	5.423825	5.521175	5.01636	4.69908	5.60377	4.50236	4.72773	5.78099
643833	CPT,14-Cl (S)	T1-T1-T1	5.82726	5.38769	4.886075	5.70188	5.09469	5.661315	5.67636	6.287685	5.80184	5.72202	5.143915	5.43668	6.4111	6.189505	5.14441	5.63777	5.735605	5.977835	5.967115	5.84456	5.683505	5.66501	5.36524	5.89406	5.694735	5.09795	5.168955	5.19454	5.05747	5.5103	5.410025	5.403165	6.475655	5.70465	6.50444	6.55475	5.967275	5.59178	5.65428	6.120835	5.611395	5.97033	5.92412	4.829955	5.453365	5.69686	5.182345
643847	643847		6.85458	6.77935	6.96512	6.29767	6.60213	6.846695	6.70074	6.76991	7.964945	5.79847	5.857155	5.94305	6.048395	5.793915	6.79883	6.69839	6.751695	6.56299	6.76633	6.3008	6.51939	5.90397	6.46716	6.56797	7.04123	6.757965	6.02677	6.40524	6.15405	6.57884	5.89029	5.905405	7.94828	7.52798	7.12902	6.50181	6.05079	6.32861	6.546405	7.10273	6.815395	6.82803	6.7487	6.51462	6.818	6.55662	6.74837
643853	643853		6.97202	6.92441	6.8141	6.27971	6.82169	6.95231	6.64837	6.8215	8	5.74771	6.11386	5.89095	5.87291	5.84044	6.93067	6.18247	6.50421	6.76554	6.75832	5.97365	6.63541	5.99707	6.20989	6.52738	6.99437	6.61425	5.95099	6.25181	6.44057	6.54862	5.96226	6.14944	8	7.46439	7.27603	6.98575	6.33967	6.48851	6.69562	6.934475	7.88381	6.85967	6.68441	6.78088	6.81006	6.46676	6.48614
643855	643855		6.85236	6.88421	6.81886	6.28407	6.7864	6.92949	6.33704	6.69885	8	5.74345	6.20873	5.88097	5.8772	5.72961	6.85109	5.99366	6.43363	6.64708	6.62549	6.37613	6.50341	5.96902	6.1744	6.52022	6.95721	6.594405	5.98544	6.24585	6.20986	6.44217	5.96964	5.93604	7.92713	7.49191	7.11882	6.96703	6.32904	6.47843	6.624315	6.98631	6.99515	6.77214	6.56424	6.58969	6.64363	6.46345	6.27191
643859	643859		7.08521	6.97852	6.98984	6.29867	6.87548	6.97177	6.69816	6.75806	8	5.66015	6.33157	5.89081	5.84592	5.77455	6.75265	6.3	6.65784	6.90603	6.78267	6.26105	6.73779	6.04184	6.35724	6.64177	7.19527	6.66135	5.97497	6.1696	6.53438	6.54224	5.97064	6.10176	8	7.47092	7.3608	6.97409	6.22463	6.60255	6.827255	6.95762	7.41982	6.8801	6.68844	6.73545	6.68734	6.59345	6.4304
643862	643862		6.83135	6.90666	6.70137	6.2774	6.78949	6.59257	6.43827	6.62021	8	5.7632	6.25391	5.85889	5.82201	5.69126	6.68575	6.09648	6.22951	6.77454	6.65074	6.011	6.51421	6.02063	6.19276	6.57373	6.89741	6.60911	5.88965	6.139	5.99907	6.33083	5.99189	5.83154	7.80245	7.38913	7.05905	6.77789	6.04966	6.47872	6.60913	6.87166	6.86476	6.72213	6.61711	6.49945	6.1363	6.30583	6.42316
643915	643915		6.67332	6.52815	6.4153	6.55166	5.88264	6.61458	5.89765	6.36353	5.74885	5.58107	5.59664	5.735965	5.75744	5.64963	5.59711	5.313895	5.75528	5.93257	5.65104	5.80008	5.96028	5.73353	5.66211	6.3003	5.86435	5.696685	5.79998	6.38847	6	6.26903	5.80556	5.56264	5.889275	6.36496	5.95591	5.443475	5.74919	5.89427	5.206535	5.53722	5.88621	5.77564	5.85606	5.50223	6.54974	5.73079	5.63793
644011	644011		5.80431	5.7961	5.72432	5.73781	5.84177	5.69083	5.75733	5.66975	6.38173	5.12787	5.54115	4.72711	4.82558	4.71135	5.8668	4.77394	4.92043	4.91639	4.97575	4.81144	5.17189	5.69493	5.159875	5.81528	5.96395	5.811965	4.93864	5.7725	5.70495	5.83742	4.97455	4.82931	6.47923	5.68387	6.06901	5.72003	5.71652	5.70004	5.49298	5.76192	5.79443	5.8081	5.75574	5.73747	5.75231	5.51662	5.87567
644582	644582		6.31698	6.60651	6.389425	6.78144	6.4036	6.45192	6.82082	6.64457	7.187445	6.2764	5.15707	6.35228	6.46408	6.419005	6.387315	6.28287	6.511485	6.513985	6.26444	6.6467	6.47049	6.58113	6.16916	6.52437	6.86751	6.50825	6.57248	6.83451	6.1774	6.35734	6.37232	6.82746	6.20632	6.59868	6.31834	6.26953	6.19736	6.22944	6.59168	6.240735	6.66594	6.47839	6.10938	5.927795	6.35995	5.83083	6.56221
644751	644751		5.289595	4.827425	4.80466	4.799925	4.64471	4.810175	4.776945	4.77838	4.61471	4.27856	4.536715	4.40179	4.54987	4.37337	4.557875	4.25089	4.35326	4.581545	4.767795	4.668115	4.64466	4.20749	4.37853	4.656215	4.71232	4.71067	4.642745	5.22839	4.781045	4.771655	4.7233	4.0915	5.433385	5.08901	5.493375	5.05331	4.3803	4.75974	4	4.164345	4.67485	4.586385	4.561095	4	4.785495	4.158445	4.081565
644902	Benzo[b]naphtho[2		5.7904	5.93539	5.69724	6.50926	5.59759	6.51075	5.79557	5.74448	4.86845	5.46944	4.96131	4.97133	5.49947	4.88993	4.85055	5.0789	5.60115	5.202495	4.96366	5.52869	5.39195	5.66904	5.404745	5.21626	5.09626	5.32	5.12662	5.60998	5.12229	5.1169	4.94564	4.8122	4.91621	4.88978	4.94868	4.913495	4.91373	5.0288	4.70627	4.767605	5.07126	4.947515	5.19096	4.688595	5.57098	4.805	5.80168
644908	644908		6.79076	6.60469	6.71783	6.63255	6.68959	6.48354	6.67515	6.73089	6.88004	5.83198	6.49455	5.93974	6.11334	6.40719	6.91337	6.58943	6.37013	6.45376	6.69121	6.08245	6.59213	6.32733	6.418535	6.46489	6.7259	6.80358	6.20534	6.90128	6.68822	6.70533	6.69253	5.89152	7.31956	7.30011	6.95647	7.013345	6.73949	6.58808	5.93509	6.86423	7.12268	6.93107	6.42604	6.65076	6.59124	6.2449	6.66412
644916	644916		7.00491	6.86513	6.69289	6.83728	7.025835	6.80481	6.76189	7.25592	7.37324	6.06818	6.20791	6.57712	6.81939	6.633755	7.44257	6.38962	6.79128	6.52785	6.61866	6.80976	6.97025	6.88554	6.38877	7.11286	7.04938	6.750105	6.6291	6.80099	7.23187	7.16108	6.749885	6.95424	7.60575	7.50934	7.48387	7.661885	5.97806	6.59324	5.822355	6.94795	6.88492	7.23878	6.2228	6.13674	6.6406	6.16726	6.93879
644934	Bisacetylacetone		5.78491	5.69896	5.42168	5.39776	5.72171	5.48089	5.68306	5.67648	6.01014	5.04473	5.25961	4.96326	5.46233	4.63316	5.76378	4.84679	5.37973	5.30376	5.48473	4.98327	5.490195	5.43936	4.90259	5.74934	5.76714	5.569385	5.50145	5.54345	5.60063	5.68035	4.97089	4.96918	5.86132	5.77912	5.6814	5.97398	4.93415	5.49807	5.001235	5.54745	5.82449	5.75999	5.44992	5.50717	5.32353	5.02855	5.69435
644945	644945		7.030635	6.57233	6.12934	6.44432	5.98585	6.74402	6.64015	6.97362	6.72947	7.3376	6.43945	5.64835	8	7.30294	7.23391	6.54089	6.46569	7.28923	6.82292	6.97564	7.18716	6.11695	6.111195	6.21409	6.2125	6.218135	6.18516	5.83456	5.70323	6.14117	5.82574	6.89274	7.49507	6.49403	7.910255	7.62886	6.48131	7.17647	6.98012	7.33362	6.5043	7.11686	7.35557	5.5685	5.89631	7.29711	5.760855
644960	644960		6.17642	4.853665	4.730445	4.89275	4.66212	5.377645	5.074365	6.494	4.83348	5.54692	4.581745	4.736195	6.886175	5.93158	4.879835	5.35297	5.127255	5.912865	6.2261	6.030225	6.478975	4.68185	4.86789	4.46708	5.206645	4.83639	4.88278	4.677395	4.49453	4.46922	4.74984	4.79615	5.412565	4.96484	6.029265	5.871685	4.85437	4.944905	4.87696	4.9733	4.97228	6.61407	5.99697	4.538675	4.78093	5.03725	4.809745
644967	644967		4.54652	4.39247	4.326275	4	4.243565	4.628955	4.31125	5.61933	4.371355	4.718985	4.149305	4.200735	5.839955	4.881325	4.47459	4.65471	4.66819	4.957035	5.579955	5.162735	5.531245	4.3291	4	4	4.450075	4	4.378015	4.172065	4.16086	4.38305	4.35856	4	4.79962	4.38504	4.944715	5.857055	4.67639	4.39231	4	4.572005	4.40815	6.31129	4.945385	4.325845	4.26979	4.35031	4.367495
645008	Intoplicine		6.59402	5.94751	5.98684	6.088975	5.88301	6.27109	5.90947	6.15365	6.92114	6.44952	5.81348	6.38443	7.29284	6.58073	6.72888	6.23373	6.29988	6.79775	6.49483	6.07971	6.43459	6.44649	6.486685	6.60351	6.6565	5.334	6.1809	6.29749	6.67179	6.58049	5.84489	6.31614	5.491385	6.53059	7.68792	7.21019	5.62724	6.61086	5.80793	6.25729	6.25198	6.59722	6.25629	5.72428	5.73219	6.53645	6.66346
645033	645033		4.7069	4.730955	4.749265	4.71793	4.782155	4	4.782315	4.73103	4.46901	4	4.195145	4.4172	4.341625	4.15752	4.625775	4	4.606215	4.233215	4.255565	4.44973	4.485735	4.67903	4.73889	4.50233	4.23862	4.16314	4.10624	4	4	4	4.21204	4	4.60478	4.71316	4.633695	4.82473	4.352975	4.174055	4.53275	4.10421	4.733235	4.34384	4	4.39846	4.75295	4.203785	4.76675
645145	645145		5.276745	4.6744	4.773265	4.780085	4.73122	4.745905	4.777345	4.821585	5.184795	4.464545	4.62836	4.65796	4.73704	4.67643	4.996325	4.66441	4.78023	4.7855	4.73755	4.715315	4.802425	4.774965	4.65047	4.927765	4.9633	4.75024	4.7581	4.806305	4.86077	4.85661	4.72976	4.65053	5.477445	5.572955	5.45021	5.440695	4.76221	4.71986	4.164375	4.741175	4.775525	5.220905	4.79911	4.68094	4.78575	4.6777	4.91399
645151	645151		5.08675	4.88886	4.78589	4.819495	4.79751	4.76999	4.94632	4.79346	5.592375	4.657465	4.597775	4.571255	4.674025	4.65939	4.84495	4.629335	4.75129	4.73122	4.842215	4.750005	4.77218	4.74752	4.666715	5.226765	5.53138	4.75994	4.800015	4.80779	4.80868	4.83856	4.723155	4.7314	5.84442	5.48713	5.64417	5.83187	4.841285	4.71793	4.65852	4.864875	4.701855	5.09049	4.92448	4.856485	4.82345	4.69219	5.618785
645153	645153		4.723155	4.78702	4.813345	4.80552	4.76691	4.858835	4.855625	4.761805	5.111065	4.65641	4.67637	4.64337	4.792745	4.66231	4.6167	4.764005	4.57825	4.75141	4.65656	4.678905	4.66268	4.71804	4.71858	4.74556	4.847235	4.72371	4.75264	4.67491	4.74568	4.68576	4.691475	4.57743	5.50261	5.492615	5.470625	5.25998	4.820635	4.664825	4.60584	4.498145	4.59214	4.76722	4.71395	4.4999	4.732835	4.613005	4.900585
645157	4		4.66372	4.69937	4.642905	4.82097	4.69744	4.67604	4.716165	4.727335	5.22163	4.3739	4.479835	4.61326	4.520035	4.520275	4.50403	4.721375	4.437945	4.63495	4.486725	4.505955	4.577485	4.490665	4.63266	4.66576	4.608165	4.50497	4.74661	4.684355	4.48744	4.57807	4.544035	4.364735	5.52925	5.59813	5.51958	5.35468	4.68306	4.54916	4.617415	4.362845	4.66131	4.58315	4.476255	4.46402	4.630225	4.51187	4.78481
645158	645158		5.07918	5.10403	5.66238	5.66845	4.522645	4.90398	5.58735	5.51291	5.32205	5.29824	4.850175	4.821245	5.59041	4.95855	5.53308	5.48977	5.31967	5.5495	5.25288	5.25803	5.32234	5.41647	5.4263	5.80082	5.79735	5.391625	5.46476	5.51319	4.670775	5.42958	4.905615	4.92302	5.40011	5.80388	5.41727	5.79384	5.50435	5.56378	5.055325	5.23837	5.69123	5.76648	5.47663	5.38342	4.965885	5.46151	5.58464
645159	645159		5.08497	4.66619	4.51578	4.96632	4.34055	4.76964	4.29552	4.52013	5.14826	4.36944	4.34369	4.379	4.59391	4.11637	4.496935	4.3665	4.6489	4.5214	4.51151	4.5484	4.50916	5.00975	4.49966	5.17945	4.97502	4.75063	4.64446	4.25231	4.90687	4.70965	4.06917	4.12059	5.28274	5.2283	5.47977	5.47733	4.81031	4.6977	4	4.84865	4.825945	4.45019	4.530965	4.11021	4.341	4.386475	4.67775
645161	645161		5.54708	4.78424	4.9445	4.80379	4.702075	5.04872	4.96845	4.82017	5.28596	5.36087	5.22792	5.40645	5.84653	5.18849	5.15886	5.37107	5.01742	5.27549	5.41071	5.3503	4.952185	5.551845	5.84138	5.78743	5.79992	5.53676	6.00338	4.9662	5.7005	5.62038	5.05737	5.34605	5.70818	5.76186	6.30767	5.62306	5.36202	5.09921	4.83722	5.03986	5.341395	5.74286	5.395835	5.2388	4.81439	4.96346	5.42926
645205	645205		-1.07698	-1.48836	-0.73768	-0.85604	-1.58933	-1.134775	-1.525605	-1.30582	-1.04985	-1.36136	-1.20546	-1.250755	-1.18851	-1.27947	-1.64604	-1.35729	-0.7978	-0.9075	-1.37622	-1.261135	-1.02257	-1.04996	-1.587775	-0.75754	-1.432915	-1.27549	-0.82208	-0.62108	-1.16906	-1.29914	-1.12588	-1.27499	-0.9705	-1.128205	-0.91448	-1.00482	-1.44949	-1.49619	-1.47558	-0.7169	-0.92337	-0.97496	-1.22045	-1.0002	-1.319265	-1.30697	-1.17773
645210	645210		5.72372	5.755195	6.173165	6.09006	6.217575	6.197555	6.120085	6.423965	6.641255	5.580425	5.523585	5.24306	5.8996	5.279415	5.982765	5.45387	6.13934	6.30249	5.979805	5.52964	6.509735	5.28488	5.42741	6.369075	6.16257	6.26051	6.29082	6.21685	6.09206	5.630285	5.860445	5.61379	6.546755	6.17094	5.91808	6.27275	6.24815	5.546385	5.32946	5.554945	6.681935	5.524855	6.25281	5.68387	5.79668	5.759975	5.669335
645301	645301		4.89435	5.53758	4.9719	4.80999	5.32706	5.31837	4.76075	5.10202	5.81455	5.58442	5.92153	4.96681	4.93702	4.72455	4.86563	5.43596	5.38971	5.516485	6.20163	4.7121	4.99417	5.15036	5.072015	5.03715	5.23085	4	6.065525	5.42225	4.95864	4.93245	4.95291	4.95916	5.16858	5.02017	5.91314	5.3509	4	5.52884	NA	4	4.673505	4.93672	4.15469	4.5753	4.9472	4.88283	5.40344
645302	645302		4.7258	4.95353	4.76226	4.80427	4.90422	5.09971	4.73013	4.87797	5.5782	5.14856	5.24645	4.75646	4.87928	4.82932	4.72429	5.02146	4.87718	5.19301	5.4473	4.57116	4.73367	4.93441	4.850595	5.09973	4.96969	4.0664	5.574845	4.83389	4.71703	4.87273	4.75327	4.78096	4.61493	5.14536	5.35614	5.18506	4.31083	5.09146	NA	4.32837	4.66284	4.71209	4.52183	4.58016	4.79189	4.71608	5.2906
645305	645305		5.34773	5.06897	4.87133	4.85272	4.6771	5.49903	4.82462	4.68901	5.67239	6.24077	4.905245	5.267775	5.387995	5.112155	4.954055	5.5605	5.548825	5.80923	5.714865	5.345015	4.916395	5.39304	5.06796	5.30556	5.683845	4	5.83874	5.438715	5.37829	5.675695	5.50171	5.4094	5.447215	5.67634	5.44875	5.55917	4.314645	5.67366	4.33944	4.44749	4.7967	5.53643	4.03278	4.748895	4.74318	4.80743	6.18163
645306	645306		5.74967	4.85249	5.088325	5.06648	4.84413	5.552545	5.477105	4.95393	5.786255	5.558395	5.03972	5.18772	5.515645	5.321405	4.898505	5.335755	5.22921	5.83626	5.62482	5.274665	5.124055	5.442235	5.19529	5.61566	5.80815	4.510985	5.46557	5.360055	5.305395	5.809275	5.415055	4.91415	5.86262	5.61157	5.69593	5.731675	4.93239	5.53251	4.70501	4.83203	5.0464	5.52918	4.8911	4.95035	4.87109	4.99779	5.80564
645351	[Bis(aminomethyl)diethylsilane]		5.18467	5.76315	4.894115	5.77655	5.44648	5.18639	5.42788	5.5479	5.31627	5.04451	4.45375	4.43302	5.94129	5.20564	4.7816	4.74381	5.19464	4.97001	5.30498	5.26867	5.09883	5.37849	5.30066	5.27026	5.83329	5.57283	4.77938	4.70222	4.60561	5.24458	4.7133	4.8	6.29175	5.57791	5.97454	5.53833	5.083	5.26298	4.7563	5.35919	4.946925	5.78125	5.29533	5.08364	4.84078	4.815115	5.22255
645353	[Bis(aminomethyl)cyclobutamethy		4.65132	4.835	4.39327	4.828555	4.74989	4.97489	4.71558	4.61804	4.97974	4.38658	4.20516	4	5.19133	4.29894	4.546475	4.16631	4.45378	4.5975	4.58311	4.4163	4.5	4.71965	4.59627	4.83768	5.34259	4.62593	4.108165	4.49463	4	4.6694	4.32474	4.58206	5.59685	4.81795	5.61359	5.4735	4.57596	4.42313	4.483965	4.70656	4.900135	5.356935	4.95063	4.4919	4.04321	4.48285	4.696605
645354	[Bis(aminomethyl)cyclobutamethy		5.486585	5.78401	5.17406	5.83757	5.50565	5.38047	5.52889	5.6368	5.66205	5.14395	4.48198	4.68571	6.47575	5.17837	4.7208	4.7542	5.20964	5.40275	5.51959	5.26283	5.73504	5.28072	6.166265	5.42372	5.70365	5.482	4.82149	4.90148	4.67583	5.20434	5.37564	5.00069	6.70756	5.590495	6.084435	6.30458	5.42812	5.57074	5.78391	5.21178	4.64034	5.56049	5.45073	4.92321	4.78799	5.11998	5.16415
645355	[Bis(aminomethyl)cyclopentameth		6.051245	5.59689	4.74581	5.73957	4.97913	4.6575	5.39909	5.22326	5.39372	4.63707	4.18072	5.360425	5.88281	5.09164	4.53745	4.87144	4.90496	4.89794	5.07097	5.02528	5.66915	4.80397	5.45261	4.80667	5.56909	5.30299	4.61437	4.60594	4.48449	6.034025	4.28698	5.436395	6.27778	5.459735	5.76628	5.825545	5.493545	5.25813	6.55423	5.01106	4.74953	5.50632	5.29219	4.58918	4.75503	4.81688	4.88689
645356	[Bis(aminomethyl)cyclopentameth		6.131265	5.81721	5.4152	5.93947	5.69574	5.40265	5.60945	5.70869	5.67957	5.07073	4.33013	5.0108	6.42723	5.46467	4.69835	5.09804	5.38119	5.58142	5.52502	5.30107	5.73833	5.48219	6.505395	5.40782	6.03055	5.635	5.13441	5.07658	4.7548	5.39019	5.27209	5.56686	7.020935	5.74752	6.27937	6.37549	6.135855	5.48	6.87903	5.4084	4.87506	5.82365	5.42559	4.71418	5.11137	5.54442	5.368
645568	645568		5.5065	5.21827	5.686435	5.7098	5.07779	5.30395	5.68605	5.66347	5.58628	5.29848	5.28908	5.14382	5.40473	5.70996	5.64773	4.76102	5.24021	5.23189	5.0861	5.41931	5.23108	5.46398	5.63509	5.42283	5.28084	5.47378	5.05641	5.24806	5.1135	5.29455	5.1643	5.13173	5.31557	5.32278	5.33625	4.85274	5.27926	5.22351	4.85566	5.305745	5.52358	5.30624	5.36426	4	5.36004	4.78597	5.25859
645616	645616		6.36787	6.56201	6.6003	6.66924	6.07917	6.34379	6.54555	6.5737	7.17319	6.04605	5.9537	6.21745	6.44801	6.34014	6.480745	6.193895	6.67161	6.39105	6.298115	6.56989	6.46142	6.52545	6.12916	6.46458	6.593335	6.485	6.567435	6.79145	5.61518	6.295	6.41035	6.48866	6.37163	6.65231	6.258235	6.892175	6.16884	6.15405	6.29167	6.48445	6.78027	6.42947	6.18509	6.09157	6.37121	5.691875	6.55764
645618	645618		5.40742	5.70949	5.56662	5.568215	5.173875	5.47115	5.52961	5.55443	6.35145	5.28521	4	5.3927	5.45969	5.33939	5.302495	5.22215	5.65706	5.42043	5.27945	5.56269	5.58734	5.53348	5.13972	5.48122	5.68285	5.55721	5.45965	5.73809	4.8768	5.26849	5.262915	5.50921	5.47837	5.70576	5.25364	5.558255	5.2384	5.175565	5.3133	5.49892	5.63498	5.41881	5.17045	5.12237	5.33557	5.15352	5.65801
645619	645619		5.36754	5.68033	5.586695	5.77986	5.24758	5.56224	5.60022	5.67428	6.36618	5.29549	4	5.20764	5.55174	5.251095	5.57414	5.296245	5.71781	5.41878	5.20198	5.72994	5.41922	5.704235	5.5959	5.54394	6.04261	6.04754	5.93322	5.77956	4.51654	5.43138	5.291835	5.326465	5.30792	6.039565	5.25598	6.17454	5.088455	5.25124	5.2266	5.575425	5.8708	5.39952	5.226565	5.09637	5.37768	4	5.5515
645621	645621		5.232635	5.52199	5.38418	5.52966	5.22059	5.08718	5.28898	5.46356	5.68	5.055835	4	4	5.369335	4.936455	4.83511	4	5.31454	5.210195	5.144105	5.444755	5.22512	5.41927	4.208585	5.301545	5.45581	5.38137	5.3859	5.65174	4.04529	4.01034	4.9311	5.0459	5.399615	5.44674	5.30147	5.36195	4.6175	4	4.597845	5.32794	5.53197	5.266415	5.06042	4.506275	5.16779	4	5.33983
645645	645645		9.57654	9.3522	9.65337	9.7201	8	9.54779	9.78837	9.68407	9.71077	9.1451	6	9.16377	9.67429	9.76849	9.69404	9.684715	9.65428	9.52574	9.15407	9.56611	9.72739	7.38508	8.10553	9.94792	10	9.68355	9.71602	9.80932	7.75525	9.66585	9.39187	9.31796	9.47995	9.89058	9.27796	9.99317	7.36455	9.30247	9.154295	NA	9.868445	9.26916	9.12573	8.14175	6	6	7.5061
645646	645646		9.34049	8.34091	8.957965	9.85294	9.150145	9.48822	9.52007	9.68491	9.62423	8.39869	6.83796	9.20156	9.57956	9.46059	9.30903	9.49282	8.0284	8.97217	9.36226	9.35172	9.63049	6.80172	7.894385	9.06561	9.56496	9.49268	9.245555	9.43915	7.34542	9.54519	8.8193	9.3301	9.67123	9.48099	9.57994	9.739	9.165745	9.23704	8.465	8.46771	9.364725	8.40401	9.12113	6	8.38942	7.171695	7.34954
645647	benzamide		4.575535	4	4	4.70335	5.26893	5.092495	5.606185	4.671895	5.642165	4.56986	4.10145	4.627785	4.359055	5.2319	4.73681	5.121295	5.57295	5.08089	5.391625	5.223365	5.696985	4.8847	4.51578	4.953275	5.132265	5.52313	5.39735	4.788005	5.264195	5.575075	4.62983	5.22658	6.05529	5.69024	6.25812	4.90889	5.451535	4.57615	4	4.5511	5.34766	5.547795	4.78815	4.633895	4	4.83907	5.09454
645727	Carbamothioic		4.551835	4.03721	4.58527	4.68495	4	4.45642	4.03061	4.527335	4.58464	4.41148	4.71653	4	4.37363	4.46604	4.35467	4	4.7854	4.44759	4.36554	4.64082	4.60519	4.57814	4.3605	4.80548	4.14558	4.26564	4.29469	4.487835	4.61397	4.59172	4.54167	4.59935	4.805795	4.531915	4.8642	4.91507	4.6412	4.499955	4.33914	4.7179	4.87418	4.60445	4.4525	4.23162	4	4.540485	4.02725
645806	645806		8.47154	8.76935	8.278215	9.01576	8.17226	8.78525	8.70475	8.70495	8.83632	8.5813	8.44133	8.47907	9.33623	8.61514	8.63718	8.39388	8.24279	8.55341	8.50441	8.41048	8.24337	8.60895	8.62928	8.85112	9.18561	8.21905	8.302925	8.56461	8.65217	8.59606	8.56835	8.12967	8.19573	8.76173	8.54401	8.89596	7.67121	8.51743	8.30034	8.193885	8.916085	8.60368	8.49853	8.26354	7.70348	8.99019	9.11765
645808	645808		6.38814	5.51124	5.47812	5.92031	5.41557	6.12197	5.71875	5.46441	6.38759	7.17257	5.38379	5.85607	7.05576	6.815315	5.65043	6.0575	6.39356	6.09905	5.94361	5.94645	6.291	5.68733	5.673255	6.54189	6.53198	6.32854	5.70989	5.37225	6.08969	6.19343	5.96723	5.88959	6.70822	6.20508	7.43403	7.583075	6.04633	6.32505	5.68012	6.70027	6.21045	6.25495	6.87371	5.57454	5.28351	6.322265	6.08074
645809	645809		6.1814	5.53398	5.29599	6.52524	5.05303	6.70368	6.13993	5.91396	6.33874	7.43515	5.21564	5.86796	7.91812	6.852385	6.5625	5.68984	6.185695	6.40041	6.28672	6.64516	6.52971	6.04119	5.600415	6.57386	6.49745	6.50678	5.919035	5.51386	5.81608	6.24525	6.56553	6.10506	6.87136	5.57019	7.78681	8	6.28865	6.69407	5.81864	6.99867	6.749105	6.32454	7.23792	5.495245	4.97476	7.39796	6.09958
645810	645810		6.16302	5.61824	5.20751	6.29477	5.26438	6.19885	5.81728	5.85142	6.59832	7.18	5.39086	5.67863	7.06857	6.269145	5.75293	5.98305	6.220725	6.98279	6.07439	6.18208	6.16557	5.96451	5.353665	6.3054	6.2289	5.72338	5.50338	5.44552	5.81031	5.9225	6.44517	6.493805	6.72762	5.96739	7.43606	7.723965	5.83283	6.2593	5.90905	6.76549	6.3581	6.08159	6.63933	5.753845	5.15321	6.31642	5.93616
645812	645812		5.84538	4.97263	4.93838	5.216975	4.81531	5.22059	5.2123	4.7523	5.634835	5.23154	4.85507	5.8	6.35759	5.283125	5.12543	5.13216	5.14976	5.44821	5.63652	5.3836	5.26274	5.50302	5.834705	6.15564	5.70487	5.77948	5.749155	5.08158	5.85112	6.08703	5.47143	5.11315	5.50189	5.18896	6.29258	5.73311	5.82015	5.81117	4.91798	5.12238	5.65122	5.60287	5.83953	4.98436	4.79218	5.366335	5.65193
645813	645813		5.89559	4.88224	4.77381	4.95086	4.880345	5.28078	5.12114	4.79629	6.00338	5.91447	4.89159	5.67893	5.80686	6.10608	5.28711	5.12281	5.20114	5.55682	5.98545	5.66764	5.4551	5.64988	5.35526	6.90816	5.89553	5.86765	5.86002	4.91968	5.89162	6.18517	5.18761	5.077435	5.58209	5.3468	6.36145	5.65897	5.52185	5.99471	4.9722	5.24454	6.43721	5.62067	6.17729	5.215285	4.83222	5.538	5.51611
645814	645814		5.69323	4.85167	4.83629	5.23942	4.75738	4.96516	4.94341	4.79288	5.515145	5.48425	4.82686	4.99269	6.08563	4.970075	4.83509	4.99389	5.126455	5.30226	5.29342	4.9314	4.96534	5.31054	5.04269	5.97883	5.56458	5.32045	5.18043	4.89639	5.16978	5.38948	5.27319	5.052465	5.46734	5.11423	6.46868	5.77091	5.52079	5.23465	4.8538	5.33581	5.783765	5.30431	5.48137	4.9556	4.77118	5.162885	5.43665
645816	645816		5.33933	5.11003	5.01323	5.36179	4.92505	4.91318	4.8908	4	5.08915	5.34891	5.10773	5.32223	5.40566	5.64238	5.31371	5.15517	5.308725	5.21374	5.21976	5.25	5.48887	5.32982	4.58888	5.57952	5.52839	5.04244	5.2019	4	5.0372	5.3302	5.14557	4.424645	5.40631	5.28842	5.81242	5.300405	5.43276	5.10742	4.99962	5.35861	5.32115	5.42153	5.49963	4.9226	4.997955	5.47565	5.37766
645817	645817		6.192665	5.40313	5.56337	5.74628	5.38406	5.65516	5.44624	5.25177	5.788835	6.22201	5.58439	6.00046	6.50464	6.08762	5.84234	5.54659	5.81987	6.01381	5.87742	5.93294	5.82687	6.2453	5.65142	6.47995	6.40447	6.20409	6.006445	5.69543	5.98677	6.21593	5.59533	5.746595	6.10972	6.21018	6.63358	6.209975	6.21382	6.07446	5.65234	5.68903	5.951955	6.14368	6.28896	5.64767	5.46878	6.39547	6.08387
645818	645818		5.79573	5.35032	5.22793	5.5531	5.15205	5.251	5.27691	5.37295	5.603095	5.45178	5.38814	5.35242	5.60561	5.379175	5.44433	5.43782	5.52107	5.61068	5.34687	5.54431	5.30783	5.63153	5.06172	5.73312	6.03684	5.66531	5.342645	5.27335	5.51111	5.76283	5.39558	5.00497	5.05568	5.72998	6.19496	5.87661	5.79088	5.53911	5.55272	5.75991	5.500665	5.56733	5.70274	5.300865	5.28471	5.6869	6.0578
645819	645819		6.23385	5.70904	5.77428	5.77202	5.73808	5.9239	5.8878	5.65042	5.87528	5.80151	5.6987	5.9803	6.42297	5.850335	5.69571	5.87359	7.122715	6.01561	5.87868	5.8918	5.7205	6.11051	5.86177	6.31767	6.31497	6.144325	5.96066	5.75283	5.96823	6.19515	5.65696	5.57447	6.33695	6.13772	6.3007	6.19283	5.89988	6.19667	5.841845	5.71172	5.74706	6.16681	6.16179	5.619375	5.75048	5.67546	5.98518
645820	645820		5.79041	5.5592	5.4284	5.66255	5.30078	5.38299	5.47556	5.50285	5.579305	5.59162	5.45376	5.52745	5.648015	5.42978	5.67893	5.3526	5.593295	5.43294	5.50688	5.47613	5.29538	5.64357	5.29437	5.86752	5.8269	5.49336	5.41539	5.49392	5.51264	5.66842	5.36147	5.10404	5.59651	5.58707	5.76213	5.630235	5.90006	5.44126	5.58635	5.58862	5.258845	5.51142	5.91468	5.55885	5.46073	5.76027	5.91259
645822	645822		5.92854	5.70806	5.47198	5.84674	5.45985	5.61614	5.76616	5.60262	5.739825	5.88284	5.69208	5.94562	6.16756	5.68061	5.7383	5.50449	5.849415	5.83386	5.68224	5.71079	5.41311	5.96251	5.64473	5.72412	6.16289	5.58721	5.779155	5.83432	5.79799	6.03044	5.57451	5.68161	5.97771	5.81597	6.40048	6.18822	5.82954	5.7675	5.7238	5.80747	5.728105	5.96726	6.08427	5.56268	5.47852	5.64003	6.05063
645827	645827		5.823155	5.32979	4.90726	5.77473	4.97056	5.40471	5.24961	5.16732	5.472	6.38217	5.503535	5.93989	6.30298	5.56169	5.51325	5.14276	5.01916	5.6612	5.26898	5.68935	5.39001	5.36853	5.261	5.74878	6.12195	5.89108	5.635345	5.37108	5.73219	5.82147	5.47028	5.43478	5.99564	5.794425	6.61038	6.80849	5.2884	5.71863	5.431105	5.50525	5.77538	5.69793	5.55948	5.36089	5.013015	5.19987	5.36535
645828	645828		5.91669	5.29358	4.89192	5.97474	4.95595	5.2843	5.14198	4.97667	5.18896	6.87076	5.156295	5.49447	7.50319	5.75519	5.50529	5.2824	5.47383	5.5302	5.21763	5.66771	5.91968	5.49838	5.81915	6.14938	6.35136	5.49106	5.99719	4.99013	5.59082	5.78807	5.3819	5.032	6.17617	5.79318	7.36742	7.222495	5.59523	5.49965	4.96971	6.17718	6.22004	5.84426	6.08166	5.35884	4.913825	5.47526	5.64922
645830	645830		5.9338	4.96839	4.9097	5.31798	5.00333	5.31328	5.10441	4.96685	5.29409	6.33797	5.000945	5.40423	6.34375	5.48571	5.30875	5.24058	5.46455	5.53736	5.34016	5.31233	5.11392	5.53955	5.72403	5.95096	5.88702	5.30555	5.77458	5.06557	5.25178	5.8343	5.59077	5.25045	6.05025	5.29576	6.60857	6.71519	5.25265	5.41223	5.159845	5.81651	6.826085	5.57181	5.79637	5.34559	4.80056	5.60102	5.62586
645832	645832		5.955715	5.62782	5.53343	5.80078	5.45809	5.57828	5.45578	5.68634	5.86267	5.88865	5.59067	5.82724	6.271185	5.87245	5.59754	5.42802	5.730615	5.64297	5.60486	5.73671	5.46968	5.932	5.7518	6.23693	6.22098	5.38099	5.9323	5.73599	5.84682	6.08965	5.69386	5.55972	5.90574	5.87259	6.43658	6.31164	5.64108	5.7567	5.76679	5.57336	6.1208	6.06425	6.09006	5.62249	5.47268	5.89128	6.15225
645834	645834		6.04593	5.2758	5.15063	5.58775	5.13451	5.34547	5.28993	5.32875	5.86995	5.70995	5.514765	5.66429	6.13251	5.68174	5.75317	5.2515	5.349	5.61069	5.39844	5.618	5.33106	6.06613	5.52928	6.25084	6.16146	5.90371	5.65466	5.15722	5.64602	6.11179	5.48618	5.42705	5.82451	5.79533	6.45689	6.32513	5.57377	5.48589	5.54216	5.55029	4.97927	5.64812	5.82847	5.4	5.333375	5.80552	5.89435
645835	645835		6.22179	5.70726	5.52565	7.156595	5.51174	5.85936	5.80431	5.74118	6.02827	6.41994	5.931735	5.99508	6.638835	6.03456	6.30476	5.53274	5.522585	6.08308	6.12331	6.11399	5.91566	6.3065	6.11833	6.56682	6.57182	6.341395	6.15399	5.96362	6.04964	6.2858	5.9677	5.70305	6.2066	6.30863	6.60394	6.59716	5.91368	5.97871	5.59484	5.80713	5.77776	6.39092	6.29603	5.58953	5.60549	5.97235	6.37868
645838	645838		5.57071	5.69494	5.64187	5.53338	5.77216	5.7975	5.48537	5.78844	5.61106	5.38826	5.53815	5.48325	5.54988	5.91428	5.62446	5.66468	5.787125	5.6355	5.57941	5.74218	5.72052	5.55981	5.6082	5.64911	5.45136	5.67137	5.60441	5.54183	5.566555	5.47944	5.51673	5.47625	5.46668	5.49015	5.47668	5.44876	5.81438	5.47857	6.30194	5.48455	5.95163	5.54161	5.60634	5.52187	5.63378	5.36383	5.391
645976	645976		4.83531	4.84074	4.7176	4.71052	4.942065	4.73219	4.80082	4.77557	5.67339	4.40947	4.69479	4	4.64788	4	4.77107	4	4.68827	4.68083	4.77043	4.659925	4.67621	4.76195	4.780445	4.83522	5.36364	4.79664	4.75375	4.80624	4.7966	4.7803	4.72738	4	5.75255	5.60929	5.58227	5.71364	4.72299	4.72053	4.34722	4.868685	4.80993	4.83915	4.835255	4.78036	4.788635	4	5.400565
645979	645979		4.9283	4.79147	4.714155	4.61758	4.885095	4.7483	4.78721	4.76879	5.6233	4.43524	4.83261	4	4.62534	4	4.78682	4	4.600815	4.70595	4.77513	4.70366	4.650155	4.7494	4.70504	4.78854	5.36649	4.81547	4.75688	4.79867	4.70791	4.78447	4.70271	4	5.94086	5.512145	5.67575	6.07727	4.69069	4.74091	4.21009	4.744575	4.8001	4.86444	4.802215	4.83876	4.77236	4.08587	5.22274
645984	bis(2-Nitrophenyl)sulfilimine		5.76697	5.6608	5.592	5.78785	5.39458	5.7393	5.57868	5.44024	6.39293	5.55868	5.51535	4.92448	5.49044	5.5984	5.722835	4.9679	5.10013	4.91817	5.28557	5.61526	5.6736	5.59998	5.59512	5.68686	5.72707	5.78313	5.60396	5.77247	5.8174	5.70123	5.74316	4.7931	5.59843	5.631485	5.72566	6.47493	5.75067	5.74725	4.553405	5.68547	5.61538	5.67894	5.78147	5.68542	5.6598	5.56144	5.73704
645991	645991		5.996385	5.729635	5.47388	5.71708	5.887275	5.58645	5.66867	5.73793	5.81716	4.80245	4.82827	4.76875	4.839305	4.810075	5.58314	4.68158	4.73015	4.93903	5.60403	4.83562	5.5607	5.79923	4.85242	5.79233	5.82877	5.686235	5.44803	5.57388	5.15129	5.62641	5.02459	4.60752	5.85827	5.59909	5.65604	5.70869	4.95289	5.63296	5.354955	5.36182	5.683645	5.73012	5.62706	5.48467	5.804875	5.18068	5.09848
646159	646159		5.732525	5.17482	5.295395	5.981485	5.403285	5.758205	5.417325	5.793635	7.090755	5.42418	4.73128	5.138355	5.589535	5.021835	4.94243	4.5673	5.34174	5.51539	5.219115	5.476315	5.29732	6.495095	5.15348	6.021435	6.09128	5.43929	5.24914	5.628035	5.68774	5.772045	5.32682	4.96967	6.983135	6.51939	6.494905	6.66121	5.44857	5.361095	4.694	5.37162	5.52537	5.70598	5.377745	4	4.8674	4.63421	6.678785
646160	646160		5.65031	4.65632	5.58082	5.33459	4.63662	5.42011	5.19393	5.49619	6.41541	5.38111	5.141415	5.05104	5.71473	5.42903	4.29478	4.67661	4.722295	5.40234	5.51434	5.25876	5.26101	5.65514	5.0874	5.46177	5.3008	5.42102	5.12751	5.63853	5.35657	5.39799	5.08543	4.7879	6.64853	5.48544	5.94757	6.31792	5.42836	5.15177	4.59665	NA	4.76188	5.41465	5.43512	4.66207	5.35684	4.73431	5.77976
646161	646161		4.86724	4.32078	4.556475	5.13187	4.2775	4.54206	4.25257	4.56882	6.37097	4.580025	4.45649	4.56662	4.93964	4.33495	4	4.12835	4.21042	4.67529	4.3564	4.48738	4.49567	6.17006	4.17434	5.755275	5.349445	4.798525	4.62042	5.98148	4.44714	4.47233	4.5726	4.0969	6.41747	6.37478	6.2149	6.30537	4.607	4.3282	4.08344	4.08595	4.1836	4.69677	4.455925	4	4.36654	4.324855	6.70547
646200	646200		5.3172	5.15	5.198035	5.62907	5.32609	5.4602	5.78717	5.6218	5.72317	5.3804	5.20034	5.48865	5.44954	5.50524	4.65255	5.42591	5.4616	5.5742	5.13118	5.60956	5.76069	5.60998	5.56236	5.45897	5.60238	5.83625	5.52816	5.56316	4.256085	5.31803	5.48224	5.6846	5.69875	5.713725	5.59976	6.22699	5.12222	5.08303	5.663	5.561225	5.79379	5.52392	5.00067	5.08381	5.07893	5.60473	5.51399
646278	Pyrido[3'		5.65767	5.380955	5.22769	5.65141	4.99163	5.35885	5.02774	5.57278	5.6237	5.84564	5.38705	5.45968	6.0667	5.54676	5.085195	5.52395	5.41981	5.55646	5.21991	5.52086	5.25818	5.37826	5.23797	5.44591	5.838155	5.721715	5.23417	5.02875	5.10387	5.42878	5.30379	5.46049	5.65963	5.383215	6.08152	6.4883	5.79852	5.52856	5.36615	5.695555	4.93779	5.44974	5.73758	4.93595	5.415165	6.164535	5.30548
646504	646504		5.18707	5.62481	5.66295	5.54241	5.283885	5.40187	5.340465	5.69618	5.66509	5.25815	4.74405	4.89674	5.38133	5.16707	4.78501	5.238945	5.329645	5.47278	5.19271	5.47086	5.63054	5.47426	5.24252	5.40446	5.48797	5.713375	5.32802	5.56748	4.94386	5.1517	5.26336	5.59308	5.79722	5.5927	5.40946	6.2624	5.24236	5.16034	5.284165	5.1554	5.65312	5.49432	5.01978	4.95226	5.34975	4.711425	5.48022
646714	2		6.94641	6.689385	6.588755	6.81571	6.42419	7.36284	6.84346	7.24696	6.985715	6.94639	6.223805	6.33433	8	6.952085	6.769095	6.588995	6.47239	6.888825	6.9325	6.818835	6.906935	6.756485	6.81053	6.67975	6.82946	6.683455	6.624575	6.604975	6.53896	6.718825	6.6292	6.39353	7.38069	6.59642	7.11115	7.2447	7.023905	7.045935	6.69995	6.99024	6.801615	7.11341	7.503535	6.51748	6.44063	6.600325	6.6662
646923	646923		5.25287	5.34329	5.64361	5.80918	5.37719	5.12936	5.33333	5.53323	5.71756	5.22304	4.20188	4.65437	5.52951	5.19573	5.74162	4.91042	5.6447	5.91932	5.325395	5.77903	5.47862	5.49313	5.53116	5.36766	5.51534	5.90628	5.56156	5.64786	4	4.95	5.06417	5.41797	5.68493	5.953075	5.55421	5.896765	4.30072	4.87658	5.07253	5.52086	5.47251	5.38357	4.08225	4.46292	5.10933	4.36472	5.49143
646946	Rhodium		6.99227	6.68019	6.7262	7.15857	6.885815	6.51689	6.54148	6.924835	6.85367	6.489435	5.81194	6.44864	6.7588	NA	6.67842	6.70688	7.71461	7.52155	7.121615	6.41574	7.13993	6.987705	6.64474	6.980005	6.61439	4.75976	6.67472	6.72013	6.452175	6.40412	6.8664	6.48789	6.85674	8	6.44186	6.4461	4	6.845815	5.89518	6.23202	6.80656	6.457955	5.5726	5.57935	6.9184	6.26206	6.88218
647062	Tris(N		4.60947	4.6792	4.69105	4.92087	4.531765	4.61973	4.22081	4.59914	7.044475	4.39687	4.195265	4.028835	6.308935	4.306105	5.53024	4.245925	4.3668	7.09726	4.450895	4.41005	4.277405	6.65595	4.487835	4.50445	4	4.498245	4.44732	4.473825	4.76914	4.72224	4.62105	4.63972	6.23815	6.84488	4.60118	4.61544	4.460175	4.34733	4	4.08826	4.68829	4.517575	4.61186	4	4.013725	4.32751	5.394545
647131	647131		6.07485	5.87304	5.81757	5.98615	5.988825	5.824245	5.92575	5.7875	6.07625	5.81153	6.16933	6.01703	5.944515	5.88106	5.82036	5.878195	6.19206	6.41546	6.39749	5.80901	5.84176	5.823535	5.88527	5.956345	5.947795	5.981865	5.9765	6.065545	6.33962	6.077405	6.005835	5.84759	6.621025	6.925745	6.77833	6.49158	6.230065	5.90692	5.82506	5.84491	6.08333	5.9699	6.11081	5.940855	5.82245	6.009095	6.481875
647247	647247		5.228745	5.45531	5.50735	5.5864	5.13616	5.53055	5.50145	5.57408	5.69096	5.35251	5.212735	5.33621	5.47173	5.286945	5.23971	5.240955	5.71622	5.56974	5.29528	5.66685	5.65022	5.5562	5.43052	5.457545	5.48698	5.56023	5.73927	5.67586	4.95238	5.38739	5.36284	5.60013	5.48664	5.54287	4.77712	6.27668	5.21927	5.26708	5.516015	5.36461	5.80966	5.36869	5.06121	5.240575	4.89681	5.45561	5.58381
647322	647322		5.79575	6.27514	6.49559	6.099405	6.01549	5.95631	6.091905	6.03955	6.26822	5.40063	4.85619	5.96487	5.815325	5.83515	6.37103	5.13645	6.60568	6.49916	6.322535	5.79454	6.14558	5.655835	6.63169	6.05358	5.983145	6.42423	6.115475	5.995735	5.160185	5.67207	5.40817	6.000455	6.011255	6.50247	5.853445	6.8954	5.46805	5.61889	6.57127	NA	6.9076	5.881455	5.470155	5.04952	5.81217	6.04718	5.935185
647325	647325		4.393175	4.97945	4.66094	4.90888	4.578865	4.5463	4.609645	4.71491	4.8187	4.352675	4.53349	4.522305	4.648925	4.65559	4.67351	4.21317	4.85696	4.56206	4.858725	4.534315	4.751555	4.50255	4.349795	4.486645	4.568655	4.72921	5.06426	4.56551	4	4.41713	4.390895	4.65504	4.383035	4.885	4.372065	5.281485	4.428005	4.439785	4.8208	NA	4.70243	4.584085	4.420455	4.41121	4.3138	4.60664	4.812225
647751	647751		5.944495	4.97801	4.99185	4.83148	4.93151	5.72951	4.98633	5.06609	6.22888	5.72673	4.94513	5.6597	6.13729	5.33962	5.53868	5.26454	6.05476	5.44794	5.89831	5.32143	4.91706	5.93012	5.13768	6.14725	5.95751	5.38794	5.45455	5.10486	5.39738	5.61927	5.78078	5.178235	5.86033	5.57819	6.49937	6.4674	5.19059	5.2944	4.89993	5.18468	5.4097	5.83434	5.49451	5.22811	4.81099	4.95275	5.34725
647758	647758		5.51981	4.74844	4.79226	4.78694	4.793475	4.763	5.023405	4.76168	5.57727	4.8063	4.77567	4.75468	5.3105	4.83015	4.83472	4.8689	4.96334	5.550055	5.147465	5.31121	5.28849	5.672645	5.13994	5.579065	5.633445	5.273635	5.66564	4.821535	4.84473	4.87238	5.18631	4.82779	5.638775	5.719715	5.6749	5.560215	4.93277	4.94777	4.7255	4.75991	4.87034	5.32222	4.9221	4.84433	4.735655	4.791495	5.72915
647889	N-(17.beta.-Dimethylamino-3.bet		5.779655	5.72745	5.74173	5.8441	5.80296	5.74183	5.75517	5.71613	5.70192	5.76602	5.705995	5.77179	6.00077	5.78771	5.813995	5.748195	5.76869	6.15552	5.78122	6.120925	5.77532	6.37452	5.77222	5.84056	6.42401	6.16325	5.77254	5.78174	5.76123	6.39007	5.7313	5.76922	6.537815	6.36878	6.24687	5.82093	5.77933	5.82305	5.752955	5.788485	5.78805	6.36877	5.744045	5.69018	5.727545	5.672155	5.7849
647939	647939		4.84665	4.83795	5.34537	4.96783	4.95429	4.80643	5.39563	4.78237	4.79022	4.77042	4.788505	4.897355	5.01987	4.78392	5.243205	4.78525	4.86465	4.88653	4.81382	4.80646	4.77897	5.27242	5.69058	4.897505	5.07379	4.83978	4.82174	4.78977	4.78012	4.86843	4.8325	4.724415	4.90221	5.42604	4.94352	5.25779	4.95878	4.82109	5.095545	4.73548	4.92863	4.80654	4.80243	4.88927	4.81521	4.81155	5.7271
647940	647940		4	4.373	4.353165	4.37622	4.33815	4.387345	4.376395	4.36716	4.68961	4	4.66652	4	4.34028	4.33867	4.84202	4.33879	4.35349	4.34829	4.317925	4.357825	4.35186	4.35661	4.19678	4.445305	4.46518	4.374495	4.64593	4.323055	4.33052	4.31402	4.36097	4	4.70655	5.20028	4.57557	4.62897	4.359725	4.495405	4.40711	4.69321	4.269355	4.357785	4.382645	4.36499	4.333885	4.63152	4.38273
648147	648147		4.77332	4.47917	4.66578	4.53436	4.68728	4.97223	4.57536	4.71942	4.85652	4.36068	4.122195	4.68797	4.469805	4.34549	4.888065	4.23394	4.42172	4.71522	4.59218	4.56309	4.624235	4.54388	4.52587	4.76876	5.12678	4.86266	4.63979	4.911225	4.88943	4.76445	4.49989	4.2032	6.31737	5.47672	5.5296	6.053325	4.78352	4.566475	4.31815	4.63412	4.81468	5.39006	4.671385	4.617415	4.76542	4.39474	4.53646
648148	648148		4.75776	4.6435	4.74295	4.74515	4.66616	4.905025	4.62521	4.79536	4.79152	4.51341	4.84072	4.667405	4.76644	4.70775	4.91934	4.51566	4.56366	4.7625	4.7693	4.66083	4.664975	5.024805	4.69945	4.70179	5.02017	5.029965	4.80627	4.85759	5.08836	4.67533	4.81536	4.72665	5.58546	5.4398	5.05155	5.32987	4.72016	4.741745	4.73779	4.84498	5.17763	5.2932	4.679345	4.781575	4.63957	4.672945	4.74557
648150	648150		4.72984	4.71722	4.64893	4.54821	4.70349	4.798	4.67634	4.72569	4.757285	4.22138	4.40132	4.70814	4.687115	4.4291	4.838065	4.43888	4.55958	4.725275	4.58326	4.65869	4.563845	4.65262	4.39954	4.68461	5.0576	4.81772	4.70029	4.82273	4.76567	4.51757	4.64753	4	5.66212	5.45513	5.41962	5.48044	4.72836	4.66328	4.64805	4.73656	4.800975	5.18739	4.703745	4.766345	4.63257	4.817795	4.75718
648322	Incarnal		5.28921	5.74936	4.749915	5.30298	5.56515	5.20109	5.640895	4.81556	5.79385	4.70445	4.792805	4.713845	4.72392	4.70312	5.798085	4.76861	4.75153	4.74563	5.5117	4.77614	4.365045	5.61664	4.705635	5.51469	5.93844	5.6479	4.78959	5.83601	5.6615	5.30223	4.73158	4.73057	6.57375	6.16528	6.35333	6.344775	4.97096	5.027225	4.841195	5.740825	5.830845	5.77274	5.65227	5.735245	5.66723	4.654585	5.822805
648543	N-(3		6.4248	6.41866	6.31649	6.545985	6.33914	6.12116	6.53375	6.51258	6.46431	6.22279	5.72666	5.79167	6.41932	6.33877	6.393425	6.2354	6.60672	6.34101	6.10326	6.58934	6.62297	6.51237	6.42568	6.41201	6.68335	6.72474	6.60725	6.61272	4.51033	6.23613	6.15277	6.34145	6.33454	6.92868	6.27783	6.646785	5.62859	6.18928	6.20475	5.983545	6.44302	6.28622	6.11529	6.07243	6.37149	6.09049	6.49652
648556	648556		4.9658	5.42434	5.43935	5.19591	4.93834	5.15752	5.23208	5.31342	5.59806	5.31985	4.81693	4.70833	5.18252	5.13981	5.49986	4.65418	5.26108	5.33106	4.89646	5.34649	4.98254	5.47748	5.10617	5.26402	5.391915	5.31302	5.38717	5.40038	4.7494	4.67875	5.12067	5.43062	5.32666	5.47245	5.35684	5.45357	5.01682	4.69466	5.26136	4.91734	5.44931	4.91828	4.65515	4.85264	4.91542	4.81563	5.403185
648581	648581		7.16477	7.51222	6.77475	7.7732	8	6.97102	7.594405	6.67153	6.920695	7.13482	4.221155	7.57562	7.1566	6.904835	7.01803	7.45269	8	7.15297	6.99434	6.57607	7.47	4.82844	5.57394	7.17845	8	7.786325	7.77934	7.5098	4.37223	7.20968	5.85801	6.43774	7.76044	7.79883	7.67939	8	5.37345	6.60258	4.588445	4.6065	6.55281	6.744205	6.676435	4	5.40232	4.339245	4.395675
649666	649666		4.94992	4.7569	4.75461	4.83441	4.78282	4.77999	4.77675	4.8807	4.83445	4.69077	4.7449	4.72622	4.71527	4.66565	4.76833	4.75682	4.77993	4.73611	4.8719	4.68709	4.7436	4.6582	4.649585	4.80876	4.8701	4.70888	4.75505	4.90325	5.547915	4.77417	4.70275	4.67376	5.63226	5.60814	5.68606	5.60542	4.80669	5.48765	4.62662	4.761305	4.81955	4.97344	4.892	4.72395	4.86123	4.73035	4.7258
649890	Flavopiridol		7.63113	6.85036	6.99184	7.545575	7.18346	7.41307	7.21513	7.526	7.062945	7.03446	6.81932	7.162285	7.39993	7.38541	7.49103	7.27009	7.42037	7.330945	7.33924	6.97931	7.42374	6.75098	6.888215	7.59671	7.40692	7.304175	7.44762	7.44608	7.29472	7.407665	7.4533	6.383475	7.41613	6.612915	7.426425	7.47154	7.493435	7.17075	7.217315	7.59299	7.73789	7.311165	7.54666	7.205845	7.046885	7.56224	7.429885
649900	649900		6.72976	5.92122	6.06636	5.93193	5.70576	5.93775	5.91024	5.88832	6.37127	5.83549	5.493135	5.83641	6.33243	5.7003	5.94135	5.73951	5.62495	5.94201	5.75228	5.88291	6.17554	6.30858	5.73754	6.54861	6.88631	6.23397	5.95389	5.870155	5.82773	5.85504	5.78229	5.310105	7.32843	6.51259	6.67048	6.95058	5.8754	6.373645	5.86186	6.2237	6.10387	6.29788	6.14073	5.85053	5.85437	5.85534	6.05875
649904	649904		5.79537	5.6673	4.91966	4.80791	5.50327	5.365615	5.48239	5.3015	6.09281	4.72051	4.71723	4.78195	4.72867	4.80492	5.73807	4.77101	4.81036	5.55052	5.0391	4.789405	4.90889	5.38694	4.97618	5.8108	5.7786	5.56413	5.79822	5.27426	4.931135	5.3291	4.84961	4.765615	6.09146	5.93409	5.67547	5.7799	5.63966	5.55782	4.84966	5.71561	5.82	5.74964	5.62691	5.46893	5.33999	5.09546	5.58252
649910	649910		5.82959	5.16164	5.26043	5.24206	5.44014	5.65116	5.50531	5.44891	5.579385	4.84896	4.75197	4.86635	5.17397	4.8673	5.47103	5.04368	5.20722	5.69152	5.35764	5.12629	5.77237	5.46156	5.20566	5.81773	5.74273	5.64745	5.69871	5.06798	5.42859	5.61136	5.48907	4.762165	5.78956	5.60438	5.66291	5.61989	5.33796	5.45361	4.92137	5.67424	5.63635	5.82363	5.39257	5.61123	5.53147	5.32001	5.44475
650396	Tyloindicine		8.79858	8.41483	8.52073	8.54943	8.38522	8.43242	8.49156	8.393235	8.49328	8.39512	8.21676	8.37596	8.51958	8.186535	8.420015	8.510125	8.58387	8.35137	8.21132	8.351255	8.32658	8.32162	8.38567	8.72428	8.49613	8.41904	8.45	8.210945	8.54775	8.40528	8.13835	8.249035	8.51814	8.592	8.46168	8.46093	7.966605	8.37426	8.30131	8.41767	8.29795	8.43057	8.51221	8.14019	8.15885	8.41373	7.94658
650599	1		4.966565	4	4.300705	4.37461	4	4.295125	4.24738	4.64575	4.87238	4.30721	4.30313	4	4.309045	4.65452	4.93369	4.51729	4.34187	4.963455	4.772685	4.38332	5.10587	4.192065	4.33207	5.2908	4.88874	4.640595	4.375325	5.125885	4.35805	4.97413	5.04807	4.48719	6.07909	5.41853	5.413605	5.41245	4.57662	4.29555	4	4.72949	4.61961	4.750265	4.41487	4	4	4.36483	4.289505
650717	Stipiamide		6.998185	5.18072	4.87983	6.29348	4.91507	8	4.91999	4.99776	5.55736	5.37953	5.325255	4.82229	5.29924	4.90291	5.40065	4.83097	4.92752	4.92366	4.89682	7.82059	4.85071	4.93489	4.93471	7.22068	4.87559	4.89268	4.97434	5.72555	4.90525	5.15468	4.931875	4.85123	5.21756	6.438965	5.11825	5.944515	5.42729	4.89355	4.901315	4.84697	4.86733	4.8338	5.90737	4.855315	7.46115	4.93464	4.862005
650718	Roseophilin		6.75095	5.88655	6.42353	6.54378	5.85011	6.13176	6.40129	5.88639	6.38041	5.94507	5.90177	5.99983	6.47521	6.110795	5.77256	5.76862	5.82477	5.97964	5.95799	5.939435	6.07287	6.59826	6.467075	6.52894	6.37892	6.04395	6.46998	6.215305	5.94347	6.26098	5.90013	5.79467	6.63984	6.50045	6.26453	6.53453	5.95846	5.93665	5.60833	5.698495	6.044395	6.28599	5.99542	5.61532	5.76724	6.01975	6.30525
650744	650744		5.397885	4.77259	4.70588	4.8391	4.85085	4.76658	4.83071	4.89279	4.75037	4.67605	4.55992	5.2742	4.83827	4.96226	4.75471	4.73237	4.7179	4.76145	5.42551	4.82775	4.74543	4.54021	4.84261	4.91877	4.584	4.69916	5.44529	4.77828	5.08138	4.69542	4.81837	4.74571	5.70868	5.43373	5.6363	5.61609	4.66006	4.580265	4.37222	5.3545	4.84521	4.60664	4.70959	4.61476	4.66766	4.69598	4.74545
650748	650748		4.79039	4.72183	4.694555	4.77326	4.83595	4.74493	4.73715	4.7895	4.85942	4.70674	4.71967	4.88025	4.75971	4.75816	4.77516	4.74323	4.612975	4.78049	4.72296	4.73145	4.68271	4.76361	4.44322	4.8003	4.87678	4.83142	4.74475	4.70521	4.766315	4.69554	4.7577	4.74244	5.44606	5.2186	5.54163	5.55852	4.73602	4.6974	4.73719	NA	4.85387	4.77475	4.76568	4.802985	4.74523	4.66475	4.7187
650765	4-Ethyl-N-(3		6.2406	6.598265	6.72441	6.614835	6.41709	6.19595	6.638035	6.60239	6.67369	6.195945	5.211725	5.91304	6.43268	6.26804	6.021145	6.298715	6.52171	6.423035	6.08323	6.694745	6.5493	6.50701	5.97626	7.19165	6.962065	6.838935	7.44892	6.670565	4.768305	6.1565	6.06899	6.518625	6.48369	7.058295	6.406405	7.550315	6.151385	6.14674	6.43626	6.15036	6.66767	6.42532	5.794025	4.60906	NA	5.75	6.50468
650766	4-Ethyl-N-(3		6.26599	6.46771	6.47053	6.747035	6.62294	6.18691	6.38517	6.88002	6.56147	6.424845	5.113345	5.51724	6.73296	5.80183	5.545115	6.12292	6.05465	6.4018	6.17336	6.6956	6.51207	6.48086	8	6.645595	7.34936	6.94503	7.39935	6.718265	4.69504	5.64964	6.19144	6.484355	6.544125	7.06073	6.569745	7.286465	5.52099	5.935575	5.84962	4	6.67814	6.113305	5.38071	4.97043	4.76526	5.52309	6.62661
650769	4-Ethoxy-N-(3		6.17234	6.27761	6.39323	6.29263	6.30513	5.99621	6.394925	6.342225	6.5383	6.1707	4.19448	5.34114	6.36845	6.00861	5.101835	5.8641	5.9413	6.268085	5.751275	6.419785	6.31985	6.43854	6.112505	6.364295	6.45428	6.4397	6.63256	6.461695	4.30397	5.459955	6.113455	6.145355	6.106255	6.591515	6.24254	6.59097	5.448705	6.04302	5.853805	5.69744	5.96009	6.16745	4.88838	4.91429	4.82766	5.19445	6.43989
650770	4-Ethoxy-N-(3		6.03539	4	6.46397	6.261455	5.681615	5.761935	6.29451	6.28325	6.448	5.910555	4.82108	5.35352	6.290555	6.19541	5.324725	5.4566	5.74812	6.271045	5.52329	6.37064	6.2949	6.38531	6.04646	6.282765	6.4951	6.51865	6.6513	6.42792	4.45425	5.62416	5.894285	5.93354	5.762055	6.425505	6.22006	6.540935	5.059245	5.10444	5.63515	5.37744	5.71772	5.898655	5.25138	4	4.696855	5.3954	6.27351
650771	4-Methylthio-N-(3		5.15062	4.944585	5.45512	4.864175	4.600815	4.80704	5.279275	4.977915	5.32317	4.94988	4.362675	4.49818	5.28267	4.9691	4.77144	4.59427	4.813195	4.95119	4.684665	5.08718	5.00329	5.34128	4.957225	5.18687	5.396845	5.38877	5.39881	5.17306	4.3065	4.577905	4.75405	4.829335	5.001995	5.467445	5.310155	5.380075	4.67949	4.718	4.725725	4.69879	4.94993	4.85649	4.615025	4.42788	4.56195	4.54822	5.33004
650772	4-Methylthio-N-(3		5.27166	5.142695	5.50973	5.340385	5.274875	5.264225	5.317175	5.360235	5.54556	5.127605	4.56038	4.629545	5.403585	5.276595	5.17809	4.9909	5.316775	5.41399	5.116635	5.422275	5.5252	5.46308	5.30813	5.290145	5.51232	5.52333	5.76597	5.479165	4.555715	5.110735	5.1102	5.323605	5.270805	5.75998	5.249395	5.78796	4.96129	4.99825	4.846015	4.95291	5.20204	5.075465	4.97665	4.70817	5.050375	4.87958	5.46866
651078	1H-Pyrrolo[1		6.208015	7.68908	6.155485	7.66537	7.31719	7.75186	5.87857	7.22597	7.57792	7.36466	6.88576	7.02846	7.71688	7.38978	5.80391	7.5188	6.313775	7.5071	7.71141	7.65847	6.72288	6.01244	7.71798	7.37506	7.6965	4.86841	7.52653	7.2602	7.179245	7.54197	6.6312	7.26126	6.7159	6.87191	5.98385	6.28238	6.70722	6.293825	7.47167	7.42476	7.26581	7.30292	7.29321	7.04587	7.5787	6.15651	6.67392
651080	6-N-aziridinyl-7-methyl-2		7.61542	7.6278	7.56268	7.368565	7.55554	7.446075	7.74332	7.74328	7.83147	7.49739	6.66356	7.30435	7.98686	7.59881	5.63454	7.46169	7.654895	7.63733	7.51617	7.61277	7.72418	6.89797	7.53786	7.74802	7.77575	7.713435	7.74326	7.26512	7.14328	7.59931	6.9605	7.46581	6.86767	7.54571	6.34978	6.40562	7.6137	7.50755	7.21487	7.47693	7.78819	7.56736	7.6548	6.885595	6.90516	7.20255	6.96908
651084	1H-Pyrrolo[1		5.34473	5.70121	5.39556	4.893195	4.82202	4.99652	4.76892	5.58307	5.43237	4.69204	4.98876	4.7557	4.76479	4.675555	5.70562	4.7709	4.68131	5.2487	5.14517	4.771395	5.51604	5.12984	4.83964	5.51917	5.16835	4.857365	4.78879	5.77278	5.680415	5.39746	4.80104	4.84395	6.04353	5.57844	5.7888	5.62669	4.79148	5.080555	4.68379	4.76125	5.60754	5.17018	4.96412	4.77726	5.66387	4.82978	4.75995
651590	651590		6.697525	6.468005	4.78184	6.397355	4.8687	5.1154	5.30808	4.95926	6.869965	4.73115	4.74148	4.61536	4.75836	4.73504	4.94601	4.44473	4.77362	5	4.83937	4.572415	4.99136	5.74141	5.03842	5.47556	5.566555	4.93062	4.904245	4.93437	8	5.34839	4.72343	4.74788	6.30907	5.81689	5.81154	6.10036	4.79703	4.84572	6.30468	5.34624	5.218045	5.55245	5.23411	5.112355	4.804655	4.54654	5.51916
651593	651593		4.81066	5.7261	4.72202	4.76876	4.8463	4.75577	5.27506	4.76714	5.78041	4.59958	4.67907	4.7457	4.71997	4.695695	5.702165	4.62728	4.83411	4.82946	5.256505	4.781135	4.715405	4.84011	4.74776	5.56677	5.76094	5.52324	4.87811	5.637195	5.11308	5.5625	4.74624	4.61911	5.82321	5.68127	5.70306	5.678615	5.46849	4.7355	4.773725	5.700685	5.74071	5.54274	5.46855	5.40354	5.64291	5.356245	5.75973
651727	.alpha.-Cyclopentoblastine		6.63748	6.91222	6.53878	7.35389	6.44324	6.88797	6.84887	7.02024	7.65473	6.72721	6.32209	6.339825	6.59694	7.0791	6.278575	6.916175	7.2074	6.8963	6.70452	6.85546	6.70916	6.88095	6.47905	6.58168	6.7202	6.353855	7.14667	7.6326	6.100815	6.61019	6.37232	6.72501	6.662	7.15336	6.61449	6.79904	5.44981	6.31228	6.60005	6.1382	6.67673	6.35234	6.33717	5.810195	6.56284	6.59433	6.88089
651827	651827		5.43051	4.89836	5.42472	5.03169	5.06922	4.83822	5.41684	4.850105	4.88698	4.7818	4.7348	4.90336	5.1375	4.72699	4.921955	4.89147	4.978115	4.95568	5.13406	4.84749	4.93313	4.9836	4.94969	5.15625	4.78198	4.70617	4.92517	4.85631	4.87442	4.77121	4.90095	4.74521	5.48584	5.33444	5.51611	5.515785	4.77517	4.84916	4.72685	4.73473	4.86343	4.83644	4.95341	4.73261	4.89779	4.72769	5.01709
652112	652112		6.38185	6.37093	6.57462	6.56746	6.7123	6.47003	6.62844	6.537	6.72444	6.35609	4.80753	6.47291	6.584705	6.31288	6.50251	6.30902	5.63458	6.655925	6.17201	6.67327	6.68483	6.49457	6.60142	6.67198	6.464	6.45759	6.63225	6.70527	4.04511	6.47996	6.43846	6.55699	6.74639	6.69881	6.45168	6.77009	5.77642	6.46796	NA	6.510465	6.66039	6.43994	6.493115	5.759485	5.707325	6.59697	6.70938
652173	652173		6.3106	6.20794	5.29957	6.136315	4.775485	6.60141	5.41857	7.24277	6.52368	6.78508	6.03728	6.20947	6.867115	6.516425	5.89644	7.017635	7.014065	6.915635	5.99184	7.13253	6.8018	5.26571	5.87153	6.937485	5.892595	6.53524	6.24999	6.72166	6.16204	6.272865	7.268555	7.089065	6.78351	6.997005	6.53368	6.57165	7.26276	6.1404	7.48502	5.8163	6.64242	6.295555	7.25549	4.85951	5.9402	5.89298	4.67408
[truncated: 396 more rows]
[truncated: 13 more columns]
