# Supplementary material for: A p-Median approach for predicting drug response in tumour cells
Source: BMC Bioinformatics. 2014 Oct 29;15(1):353. doi: 10.1186/s12859-014-0353-7 (PMC4222443; doi:10.1186/s12859-014-0353-7)
Supplement: Additional file 3 — Liu miRNA expression data. miRNA expression profiles of NCI-60 cell lines: 422 miRNA for 60 cell lines. [file 12859_2014_353_MOESM3_ESM.txt]

Experiment Name	Probe Name	mirbase_name	accession	BR:MCF7	BR:MDA_MB_231	BR:HS578T	BR:BT_549	BR:T47D	CNS:SF_268	CNS:SF_295	CNS:SF_539	CNS:SNB_19	CNS:SNB_75	CNS:U251	CO:COLO205	CO:HCC_2998	CO:HCT_116	CO:HCT_15	CO:HT29	CO:KM12	CO:SW_620	LE:CCRF_CEM	LE:HL_60	LE:K_562	LE:MOLT_4	LE:RPMI_8226	LE:SR	ME:LOXIMVI	ME:MALME_3M	ME:M14	ME:SK_MEL_2	ME:SK_MEL_28	ME:SK_MEL_5	ME:UACC_257	ME:UACC_62	ME:MDA_MB_435	ME:MDA_N	LC:A549	LC:EKVX	LC:HOP_62	LC:HOP_92	LC:NCI_H226	LC:NCI_H23	LC:NCI_H322M	LC:NCI_H460	LC:NCI_H522	OV:IGROV1	OV:OVCAR_3	OV:OVCAR_4
RNA: Agilent Human miRNA (V2)	hsa-let-7a	hsa-let-7a-1	MI0000060	5.78223	6.80613	6.36882	5.26004	5.96059	6.13307	6.46914	6.02034	6.14966	6.75152	5.98574	5.28473	5.53941	5.01273	6.13299	5.71844	5.59437	4.45621	4.13945	5.56753	3.25477	6.69342	5.33822	5.1575	5.3867	6.05263	5.21388	5.51092	5.9959	5.35463	5.2252	5.20674	6.08902	6.11443	5.87831	5.03331	7.24138	6.34742	5.34675	4.96182	5.32933	4.2913	5.60288	4.4935	5.43717	5.8465
RNA: Agilent Human miRNA (V2)	hsa-let-7a(2)	hsa-let-7a-2	MI0000061	5.78223	6.80613	6.36882	5.26004	5.96059	6.13307	6.46914	6.02034	6.14966	6.75152	5.98574	5.28473	5.53941	5.01273	6.13299	5.71844	5.59437	4.45621	4.13945	5.56753	3.25477	6.69342	5.33822	5.1575	5.3867	6.05263	5.21388	5.51092	5.9959	5.35463	5.2252	5.20674	6.08902	6.11443	5.87831	5.03331	7.24138	6.34742	5.34675	4.96182	5.32933	4.2913	5.60288	4.4935	5.43717	5.8465
RNA: Agilent Human miRNA (V2)	hsa-let-7a(3)	hsa-let-7a-3	MI0000062	5.78223	6.80613	6.36882	5.26004	5.96059	6.13307	6.46914	6.02034	6.14966	6.75152	5.98574	5.28473	5.53941	5.01273	6.13299	5.71844	5.59437	4.45621	4.13945	5.56753	3.25477	6.69342	5.33822	5.1575	5.3867	6.05263	5.21388	5.51092	5.9959	5.35463	5.2252	5.20674	6.08902	6.11443	5.87831	5.03331	7.24138	6.34742	5.34675	4.96182	5.32933	4.2913	5.60288	4.4935	5.43717	5.8465
RNA: Agilent Human miRNA (V2)	hsa-let-7a*	hsa-let-7a-1	MI0000060	-4.00187	-3.52926	-3.94772	-3.80239	-3.41228	-3.48907	-3.06416	-3.86184	-4.30556	-3.38297	-3.05452	-3.64656	-3.61457	-3.39764	-3.03782	-4.11624	-3.68703	-4.20351	-3.54526	-3.16745	-1.37984	-3.20055	-2.90483	-2.26044	-4.2572	-3.34473	-3.45097	-3.67336	-2.60742	-3.21253	-3.36034	-4.56645	-3.22795	-3.08513	-2.89084	-4.32847	-3.4968	-3.60636	-4.06682	-3.91625	-4.28534	-3.1765	-3.90315	-3.74759	-3.0705	-3.45364
RNA: Agilent Human miRNA (V2)	hsa-let-7a*(2)	hsa-let-7a-3	MI0000062	-4.00187	-3.52926	-3.94772	-3.80239	-3.41228	-3.48907	-3.06416	-3.86184	-4.30556	-3.38297	-3.05452	-3.64656	-3.61457	-3.39764	-3.03782	-4.11624	-3.68703	-4.20351	-3.54526	-3.16745	-1.37984	-3.20055	-2.90483	-2.26044	-4.2572	-3.34473	-3.45097	-3.67336	-2.60742	-3.21253	-3.36034	-4.56645	-3.22795	-3.08513	-2.89084	-4.32847	-3.4968	-3.60636	-4.06682	-3.91625	-4.28534	-3.1765	-3.90315	-3.74759	-3.0705	-3.45364
RNA: Agilent Human miRNA (V2)	hsa-let-7b	hsa-let-7b	MI0000063	4.23196	4.23796	5.7976	4.3711	2.36863	5.09845	5.68546	5.00247	5.32154	6.06709	5.34191	4.1073	4.93036	3.43189	5.54889	4.86956	4.82795	3.77529	2.10265	3.39604	-1.24166	4.95862	3.7815	3.17105	1.25142	5.54691	4.30654	3.04075	5.2558	4.09116	3.40029	3.35253	4.96487	4.89539	4.35277	3.52475	6.36177	3.70311	4.22913	2.03821	3.86079	3.08944	3.90492	2.73267	4.61328	5.59081
RNA: Agilent Human miRNA (V2)	hsa-let-7c	hsa-let-7c	MI0000064	2.83601	2.70138	4.05892	2.97867	1.26477	3.52368	4.4207	3.75572	4.02292	5.08569	4.10811	2.22807	2.93962	1.68832	3.99371	2.6766	2.59745	2.34941	0.41691	1.81064	-1.37984	2.20916	2.75868	0.48907	0.94036	3.03253	2.99921	2.53731	2.68286	2.14625	1.69956	2.24253	2.59202	2.39791	2.31388	1.51041	4.44431	1.67335	2.84215	1.56376	1.80477	2.01948	4.81703	1.47631	4.78075	3.53515
RNA: Agilent Human miRNA (V2)	hsa-let-7d	hsa-let-7d	MI0000065	4.34641	4.14174	2.80451	2.94228	0.05688	3.29515	2.30547	3.67077	3.35296	3.20291	2.64205	3.01521	3.54782	3.01163	3.44682	3.67268	3.39159	2.43206	1.90405	3.95838	-1.37984	4.48567	3.61416	4.00778	0.71951	3.7888	2.69749	3.07664	3.05418	3.46495	0.93651	1.44835	3.80105	3.54391	2.35552	3.23322	3.4466	1.20478	2.78424	3.6398	3.97422	2.34515	3.62812	1.57616	3.9034	3.26277
RNA: Agilent Human miRNA (V2)	hsa-let-7d*	hsa-let-7d	MI0000065	-3.55197	-3.13859	-4.41023	-3.44713	-3.41228	-3.41039	-3.09348	-3.86184	-4.30556	-3.69773	-3.20248	-3.64656	-3.61457	-3.12736	-3.17788	-3.7676	-3.68703	-4.38761	-3.54526	-3.07782	-0.27992	-3.01904	-2.27857	-2.26044	-4.2572	-3.34473	-3.97961	-3.11811	-2.60742	-3.17306	-2.59785	-3.56693	-3.22795	-1.48642	-2.30578	-4.32847	-3.4968	-3.60636	-4.37408	-3.84983	-3.78269	-3.1765	-2.48545	-4.02758	-2.71799	-2.60835
RNA: Agilent Human miRNA (V2)	hsa-let-7e	hsa-let-7e	MI0000066	3.83021	3.35848	2.88329	2.2353	2.84281	1.96232	2.88269	3.45092	3.05033	3.94108	2.57262	-2.89295	0.66794	1.59975	2.697	3.40077	-0.02295	0.58769	-3.54526	-1.92	1.94031	-2.53549	-2.90483	-2.26044	-3.79502	2.15076	2.27765	2.13217	2.26285	1.27794	2.01577	1.14416	2.37012	2.14555	3.96273	3.54677	4.14207	3.59742	3.80973	4.12096	3.81379	0.51999	2.28225	1.68909	3.77712	4.44282
RNA: Agilent Human miRNA (V2)	hsa-let-7e*	hsa-let-7e	MI0000066	-3.85048	-3.33692	-4.28107	-3.80239	-3.41228	-3.63916	-3.09348	-3.86184	-4.30556	-3.33568	-3.20248	-3.64656	-3.61457	-3.29938	-3.45342	-3.95869	-3.68703	-4.38761	-3.54526	-3.16745	-1.05077	-3.20055	-2.90483	-2.26044	-4.2572	-3.34473	-3.97961	-3.62572	-2.60742	-3.21253	-3.36034	-4.3138	-3.22795	-2.20042	-2.74741	-4.32847	-3.30275	-3.60636	-3.14418	-3.90725	-4.24103	-3.1765	-3.0967	-4.02758	-3.02274	-2.86128
RNA: Agilent Human miRNA (V2)	hsa-let-7f	hsa-let-7f-1	MI0000067	5.95692	6.57908	5.61363	4.90031	4.84627	5.65926	5.85093	5.76652	5.82714	6.25331	5.55228	5.58231	5.55277	4.73927	5.91916	5.61578	5.61377	4.82978	4.58985	6.24158	2.1888	6.78278	5.58305	5.6779	4.54903	5.59962	5.27943	5.29461	4.81906	5.18752	4.22101	4.64901	5.73844	5.63525	5.51604	5.20613	6.69602	5.46182	5.35928	5.41803	5.69477	4.19945	5.73958	4.15452	4.72072	5.44733
RNA: Agilent Human miRNA (V2)	hsa-let-7f(2)	hsa-let-7f-2	MI0000068	5.95692	6.57908	5.61363	4.90031	4.84627	5.65926	5.85093	5.76652	5.82714	6.25331	5.55228	5.58231	5.55277	4.73927	5.91916	5.61578	5.61377	4.82978	4.58985	6.24158	2.1888	6.78278	5.58305	5.6779	4.54903	5.59962	5.27943	5.29461	4.81906	5.18752	4.22101	4.64901	5.73844	5.63525	5.51604	5.20613	6.69602	5.46182	5.35928	5.41803	5.69477	4.19945	5.73958	4.15452	4.72072	5.44733
RNA: Agilent Human miRNA (V2)	hsa-let-7g	hsa-let-7g	MI0000433	3.90101	4.42272	3.68555	2.86764	0.73677	3.05089	3.3771	3.52665	3.45644	4.3692	3.2052	3.73342	4.28827	3.35396	4.25033	3.43974	4.47052	3.27463	3.2744	5.02474	-0.7205	5.69986	5.13879	4.70867	1.23488	4.27529	3.39171	4.09491	3.4756	4.07213	2.45663	2.14105	4.46036	4.1003	3.41312	3.33268	4.43374	3.21808	3.36803	3.86197	4.11295	3.03478	3.89208	2.8172	3.53291	4.49815
RNA: Agilent Human miRNA (V2)	hsa-let-7i	hsa-let-7i	MI0000434	4.51754	4.81564	5.18849	4.4307	-1.23145	3.77043	3.73663	5.28517	3.74226	3.51885	3.83472	3.19936	3.0999	2.96744	3.06348	5.22992	3.46628	2.59276	2.31906	3.83178	-0.12019	5.27076	4.35653	4.31484	2.67725	6.3675	4.28005	4.44958	5.96159	5.34729	3.11419	3.18732	5.35068	4.92164	5.63456	4.43919	5.91867	2.70878	5.27145	4.16822	4.44654	4.3101	3.86275	1.71305	3.46286	3.55476
RNA: Agilent Human miRNA (V2)	hsa-let-7i*	hsa-let-7i	MI0000434	-4.00187	-3.52926	-4.41023	-3.80239	-3.41228	-3.63916	-3.09348	-3.86184	-4.30556	-3.69773	-3.20248	-3.64656	-3.61457	-3.39764	-3.45342	-4.1044	-3.68703	-4.38761	-3.54526	-3.16745	-1.37984	-3.20055	-2.90483	-2.26044	-4.2572	-3.34473	-3.97961	-3.67336	-2.60742	-3.21253	-3.36034	-4.65498	-3.22795	-2.86227	-2.89084	-4.32847	-3.4968	-3.60636	-3.66097	-3.91625	-4.28534	-3.1765	-3.82202	-4.02758	-3.0705	-3.45364
RNA: Agilent Human miRNA (V2)	hsa-miR-100	hsa-mir-100	MI0000102	-1.70776	6.0753	4.44823	2.95251	-1.19953	4.6769	5.30873	3.66242	3.63513	4.20469	3.77087	-3.64656	-3.61457	4.0061	-3.45342	-4.11624	-3.68703	-0.15578	-3.54526	-3.16745	-1.37984	-3.20055	-1.03343	-2.26044	5.69469	2.00251	2.23025	3.7645	2.60715	1.62553	2.14239	4.37108	3.92063	4.27102	2.59573	2.34385	5.95567	5.67354	1.96326	-1.57012	-0.91922	1.84869	1.92284	-4.02758	1.49904	-1.45893
RNA: Agilent Human miRNA (V2)	hsa-miR-100*	hsa-mir-100	MI0000102	-4.00187	-1.37924	-3.44423	-3.80239	-3.41228	-2.49697	-1.7093	-3.86184	-4.28115	-3.53035	-3.15927	-3.64656	-3.61457	-2.65739	-3.45342	-4.11624	-3.68703	-4.38761	-3.54526	-3.16745	-1.37984	-3.20055	-2.90483	-2.26044	-0.95544	-3.34473	-3.65718	-3.67336	-2.60742	-3.21253	-3.36034	-2.65435	-3.22795	-3.53174	-2.89084	-4.32847	-1.55125	-1.57101	-4.37408	-3.91625	-4.28534	-3.1765	-3.90315	-4.02758	-3.0705	-3.45364
RNA: Agilent Human miRNA (V2)	hsa-miR-101	hsa-mir-101-1	MI0000103	0.46033	-0.57721	-1.46928	-0.22492	1.1887	-1.4401	-0.73357	-0.15498	-1.00746	-0.32747	-0.45088	0.02769	0.00128	0.02261	-0.03788	0.05017	0.01178	0.04784	-0.86009	1.88363	0.48098	1.00996	0.53531	0.36458	0.40813	-0.08839	-0.1513	0.42499	-0.2999	-0.08167	-0.41267	-0.33703	0.15081	-0.15971	0.42207	-1.23769	0.31818	-0.58668	-1.37388	0.00775	-0.46406	-0.55429	-0.47062	-0.12933	-0.82967	-0.25677
RNA: Agilent Human miRNA (V2)	hsa-miR-101(2)	hsa-mir-101-2	MI0000739	0.46033	-0.57721	-1.46928	-0.22492	1.1887	-1.4401	-0.73357	-0.15498	-1.00746	-0.32747	-0.45088	0.02769	0.00128	0.02261	-0.03788	0.05017	0.01178	0.04784	-0.86009	1.88363	0.48098	1.00996	0.53531	0.36458	0.40813	-0.08839	-0.1513	0.42499	-0.2999	-0.08167	-0.41267	-0.33703	0.15081	-0.15971	0.42207	-1.23769	0.31818	-0.58668	-1.37388	0.00775	-0.46406	-0.55429	-0.47062	-0.12933	-0.82967	-0.25677
RNA: Agilent Human miRNA (V2)	hsa-miR-103	hsa-mir-103-1	MI0000109	4.15775	4.00642	2.78262	2.99958	4.87006	3.48673	2.14643	3.27027	2.87891	2.98239	2.66954	4.34869	3.02383	3.22399	3.49854	3.72332	3.70919	3.29836	3.84689	3.94754	3.13139	5.0361	4.02161	4.15995	3.31704	3.33898	2.88568	4.30764	4.04641	3.69732	4.13842	2.88509	3.20692	3.02387	3.46739	2.89643	4.00732	2.40069	2.99551	4.14174	3.96139	2.81907	4.03118	3.34643	3.79626	4.41123
RNA: Agilent Human miRNA (V2)	hsa-miR-103(2)	hsa-mir-103-2	MI0000108	4.15775	4.00642	2.78262	2.99958	4.87006	3.48673	2.14643	3.27027	2.87891	2.98239	2.66954	4.34869	3.02383	3.22399	3.49854	3.72332	3.70919	3.29836	3.84689	3.94754	3.13139	5.0361	4.02161	4.15995	3.31704	3.33898	2.88568	4.30764	4.04641	3.69732	4.13842	2.88509	3.20692	3.02387	3.46739	2.89643	4.00732	2.40069	2.99551	4.14174	3.96139	2.81907	4.03118	3.34643	3.79626	4.41123
RNA: Agilent Human miRNA (V2)	hsa-miR-105	hsa-mir-105-1	MI0000111	-4.00187	-3.52926	-4.41023	-3.80239	-3.41228	-3.53362	-3.09348	-3.30686	-4.30556	-3.01203	-2.55163	-3.64656	-3.61457	-3.39764	-3.45342	-4.11624	-3.68703	-4.38761	-3.54526	-3.16745	-1.37984	-3.20055	-2.90483	-2.26044	-3.76031	-3.34473	-2.79922	-1.67321	-2.42029	-2.87235	-1.75218	-2.74213	-1.89003	-1.88108	-2.89084	-2.46235	-3.4968	-2.85137	-4.37408	-3.91625	-4.28534	-3.1765	-3.90315	-4.02758	-3.0705	-3.45364
RNA: Agilent Human miRNA (V2)	hsa-miR-105(2)	hsa-mir-105-2	MI0000112	-4.00187	-3.52926	-4.41023	-3.80239	-3.41228	-3.53362	-3.09348	-3.30686	-4.30556	-3.01203	-2.55163	-3.64656	-3.61457	-3.39764	-3.45342	-4.11624	-3.68703	-4.38761	-3.54526	-3.16745	-1.37984	-3.20055	-2.90483	-2.26044	-3.76031	-3.34473	-2.79922	-1.67321	-2.42029	-2.87235	-1.75218	-2.74213	-1.89003	-1.88108	-2.89084	-2.46235	-3.4968	-2.85137	-4.37408	-3.91625	-4.28534	-3.1765	-3.90315	-4.02758	-3.0705	-3.45364
RNA: Agilent Human miRNA (V2)	hsa-miR-106a	hsa-mir-106a	MI0000113	-1.23832	-0.59361	-2.07656	-0.24942	-0.99505	-1.50353	-1.39357	-1.13075	-1.53387	-1.1235	-0.71722	1.27371	0.78477	-0.25688	0.5306	-0.11522	0.63264	1.11443	1.95688	2.21254	2.04642	1.49634	0.32333	0.2894	0.67463	-2.67329	0.3405	-2.86443	-2.60742	-1.42524	-0.48814	-0.65884	-0.76718	-1.49878	-1.6671	-2.36743	-0.73696	-1.32564	-0.85779	-2.35121	-1.19054	0.66016	-0.13712	0.18715	-1.35285	-1.5366
RNA: Agilent Human miRNA (V2)	hsa-miR-106a*	hsa-mir-106a	MI0000113	-4.00187	-3.52926	-4.41023	-3.80239	-3.41228	-3.63916	-3.09348	-3.86184	-4.30556	-3.69773	-3.20248	-3.64656	-3.61457	-3.39764	-3.45342	-4.11624	-3.68703	-4.38761	-1.92102	-3.16745	-1.37984	-3.1508	-2.90483	-2.26044	-4.2572	-3.34473	-3.14666	-3.67336	-2.60742	-3.21253	-3.11952	-4.65498	-2.26381	-2.52188	-2.89084	-4.32847	-3.4968	-3.60636	-4.37408	-3.91625	-4.28534	-3.1765	-0.84912	-4.02758	-3.0705	-3.45364
RNA: Agilent Human miRNA (V2)	hsa-miR-106b	hsa-mir-106b	MI0000734	5.24125	3.89943	2.59487	2.66742	3.77797	3.14128	2.89466	2.47984	2.17709	3.62883	2.58221	3.51708	3.75969	2.94316	3.29338	3.9419	3.8517	3.69661	3.94015	4.48158	4.23111	6.01855	5.07275	4.58362	2.2732	4.36859	3.06559	3.79921	3.23767	3.55824	3.61881	2.14044	3.87969	3.4603	3.58772	2.81515	3.07325	3.55851	2.18614	4.35014	2.62341	2.903	4.02366	2.96621	2.34103	3.94248
RNA: Agilent Human miRNA (V2)	hsa-miR-106b*	hsa-mir-106b	MI0000734	-2.91569	-3.52926	-4.41023	-3.80239	-3.41228	-3.39637	-3.09348	-3.86184	-4.30556	-3.69773	-3.20248	-3.64656	-3.61457	-3.39764	-3.25525	-3.9898	-3.68703	-3.22618	-2.2585	-2.37041	-1.37984	-2.21951	-2.90483	-2.26044	-4.2572	-3.34473	-3.36834	-3.67336	-2.60742	-3.21253	-3.36034	-4.65498	-3.22795	-3.53174	-2.89084	-4.32847	-3.4968	-3.60636	-4.37408	-3.91625	-4.28534	-3.1765	-3.78231	-3.9136	-3.0705	-3.45364
RNA: Agilent Human miRNA (V2)	hsa-miR-107	hsa-mir-107	MI0000114	4.23818	4.11519	2.99518	3.24956	4.76326	3.41946	2.28481	3.47589	2.95247	3.17358	2.73726	4.15343	3.47422	3.20206	3.65739	3.82397	3.68872	3.47461	3.90549	4.11269	2.78274	4.8331	3.75258	3.89771	3.41663	3.64232	3.06267	3.93197	3.647	3.22308	4.16421	2.86717	3.04966	2.78102	3.49736	2.93367	3.93368	2.64285	3.17152	4.27431	3.92917	3.08047	3.89315	3.46943	3.63318	4.33347
RNA: Agilent Human miRNA (V2)	hsa-miR-10a	hsa-mir-10a	MI0000266	-4.00187	0.68085	-2.49558	1.00564	0.12828	1.07125	0.74907	1.2447	0.60102	-0.1334	0.06122	1.28689	2.71937	0.91321	4.18786	4.09543	1.04429	2.41782	-3.54526	-3.16745	1.14324	-3.20055	-2.90483	-2.26044	0.58721	0.86061	1.50643	-1.18376	1.43675	-0.67727	0.10418	-0.11433	0.07714	0.35756	1.19822	0.68074	1.69793	-1.25391	-0.59321	-2.47458	-1.02154	-1.63378	-3.37672	3.28014	-2.58148	1.51541
RNA: Agilent Human miRNA (V2)	hsa-miR-10a*	hsa-mir-10a	MI0000266	-4.00187	-3.52926	-4.41023	-3.76921	-3.41228	-3.63916	-3.09348	-3.86184	-4.30556	-3.69773	-3.20248	-3.64656	-3.29733	-3.39764	-1.35308	-2.43979	-3.68703	-2.77614	-3.54526	-3.16745	-1.37984	-3.20055	-2.90483	-2.26044	-3.99241	-3.34473	-2.85108	-3.67336	-2.60742	-3.21253	-3.36034	-4.45893	-3.22795	-3.53174	-2.89084	-4.32847	-3.4968	-3.60636	-4.37408	-3.91625	-4.28534	-3.1765	-3.90315	-1.90665	-3.0705	-3.45364
RNA: Agilent Human miRNA (V2)	hsa-miR-10b	hsa-mir-10b	MI0000267	-4.00187	-2.37736	-4.41023	-1.88457	-2.78602	0.66377	0.39761	1.0303	0.87714	1.70736	0.92202	-1.44745	-0.07731	-1.09399	2.17609	0.79648	1.33761	0.08323	-3.54526	-3.16745	-1.3218	-3.20055	-2.90483	-2.26044	-2.24531	0.63888	0.14795	-0.40803	0.26532	-0.17652	0.69962	0.32152	0.31646	0.00387	-1.65065	-0.1745	-0.09879	-3.60636	-3.0024	-2.1913	-3.95904	-3.1765	-0.21131	3.32573	1.62946	-2.51389
RNA: Agilent Human miRNA (V2)	hsa-miR-1224-5p	hsa-miR-1224-5p	MI0003764	-2.17349	-1.76608	-3.31245	0.45009	-2.2074	-0.73977	-1.4317	-2.12457	-2.05681	-1.89462	-1.26309	-1.50519	-0.96059	-1.58919	-1.65642	-2.02729	-1.36139	-1.33678	1.65896	-1.20369	-1.04141	-1.9224	-0.49577	0.03751	-0.54389	-2.30197	-0.98841	-2.71096	-1.50341	-1.45683	-1.34428	-0.42378	-2.33463	-2.02811	-1.75412	-1.26856	-1.85338	-1.23079	-1.66037	-2.71927	-3.11648	-0.96406	-3.26455	-1.29745	-2.92958	-2.64474
RNA: Agilent Human miRNA (V2)	hsa-miR-1225-3p	hsa-miR-1225-3p	MI0006311	-3.41993	-3.20667	-4.10231	-2.87498	-2.85754	-2.16903	-2.20444	-3.07412	-3.57442	-3.25516	-1.9807	-2.99749	-2.46965	-2.18514	-2.84296	-3.74514	-3.23829	-3.60175	-1.96138	-2.0621	-1.20953	-3.02727	-2.33394	-1.93071	-2.64331	-3.06598	-2.93612	-3.33494	-2.23405	-2.65641	-2.92516	-3.42844	-2.9947	-3.39348	-2.33034	-3.63437	-2.92433	-3.17721	-3.42058	-3.68532	-3.89824	-2.20264	-3.40106	-2.74598	-2.48798	-2.79549
RNA: Agilent Human miRNA (V2)	hsa-miR-1225-5p	hsa-miR-1225-3p	MI0006311	-0.29742	0.30681	-0.50975	2.05117	-0.21196	0.88724	0.39253	0.23159	0.1211	0.28027	0.69338	0.87721	1.83957	0.45533	0.17931	-0.06107	0.92044	0.30574	2.92886	0.84395	1.49438	0.43699	3.08451	1.9186	2.00238	0.16107	0.61229	0.29518	1.02616	1.80776	0.59214	0.87671	-0.19124	0.14158	0.28997	-0.04192	-0.13928	0.37775	0.12454	-0.5975	-1.03779	1.11843	-0.93201	0.35378	0.04798	-0.64964
RNA: Agilent Human miRNA (V2)	hsa-miR-1226*	hsa-miR-1226*	MI0006313	-3.56934	-3.33595	-4.00722	-1.72741	-3.33707	-2.22008	-1.59621	-3.53863	-4.15294	-3.24815	-2.01557	-3.46143	-2.47984	-1.91468	-2.12861	-4.11624	-3.68703	-2.43536	-1.02478	-1.6029	-1.37984	-3.20055	-1.94496	-2.26044	-1.08271	-3.34473	-1.71903	-3.67336	-2.60742	-2.67387	-3.36034	-1.6505	-3.22795	-3.53174	-2.89084	-4.32847	-3.4968	-3.60636	-2.38512	-3.91625	-4.28534	-1.29009	-3.90315	-1.61002	-3.0705	-3.45364
RNA: Agilent Human miRNA (V2)	hsa-miR-1228	hsa-miR-1228	MI0006318	-2.57606	-2.14077	-3.12289	-1.71946	-1.83155	-1.22487	-0.98954	-2.22478	-2.89365	-2.33553	-0.82553	-2.28381	-1.75273	-1.26099	-1.56474	-2.86704	-2.2	-2.49179	-1.091	-0.94882	-0.66672	-2.07911	-1.33468	-0.98286	-1.71228	-2.34108	-1.82916	-2.68693	-1.59181	-1.81782	-2.1798	-2.39559	-2.32439	-2.7482	-1.53885	-2.77905	-2.12514	-2.31425	-2.31109	-2.99625	-3.0062	-1.07181	-2.79456	-1.77056	-1.78108	-2.3224
RNA: Agilent Human miRNA (V2)	hsa-miR-1234	hsa-miR-1234	MI0006324	-2.44294	-2.24927	-3.10305	-1.65346	-1.57768	-1.25183	-1.06035	-2.36714	-3.11431	-2.25153	-0.80853	-2.17643	-1.52312	-1.17635	-1.59445	-3.02569	-2.11352	-2.35122	-0.87538	-1.03365	-0.84952	-2.3325	-1.54046	-1.36014	-0.89939	-2.23534	-1.64182	-2.65664	-1.80911	-1.537	-2.46948	-2.19031	-2.23172	-2.54399	-1.64227	-2.69617	-2.00604	-2.03787	-2.2531	-2.74181	-3.05429	-0.70573	-3.16074	-1.83304	-2.03438	-2.28228
RNA: Agilent Human miRNA (V2)	hsa-miR-1238	hsa-miR-1238	MI0006328	-3.53873	-3.23525	-4.10987	-2.79457	-2.71589	-2.19241	-1.99275	-3.08686	-4.05011	-3.42219	-1.74936	-3.33571	-2.86708	-2.09377	-2.50965	-3.85744	-2.97399	-3.54444	-2.26019	-2.04696	-1.34823	-3.06943	-2.48723	-2.14842	-3.1046	-3.26297	-2.85839	-3.59381	-2.52569	-3.02948	-3.34337	-3.45628	-3.0254	-2.99482	-2.33737	-3.72751	-2.93541	-3.35616	-3.41848	-3.87967	-3.99768	-2.11958	-3.67567	-2.81141	-2.75045	-2.97953
RNA: Agilent Human miRNA (V2)	hsa-miR-125a-3p	hsa-mir-125a	MI0000469	-1.94597	-2.00507	-2.64245	-0.12722	-2.10787	-1.00783	-0.6186	-1.75535	-2.2549	-1.34805	-0.69688	-2.3443	-1.33583	-1.15471	-1.232	-2.16602	-2.59704	-1.58998	0.64597	-0.75993	-1.37239	-2.83363	-0.68611	-1.53837	-0.33204	-3.10373	-0.6749	-3.18824	-2.39158	-2.11593	-2.76466	-0.4008	-2.71244	-3.34767	-1.3284	-2.2656	-1.63843	-1.71319	-1.11534	-2.12781	-2.67555	-0.41547	-3.77388	-0.62496	-1.74588	-1.46608
RNA: Agilent Human miRNA (V2)	hsa-miR-125a-5p	hsa-mir-125a	MI0000469	2.04701	1.94362	1.29626	1.22555	2.10722	0.57862	1.89613	2.27857	1.62452	2.48033	1.36288	-3.64656	-0.66047	0.48403	1.6216	1.39944	-1.62039	-0.24085	-3.54526	-3.16745	1.83525	-3.20055	-2.90483	-2.26044	-4.2572	0.27273	1.20307	0.11068	0.62798	-0.83807	0.58716	-0.31661	0.80407	0.69256	2.48471	1.72238	2.33488	1.91157	2.52937	2.34837	1.93371	-0.00167	0.56272	0.88093	2.46633	2.89511
RNA: Agilent Human miRNA (V2)	hsa-miR-125b	hsa-mir-125b-1	MI0000446	0.39152	5.45507	5.11566	3.91762	0.73854	5.53166	5.67669	4.32572	4.16241	5.28522	4.76805	-3.64656	-3.61457	4.2091	-3.45342	-4.11624	-3.68703	-0.2224	-3.54526	-3.16745	-1.37984	-3.20055	1.48226	-2.26044	5.69979	1.04042	2.55685	3.32152	2.18389	1.64766	3.23774	4.29012	3.09763	3.46615	2.01963	2.092	5.55621	5.19369	3.6405	0.88763	-1.03301	2.66631	4.62856	-2.87136	4.21238	1.37215
RNA: Agilent Human miRNA (V2)	hsa-miR-125b(2)	hsa-mir-125b-2	MI0000470	0.39152	5.45507	5.11566	3.91762	0.73854	5.53166	5.67669	4.32572	4.16241	5.28522	4.76805	-3.64656	-3.61457	4.2091	-3.45342	-4.11624	-3.68703	-0.2224	-3.54526	-3.16745	-1.37984	-3.20055	1.48226	-2.26044	5.69979	1.04042	2.55685	3.32152	2.18389	1.64766	3.23774	4.29012	3.09763	3.46615	2.01963	2.092	5.55621	5.19369	3.6405	0.88763	-1.03301	2.66631	4.62856	-2.87136	4.21238	1.37215
RNA: Agilent Human miRNA (V2)	hsa-miR-125b-2*	hsa-mir-125b-2	MI0000470	-3.96438	-3.52926	-4.41023	-1.8812	-3.41228	-3.43673	-2.31284	-2.69406	-2.88294	-1.20252	-2.18933	-3.64656	-3.61457	-3.39764	-3.45342	-4.11624	-3.68703	-4.38761	-1.3108	-3.16745	-1.37984	-3.20055	-2.85975	-2.26044	-1.92364	-3.34473	-3.97961	-3.6213	-2.60742	-3.21253	-3.36034	-2.9251	-3.22795	-3.53174	-2.89084	-4.32847	-3.4968	-3.60636	-4.37408	-3.79717	-4.28534	-2.60837	-0.79594	-4.02758	-1.22556	-3.14284
RNA: Agilent Human miRNA (V2)	hsa-miR-126	hsa-mir-126	MI0000471	-0.01568	-0.74891	-2.77003	-3.80239	-0.8088	-2.9244	-2.07576	-3.86184	-2.12515	-1.97806	-3.20248	-3.64656	-1.1212	-0.30645	-3.45342	-3.36962	-3.68703	-1.44074	0.1759	-3.16745	5.33685	-3.20055	0.29907	-2.26044	-0.23726	-1.43826	-1.84651	-3.61825	-2.60742	-1.09903	-2.09989	-1.83165	-3.22795	-3.53174	-0.03825	-2.16104	-1.73517	-3.60636	-0.78368	-0.59958	-0.35575	-0.6294	-0.64481	-1.2608	-1.63873	-3.45364
RNA: Agilent Human miRNA (V2)	hsa-miR-126*	hsa-mir-126	MI0000471	-4.00187	-3.52926	-4.41023	-3.80239	-3.41228	-3.63916	-3.09348	-3.86184	-4.30556	-3.69773	-3.20248	-3.64656	-3.61457	-3.39764	-3.45342	-4.11624	-3.68703	-4.24428	-2.77703	-3.16745	-0.58981	-3.20055	-2.90483	-2.26044	-3.58258	-3.34473	-3.97961	-3.67336	-2.60742	-3.21253	-3.36034	-4.64789	-3.22795	-3.53174	-2.89084	-4.32847	-3.4968	-3.60636	-4.10893	-3.91625	-4.28534	-3.1765	-3.90315	-3.97387	-3.0705	-3.45364
RNA: Agilent Human miRNA (V2)	hsa-miR-127-3p	hsa-mir-127	MI0000472	-3.03342	-3.52926	0.22524	-1.48812	-3.41228	1.11242	-1.02207	-1.61907	1.08039	-2.58218	-0.49174	-3.64656	-3.61457	-3.39764	-3.45342	-4.11624	-3.68703	-4.38761	-3.54526	-3.16745	-1.37984	-3.20055	-2.49702	-2.26044	-4.2572	-3.34473	-3.97961	-3.67336	-2.60742	-3.21253	-3.36034	-4.65498	-3.22795	-3.53174	-0.78321	-4.32847	-2.48435	-3.60636	1.26803	0.15008	-4.28534	-3.1765	-3.90315	-4.02758	-3.0705	-3.45364
RNA: Agilent Human miRNA (V2)	hsa-miR-128	hsa-mir-128a	MI0000447	1.05058	0.09478	-0.05122	-0.93502	0.73799	-0.48005	-0.40599	0.11337	-0.41275	0.68605	0.15185	-0.15512	0.86056	0.63635	0.52	-0.07761	0.84087	0.72329	3.89027	1.35205	0.94842	4.83827	1.29131	0.77	-0.4481	1.30749	-0.41524	-0.82339	0.65374	0.15521	0.59072	0.929	-0.04818	-0.39807	0.2116	0.44094	0.31961	-0.30766	0.40013	1.495	0.89757	-0.48582	0.57387	0.65196	0.87182	0.9547
RNA: Agilent Human miRNA (V2)	hsa-miR-128(2)	hsa-mir-128b	MI0000727	1.05058	0.09478	-0.05122	-0.93502	0.73799	-0.48005	-0.40599	0.11337	-0.41275	0.68605	0.15185	-0.15512	0.86056	0.63635	0.52	-0.07761	0.84087	0.72329	3.89027	1.35205	0.94842	4.83827	1.29131	0.77	-0.4481	1.30749	-0.41524	-0.82339	0.65374	0.15521	0.59072	0.929	-0.04818	-0.39807	0.2116	0.44094	0.31961	-0.30766	0.40013	1.495	0.89757	-0.48582	0.57387	0.65196	0.87182	0.9547
RNA: Agilent Human miRNA (V2)	hsa-miR-129*	hsa-mir-129-1	MI0000252	-4.00187	-3.52926	-4.41023	-3.80239	-3.41228	-3.63916	-3.09348	-3.10646	-3.66034	-3.69773	-3.20248	-3.64656	-3.61457	-3.39764	-3.45342	-4.11624	-3.68703	-4.38761	-3.54526	-0.0743	-1.37928	-3.20055	-2.90483	-2.26044	-4.24247	-3.34473	-3.97961	-3.67336	-2.60742	-3.18458	-3.36034	-4.64187	-3.22795	-2.46878	-2.89084	-4.32847	-3.4968	-2.40748	-4.37408	-3.91625	-3.16099	-3.1765	-3.45968	-4.02758	-3.0705	-3.0128
RNA: Agilent Human miRNA (V2)	hsa-miR-129-3p	hsa-mir-129-2	MI0000473	-2.85213	-3.52926	-2.6679	-3.80239	-3.41228	-3.19618	-3.09348	-3.86184	-4.30556	-3.69773	-3.20248	-3.64656	-3.61457	-3.39764	-3.45342	-4.11624	-3.68703	-4.38761	-3.54526	-2.48144	-1.29898	-3.20055	-2.90483	-2.26044	0.02923	-3.34473	-3.97961	-3.67336	1.19265	-3.08114	-3.36034	-3.6115	-3.22795	-2.30056	-2.89084	-4.32847	-3.4968	-3.60636	-4.33548	-3.10292	-2.85029	-2.76021	-3.22141	-4.02758	-3.0705	-3.45364
RNA: Agilent Human miRNA (V2)	hsa-miR-130a	hsa-mir-130a	MI0000448	-4.00187	3.99446	2.74999	2.79246	4.92681	3.91773	1.18119	2.81868	2.29102	2.69543	1.93061	-3.64656	-3.61457	1.52651	-3.45342	-4.11624	-3.68703	-4.38761	2.01625	-3.16745	-1.37984	2.72395	-2.90483	-2.26044	3.36063	2.09965	2.64505	2.14751	2.5288	1.70882	2.35328	-0.06897	2.73776	2.46549	3.14807	3.33015	4.07811	1.86816	4.14788	3.46087	5.30856	1.74892	4.89785	-4.02758	3.55782	4.24411
RNA: Agilent Human miRNA (V2)	hsa-miR-130b	hsa-mir-130b	MI0000748	0.94721	1.45438	1.52607	0.10551	1.01209	1.74285	0.60108	0.57001	0.34936	1.50518	1.22192	1.0927	1.37106	0.73437	1.32884	0.51491	2.14605	0.88768	2.4189	0.83217	4.43784	4.3104	0.85153	2.54682	-0.56072	1.63356	0.48075	0.36821	1.67685	0.57658	1.28878	0.13519	0.62449	0.37029	0.07472	2.04287	1.82453	1.43963	-2.01473	0.07203	1.21057	-0.24936	1.44765	0.82361	1.44489	2.10866
RNA: Agilent Human miRNA (V2)	hsa-miR-130b*	hsa-mir-130b	MI0000748	-4.00187	-3.52926	-4.41023	-3.80239	-3.41228	-3.63916	-3.09348	-3.86184	-4.30556	-3.69773	-3.20248	-3.64656	-3.61457	-3.39764	-3.45342	-4.11624	-3.68703	-4.38761	-2.54329	-3.16745	-0.99396	-3.03998	-2.90483	-2.26044	-4.2572	-3.34473	-3.97961	-3.67336	-2.60742	-3.21253	-3.28148	-4.24164	-3.22795	-2.11413	-2.87184	-4.32847	-3.4968	-3.60636	-4.37408	-3.91625	-4.28534	-3.1765	-3.20207	-4.02758	-3.0705	-3.23441
RNA: Agilent Human miRNA (V2)	hsa-miR-132	hsa-mir-132	MI0000449	-1.09367	-0.95823	-2.19452	-0.42607	-1.77294	-2.30904	-1.69987	-1.92839	-2.47746	-1.19876	-2.18451	-3.51876	-1.0277	-1.98241	-1.59733	-0.97124	-2.44682	-0.8238	-3.54526	-3.16745	-0.85509	-3.20055	-2.90483	-2.11269	-1.59537	-1.98394	-1.11405	-2.42617	-2.226	-1.45904	-1.71777	-2.74133	-0.687	-0.92615	-1.42749	-1.81584	-1.24468	-0.98729	-1.98866	1.30506	-2.92188	-1.07287	-1.2241	-3.47337	-3.0705	-3.32165
RNA: Agilent Human miRNA (V2)	hsa-miR-134	hsa-mir-134	MI0000474	-3.04679	-2.46059	-2.3999	-0.84742	-3.16861	-1.44505	-2.6952	-2.76904	-2.08143	-2.3083	-2.39922	-2.74261	-0.57798	-2.13891	-3.16326	-3.95827	-2.34685	-2.90625	0.01439	-2.23398	-1.37984	-3.1375	0.40211	-1.40035	-0.25166	-2.07104	-2.20833	-2.94672	-2.36759	-0.77462	-2.80443	-2.00571	-3.22795	-3.48704	-2.74624	-3.24256	-3.26316	-2.48541	-2.0701	-2.86987	-4.01191	-1.70445	-3.90315	-2.69773	-3.0705	-3.45364
RNA: Agilent Human miRNA (V2)	hsa-miR-135a*	hsa-mir-135a-1	MI0000452	-3.7169	-2.9674	-4.01043	-1.22363	-3.41228	-2.73737	-2.98329	-2.74658	-3.34351	-2.86534	-3.20248	-2.80795	-0.56647	-2.54868	-3.20456	-3.96337	-2.43417	-3.40362	-0.42524	-2.8899	-1.37984	-3.20055	0.0	-2.26044	0.0	-3.08254	-2.34775	-2.10885	-2.33363	0.77011	-2.66111	-2.11757	-3.22795	-3.53174	-2.89084	-3.5413	-3.4968	-3.1467	-3.07401	-3.91625	-4.00359	-2.20448	-3.90315	-2.82128	-3.0705	-3.45364
RNA: Agilent Human miRNA (V2)	hsa-miR-135b	hsa-mir-135b	MI0000810	1.71843	-0.57351	-2.98208	2.1473	-3.41228	-3.63916	-0.00553	-3.05088	0.64924	1.78583	2.69933	3.28142	2.17061	1.1495	-1.64698	-0.09505	-0.44294	2.02706	-3.54526	-3.16745	-0.40905	-3.20055	-2.90483	3.35173	-2.23835	0.15504	0.58912	-0.88121	-2.38382	-0.0808	-0.77193	-0.37409	-1.62176	-1.98939	-2.89084	-1.75556	-1.95904	0.69719	0.68386	-3.91625	2.55749	-3.09145	-3.90315	2.73348	0.03782	2.0305
RNA: Agilent Human miRNA (V2)	hsa-miR-136	hsa-mir-136	MI0000475	-3.90913	-3.52926	-0.71261	-2.67746	-3.41228	-0.53972	-1.44721	-2.5561	0.0	-3.26599	-1.44232	-3.64656	-3.61457	-3.39764	-3.45342	-4.11624	-3.68703	-4.38761	-3.54526	-3.16745	-1.37984	-3.20055	-2.90483	-2.26044	-4.2572	-3.34473	-3.97961	-3.67336	-2.60742	-3.21253	-3.36034	-4.65498	-3.22795	-3.53174	-1.64414	-4.32847	-3.06724	-3.60636	-0.95687	-1.07741	-4.28534	-3.1765	-3.90315	-4.02758	-3.0705	-3.45364
RNA: Agilent Human miRNA (V2)	hsa-miR-137	hsa-mir-137	MI0000454	-4.00187	-3.4852	0.84689	-0.21484	-3.41228	0.49122	-3.09348	-0.42055	-1.48061	-1.65545	-3.20248	-3.64656	-3.61457	-3.39764	-3.45342	-4.11624	-3.68703	-4.38761	-3.54526	-3.16745	-1.37984	-3.20055	-2.90483	-2.14848	-0.12836	-3.34473	-3.97961	-3.67336	-2.60742	-3.21253	-3.36034	-3.30559	-3.0501	-3.53174	-0.64863	-0.29234	-0.7733	-3.60636	-4.37408	-3.91625	-0.54348	-3.1765	1.91483	-4.02758	-3.0705	-3.45364
RNA: Agilent Human miRNA (V2)	hsa-miR-138	hsa-mir-138-1	MI0000476	-4.00187	-0.05179	-1.98769	-3.80239	-3.41228	-1.31722	-3.09348	-3.86184	-2.74749	-1.22365	-2.64001	-3.64656	-3.61457	-3.39764	-3.45342	-4.11624	-3.68703	-4.38761	-3.54526	-3.16745	-1.37984	-3.20055	-2.09802	-2.26044	-4.21612	-3.34473	-2.35666	-3.50948	-2.60742	-3.21253	-3.36034	-3.61174	-3.22795	-3.53174	-1.21638	-4.32847	-1.40112	-3.60636	-4.37408	-3.91625	-3.90618	-0.52502	-3.90315	-3.5218	-3.0705	-3.45364
RNA: Agilent Human miRNA (V2)	hsa-miR-138(2)	hsa-mir-138-2	MI0000455	-4.00187	-0.05179	-1.98769	-3.80239	-3.41228	-1.31722	-3.09348	-3.86184	-2.74749	-1.22365	-2.64001	-3.64656	-3.61457	-3.39764	-3.45342	-4.11624	-3.68703	-4.38761	-3.54526	-3.16745	-1.37984	-3.20055	-2.09802	-2.26044	-4.21612	-3.34473	-2.35666	-3.50948	-2.60742	-3.21253	-3.36034	-3.61174	-3.22795	-3.53174	-1.21638	-4.32847	-1.40112	-3.60636	-4.37408	-3.91625	-3.90618	-0.52502	-3.90315	-3.5218	-3.0705	-3.45364
RNA: Agilent Human miRNA (V2)	hsa-miR-139-3p	hsa-mir-139	MI0000261	-4.00187	-3.52926	-4.41023	-2.28972	-3.41228	-3.63916	-2.29601	-3.86184	-4.30556	-3.69773	-3.20248	-3.64656	-3.61457	-3.17523	-3.45342	-4.11624	-3.68703	-3.74476	-2.03889	-2.78434	-1.37984	-3.20055	-2.90483	-2.26044	-2.1164	-3.34473	-2.91698	-3.67336	-2.60742	-3.21253	-3.36034	-1.94624	-3.22795	-3.4132	-2.89084	-4.32847	-3.4968	-3.60636	-3.4403	-3.91625	-4.28534	-2.45969	-3.90315	-2.32833	-3.0705	-3.45364
RNA: Agilent Human miRNA (V2)	hsa-miR-140-3p	hsa-mir-140	MI0000456	-1.54508	-0.22316	0.28881	0.93274	-2.09381	-0.97167	-0.07609	0.99139	0.8876	-0.0619	-0.70453	-2.42865	-1.67017	-1.35724	0.04226	-1.98439	-1.34739	0.14324	-0.10542	1.59307	-0.60048	-0.0373	-0.12665	-0.85072	-1.25193	0.34674	0.00273	1.32508	-0.12589	-0.88162	-0.30099	1.4271	-0.54939	-0.17349	-0.13511	-1.9106	0.16164	-0.56881	1.52321	-0.62518	-2.3477	-0.67031	-2.56614	-0.37347	-2.79473	-3.45364
RNA: Agilent Human miRNA (V2)	hsa-miR-140-5p	hsa-mir-140	MI0000456	-1.77372	-0.15097	0.83759	0.32569	-2.15371	-1.16133	0.09546	1.53183	1.28476	0.27743	-0.63128	-2.77585	-1.99719	-1.27406	-0.29284	-2.32689	-1.42933	-0.05762	-0.245	1.1268	0.22966	0.68238	0.23606	0.06592	-1.35775	0.89543	-0.32572	1.92391	0.59203	-0.41232	0.06149	1.18238	0.16094	0.59555	0.03751	-1.7174	0.6543	-0.21809	1.30027	-0.89777	-2.29634	-1.95569	-1.48433	-0.73638	-3.0705	-3.32802
RNA: Agilent Human miRNA (V2)	hsa-miR-141	hsa-mir-141	MI0000457	5.1183	-3.52926	-4.41023	-3.80239	3.67643	-3.63916	-3.09348	-3.86184	-4.30556	-3.67884	-3.20248	5.41218	5.27762	4.52304	5.02146	4.60557	5.36282	-2.01397	-3.47839	-3.16745	-1.37984	-3.20055	-2.90483	-2.26044	-4.2572	-3.34473	-3.97961	-3.67336	-2.60742	-3.21253	-3.36034	-4.65498	-3.22795	-3.53174	-2.89084	3.7226	-3.40109	-3.58964	-4.37408	-3.13137	6.28681	0.27422	-3.90315	1.85369	2.17999	4.84523
RNA: Agilent Human miRNA (V2)	hsa-miR-141*	hsa-mir-141	MI0000457	-2.50568	-3.52926	-4.41023	-3.80239	-3.41228	-3.63916	-3.09348	-3.86184	-4.30556	-3.69773	-3.20248	-2.39275	-2.09972	-3.07152	-2.19227	-3.20643	-1.80816	-4.38761	-3.54526	-3.16745	-1.37984	-3.20055	-2.90483	-2.26044	-4.2572	-3.34473	-3.97961	-3.67336	-2.60742	-3.21253	-3.36034	-4.65498	-3.22795	-3.53174	-2.89084	-4.23438	-3.4968	-3.60636	-4.37408	-3.91625	-1.72951	-3.1765	-3.90315	-4.02758	-3.0705	-3.45364
RNA: Agilent Human miRNA (V2)	hsa-miR-142-3p	hsa-mir-142	MI0000458	-4.00187	-2.08609	-4.41023	-3.80239	-3.41228	-3.63916	-3.09348	-3.86184	-4.30556	-3.69773	-3.20248	4.71984	-1.08713	-3.39764	-2.91905	-1.80439	-3.68703	4.5147	6.49057	7.36607	5.35529	7.24551	4.83389	5.76911	1.15814	-2.88813	-3.97961	-3.67336	-2.60742	-3.21253	-3.36034	-4.65498	-3.22795	-3.53174	-2.89084	-4.32847	-3.4968	1.99024	-4.37408	-3.91625	-4.28534	-3.1765	-3.90315	-4.02758	-3.0705	-3.45364
RNA: Agilent Human miRNA (V2)	hsa-miR-142-5p	hsa-mir-142	MI0000458	-4.00187	-3.52926	-4.41023	-3.80239	-3.41228	-3.63916	-3.09348	-3.86184	-4.30556	-3.69773	-3.20248	1.47648	-3.61457	-3.39764	-3.45342	-4.11624	-3.68703	1.18935	3.61758	4.25833	2.0818	4.54621	2.0496	2.87662	-2.13436	-3.34473	-3.97961	-3.67336	-2.60742	-3.21253	-3.36034	-4.65498	-3.22795	-3.53174	-2.89084	-4.32847	-3.4968	-1.46896	-4.37408	-3.91625	-4.28534	-3.1765	-3.90315	-4.02758	-3.0705	-3.45364
RNA: Agilent Human miRNA (V2)	hsa-miR-145	hsa-mir-145	MI0000461	-4.00187	-3.52926	3.66844	-3.80239	-3.41228	-3.63916	-3.09348	2.53851	1.47337	-3.69773	-3.20248	-3.64656	-3.61457	-0.32258	-3.45342	-4.11624	-3.68703	-4.38761	-3.54526	-3.16745	-1.37984	-3.20055	-2.90483	-1.16599	-4.2572	-3.34473	-3.97961	-3.67336	-2.60742	-3.21253	-2.81595	-0.8375	-3.22795	-2.97358	-2.89084	-1.32414	-3.4968	-3.60636	-4.37408	-3.91625	-4.28534	-3.1765	-3.90315	-3.80694	-3.0705	-0.14056
RNA: Agilent Human miRNA (V2)	hsa-miR-146a	hsa-mir-146a	MI0000477	-4.00187	1.12017	0.66286	0.17007	-3.41228	-3.63916	0.41684	-3.59952	-0.51395	-3.69773	-3.20248	1.86752	-3.61457	-3.39764	-3.45342	-4.11624	-3.68703	-4.10151	-3.51868	0.61649	-1.37984	-3.20055	-0.27455	-2.26044	4.21388	4.36358	4.34514	5.06652	4.397	4.7974	4.49601	3.12471	4.81076	4.35821	-2.89084	-4.32847	-2.15137	1.70105	-4.37408	-2.82734	-4.28534	-3.1765	-3.90315	0.07235	-2.64923	-3.45364
RNA: Agilent Human miRNA (V2)	hsa-miR-146b-5p	hsa-mir-146b	MI0003129	-3.30826	-3.52926	-4.41023	-3.55867	-3.00647	-3.63916	-3.09348	-1.74108	-3.49726	-3.69773	-3.20248	-3.64656	-1.84794	-3.39764	-3.39193	-4.11624	-3.68703	-3.55183	-2.55678	-2.73409	3.53023	-0.75169	-2.90483	0.10539	-3.79255	-3.34473	-3.41431	-3.67336	-2.60742	-3.21253	-3.36034	-4.65498	-3.22795	-3.53174	-2.89084	-4.32847	-3.19096	-2.01153	-4.37408	-3.09041	-4.28534	-3.1765	-3.90315	-4.02758	-3.0705	-3.45364
RNA: Agilent Human miRNA (V2)	hsa-miR-148a	hsa-mir-148a	MI0000253	2.30675	-0.14502	-4.41023	-3.80239	2.95802	0.67873	-3.09348	1.89104	0.7143	-2.04197	0.05705	2.61	0.31765	0.24901	2.5861	-4.11624	0.39108	1.05074	0.40612	3.15662	1.04241	4.11427	3.76966	2.13443	-4.2572	1.75891	0.18556	1.94091	2.32972	2.33154	2.38209	2.02265	-3.22795	-3.53174	-2.89084	-4.32847	-0.04887	-3.60636	1.44397	-0.83983	0.05893	-0.67008	-3.89353	-0.77109	-0.47567	0.64256
RNA: Agilent Human miRNA (V2)	hsa-miR-148b	hsa-mir-148b	MI0000811	1.04422	-0.0597	-0.38109	-0.39979	2.65627	-0.43833	-1.05037	-0.33083	-1.03166	-0.81044	-0.53886	0.1706	-0.75088	0.57405	0.16384	-0.22895	0.18234	-0.02905	-0.22104	1.09401	-0.66606	0.72472	0.3236	0.19377	-0.52128	-0.13465	-0.56545	-0.09994	-0.89643	0.55209	-0.02044	0.38279	-1.29565	-1.5808	0.56973	0.43102	-0.58261	-0.29728	0.57935	1.32025	1.13051	1.10391	0.09062	0.35339	0.44241	0.028
RNA: Agilent Human miRNA (V2)	hsa-miR-149	hsa-mir-149	MI0000478	-2.16606	-2.01698	-1.90952	-2.55355	1.47165	-0.31599	-1.17757	-1.94186	-1.88326	-0.02931	-1.47651	-3.64656	-3.61457	-0.5754	-0.71171	-2.78775	-3.67402	-1.09323	-3.54526	-3.16745	-0.90381	-3.20055	-1.87234	-2.26044	-4.2572	-3.34473	-3.13096	-3.35348	-2.60742	-3.21253	-3.34602	-1.84064	-3.07034	-1.55754	-1.22608	-1.09912	0.11996	-1.12047	-0.36397	-1.8763	0.41961	0.32323	0.71455	-0.13798	-0.4218	-0.16783
RNA: Agilent Human miRNA (V2)	hsa-miR-150	hsa-mir-150	MI0000479	-4.00187	-3.52926	-4.41023	-3.80239	-3.41228	-3.63916	-3.09348	-3.86184	-4.30556	-3.69773	-3.20248	-3.64656	2.09371	-3.39764	-3.45342	-4.0128	-3.68703	-4.38761	-0.98773	-3.16745	-1.25125	-2.85976	-1.18852	1.24782	-4.2572	-3.34473	-3.97961	-3.67336	-2.60742	-3.21253	-3.36034	-4.61841	-3.22795	-2.25942	-2.89084	-4.32847	-3.4968	-3.60636	-4.37408	-3.91625	-4.28534	-3.1765	-3.35423	-4.02758	-3.0705	-3.45364
RNA: Agilent Human miRNA (V2)	hsa-miR-150*	hsa-mir-150	MI0000479	-2.43992	-2.49273	-3.30573	-0.48515	-2.96781	-1.65148	-2.50259	-2.66952	-2.91619	-2.42713	-2.49353	-2.51161	-0.58555	-1.48658	-2.3573	-3.60854	-2.38585	-2.41552	0.64052	-1.82297	-1.37984	-3.18994	-0.81208	-1.50643	0.47636	-2.32235	-1.89008	-2.48028	-2.15289	0.08254	-1.88567	-1.22148	-2.94057	-2.78578	-2.89084	-2.75319	-3.01819	-2.20875	-2.24193	-3.65809	-3.53399	-1.13403	-3.77039	-2.06028	-3.0705	-3.37113
RNA: Agilent Human miRNA (V2)	hsa-miR-151-3p	hsa-mir-151	MI0000809	0.20999	0.65073	0.40594	0.02151	0.2906	0.53389	-0.0934	-0.09776	-0.78607	-0.04402	-0.58706	-0.16022	-0.45641	0.58553	-0.17988	1.68663	0.2528	-0.91568	-3.54526	-3.16745	-0.17335	-3.20055	-2.90483	-2.26044	0.29906	-0.13705	-0.34678	-0.11185	-0.08866	0.34379	-0.25444	-0.6264	-0.02238	-0.00726	0.71759	-0.26043	0.88272	-0.04787	0.25133	1.75236	1.46004	-0.24346	0.03911	-0.08927	-0.09914	1.01167
RNA: Agilent Human miRNA (V2)	hsa-miR-151-5p	hsa-mir-151	MI0000809	1.75102	2.15036	2.07327	1.62624	1.85157	2.06843	1.3088	1.61112	1.09389	1.63941	1.05401	1.35827	1.51696	1.94611	0.96174	3.21262	1.93979	0.51063	-3.54526	-3.16745	1.36388	-3.20055	-2.90483	-2.26044	1.76524	1.85762	1.20933	1.47769	1.53323	1.94478	1.74893	0.63874	1.5183	1.41111	2.38354	1.65053	2.36913	1.43544	2.07751	3.39939	2.9257	1.14717	1.41801	1.37676	1.34749	2.41402
RNA: Agilent Human miRNA (V2)	hsa-miR-152	hsa-mir-152	MI0000462	-2.18375	-2.53857	-0.02152	-3.77957	-0.69741	-2.60148	-0.61671	0.11109	-0.81477	-3.38056	-1.986	-3.64656	-3.61457	-3.39764	-2.36456	-4.05323	-3.68703	-3.22217	-3.54526	-3.16745	-1.37984	-3.20055	-2.90483	-0.91508	-4.2572	-0.25163	-3.57793	-3.67336	-1.87303	-2.31941	-0.63312	-1.13051	-3.22795	-3.53174	-1.46174	-1.37883	-1.36058	-3.60636	-3.76294	-1.96553	-4.12	-2.12257	-3.60746	-4.02758	-2.7554	-3.45364
RNA: Agilent Human miRNA (V2)	hsa-miR-153	hsa-mir-153-1	MI0000463	-4.00187	-3.52926	-4.41023	-3.80239	-3.41228	-3.63916	-3.09348	-3.86184	-4.09823	-2.68615	-3.20248	-2.17064	-3.61457	-2.15364	-3.45342	-4.11624	-3.68703	-0.54579	-0.59761	-3.16745	-1.37984	0.79342	-2.90483	-1.77223	-4.2572	-3.34473	-3.97961	-3.67336	-2.60742	-3.21253	-3.36034	-4.65498	-3.22795	-3.53174	-2.89084	-4.32847	-3.4968	-3.60636	-4.37408	-1.90167	-4.28534	-2.64152	-3.90315	-4.02758	-3.0705	-3.45364
RNA: Agilent Human miRNA (V2)	hsa-miR-153(2)	hsa-mir-153-2	MI0000464	-4.00187	-3.52926	-4.41023	-3.80239	-3.41228	-3.63916	-3.09348	-3.86184	-4.09823	-2.68615	-3.20248	-2.17064	-3.61457	-2.15364	-3.45342	-4.11624	-3.68703	-0.54579	-0.59761	-3.16745	-1.37984	0.79342	-2.90483	-1.77223	-4.2572	-3.34473	-3.97961	-3.67336	-2.60742	-3.21253	-3.36034	-4.65498	-3.22795	-3.53174	-2.89084	-4.32847	-3.4968	-3.60636	-4.37408	-1.90167	-4.28534	-2.64152	-3.90315	-4.02758	-3.0705	-3.45364
RNA: Agilent Human miRNA (V2)	hsa-miR-154	hsa-mir-154	MI0000480	-4.00187	-3.52926	-2.22977	-3.60225	-3.41228	-1.88999	-3.09348	-3.7524	-1.2388	-3.69773	-2.8697	-3.64656	-3.61457	-3.39764	-3.45342	-4.11624	-3.68703	-4.38761	-3.54526	-3.16745	-1.19742	-3.20055	-2.90483	-2.26044	-4.2572	-3.34473	-3.97961	-3.67336	-2.60742	-3.21253	-3.36034	-4.65498	-3.22795	-2.33876	-2.41897	-4.32847	-3.4968	-3.60636	-1.58568	-2.14755	-4.28534	-3.1765	-3.39189	-4.02758	-3.0705	-3.45364
RNA: Agilent Human miRNA (V2)	hsa-miR-154*	hsa-mir-154	MI0000480	-4.00187	-3.52926	-1.01086	-2.9659	-3.41228	-0.33781	-2.21999	-2.98164	-0.54777	-3.69773	-1.85279	-3.64656	-3.61457	-3.39764	-3.45342	-4.11624	-3.68703	-4.38761	-3.54526	-3.16745	-1.37984	-3.20055	-2.90483	-2.26044	-4.2572	-3.34473	-3.97961	-3.67336	-2.60742	-3.21253	-3.36034	-4.65498	-3.22795	-3.45001	-1.43929	-4.32847	-2.92345	-3.60636	-0.64163	-0.05004	-4.28534	-3.1765	-3.90315	-4.02758	-3.0705	-3.45364
RNA: Agilent Human miRNA (V2)	hsa-miR-155	hsa-mir-155	MI0000681	-4.00187	-3.52926	0.84915	1.15878	-3.41228	1.86228	1.58358	0.7387	1.06011	-3.27853	0.24205	-3.64656	-2.00114	-3.39764	-0.41599	-4.04281	0.03915	-4.38761	2.01657	0.94985	-1.37984	2.79001	-1.42212	-2.26044	3.29318	0.48437	1.82314	-3.67336	-2.60742	-3.21253	-3.36034	-4.16935	-0.21219	0.46949	-2.89084	-4.32847	0.10622	1.34117	-4.28778	-3.17844	-4.28534	0.80376	-3.90315	-4.02758	-1.9519	-3.45364
RNA: Agilent Human miRNA (V2)	hsa-miR-15a	hsa-mir-15a	MI0000069	2.53438	3.11117	2.30521	2.18101	3.16005	2.35278	2.04508	2.63903	1.66586	3.34871	2.1016	3.74296	3.04012	1.02543	2.35839	1.94191	2.83151	2.13305	4.16457	3.82709	2.26033	5.17336	3.18248	2.9501	1.38641	2.33809	1.85423	1.94475	2.41313	2.52505	2.98393	0.47809	2.20159	2.00598	2.10266	1.69853	2.59404	2.77887	1.90846	2.00025	2.32941	1.05396	0.55817	2.05708	0.37704	2.28968
RNA: Agilent Human miRNA (V2)	hsa-miR-15a*	hsa-mir-15a	MI0000069	-3.95335	-3.52926	-4.41023	-3.80239	-3.41228	-3.63916	-3.09348	-3.82559	-4.30556	-3.34813	-3.20248	-3.13464	-3.61457	-3.39764	-2.95922	-4.11624	-3.60055	-3.97921	-1.9732	-2.89467	-1.37984	-1.59892	-2.90483	-2.26044	-4.2572	-3.34473	-3.85984	-3.67336	-2.60742	-3.21253	-3.36034	-4.65498	-3.22795	-2.67875	-2.89084	-4.32847	-3.4968	-3.60636	-4.37408	-3.91625	-4.28534	-3.1765	-3.88447	-3.97465	-3.0705	-3.45364
RNA: Agilent Human miRNA (V2)	hsa-miR-15b	hsa-mir-15b	MI0000438	4.57497	4.54306	4.56139	3.90721	5.95758	3.95355	4.23262	4.95177	4.31053	4.76217	4.55803	4.85269	3.73925	3.12927	4.23371	3.32982	4.5838	3.53813	4.72098	4.74627	4.80333	6.23338	6.24022	4.73134	3.32263	4.41359	3.67294	4.69443	4.99289	4.08042	4.32311	3.31977	4.77463	4.57794	4.05212	3.59219	4.73872	4.99937	3.88324	4.77235	4.62508	3.17466	4.15614	3.43352	5.74764	5.60861
RNA: Agilent Human miRNA (V2)	hsa-miR-15b*	hsa-mir-15b	MI0000438	-2.97922	-3.02703	-3.09406	-3.76183	-1.68948	-3.40109	-2.94053	-2.56777	-3.41956	-2.67046	-2.3369	-2.81707	-3.61457	-3.39764	-2.70521	-4.10468	-3.46251	-3.14712	-1.88224	-2.18804	-1.37984	-2.50065	-2.4484	-2.26044	-3.89248	-3.34473	-2.69749	-3.67336	-2.60742	-3.21253	-3.36034	-3.41902	-3.22795	-3.19422	-2.89084	-4.32847	-2.79188	-3.0762	-3.15083	-3.23923	-3.61346	-3.13029	-3.47089	-3.35827	-3.0705	-3.4252
RNA: Agilent Human miRNA (V2)	hsa-miR-16	hsa-mir-16-2	MI0000115	5.04204	5.28915	4.9282	4.41888	6.00679	4.64701	4.81038	5.47981	4.53325	5.57595	4.89099	5.82203	5.06207	4.07865	4.93588	4.27069	5.09263	4.37778	5.88259	5.87738	5.04863	7.16274	6.28209	5.2908	3.99166	5.09609	4.52175	4.87382	5.16732	4.60063	5.25652	3.3662	5.08594	4.80202	4.50145	4.04914	5.26066	5.54217	4.44686	4.71564	4.8395	3.53609	3.98627	4.16019	4.91502	5.14611
RNA: Agilent Human miRNA (V2)	hsa-miR-16(2)	hsa-mir-16-1	MI0000070	5.04204	5.28915	4.9282	4.41888	6.00679	4.64701	4.81038	5.47981	4.53325	5.57595	4.89099	5.82203	5.06207	4.07865	4.93588	4.27069	5.09263	4.37778	5.88259	5.87738	5.04863	7.16274	6.28209	5.2908	3.99166	5.09609	4.52175	4.87382	5.16732	4.60063	5.25652	3.3662	5.08594	4.80202	4.50145	4.04914	5.26066	5.54217	4.44686	4.71564	4.8395	3.53609	3.98627	4.16019	4.91502	5.14611
RNA: Agilent Human miRNA (V2)	hsa-miR-16-2*	hsa-mir-16-2	MI0000115	-1.98726	-1.71775	-1.87309	-2.80074	-1.12445	-2.03795	-1.25786	-1.10635	-2.28021	-1.07815	-1.10679	-1.97244	-2.34513	-2.44115	-1.87952	-3.37121	-1.94585	-2.19977	-1.06114	-1.23039	-1.31864	-0.94439	-1.09051	-1.74162	-2.55587	-2.71269	-1.1996	-2.73622	-2.45734	-2.87281	-2.89182	-3.05186	-1.64579	-1.51514	-2.57617	-3.30483	-1.34631	-1.07256	-2.33667	-2.58543	-2.40348	-2.31009	-2.70901	-2.71106	-2.30803	-1.69605
RNA: Agilent Human miRNA (V2)	hsa-miR-17	hsa-mir-17	MI0000071	2.77909	3.45675	2.09164	3.18182	3.20584	1.91454	2.32383	2.94023	2.23943	2.75814	2.63065	5.06937	4.56758	3.32337	4.0343	3.93947	4.60957	4.26266	4.94112	5.24687	7.17925	6.54527	5.52756	5.38125	3.7465	2.71217	3.28555	2.57996	2.45805	3.51453	4.47545	2.39365	4.33683	3.80593	2.9926	2.17167	3.75051	3.27418	2.34154	2.53117	3.5688	3.71101	4.50663	3.16319	3.64885	3.6265
RNA: Agilent Human miRNA (V2)	hsa-miR-17*	hsa-mir-17	MI0000071	-1.38355	-0.6597	-1.73191	-0.4171	-1.13766	-1.77453	-1.27484	-0.48345	-1.69661	-0.96306	-1.17818	0.91603	0.92984	-0.80641	0.30539	0.01991	0.4721	0.66722	1.13106	1.50676	3.28148	2.2374	1.03588	1.02352	0.39318	-2.33048	-0.53055	-1.98959	-1.91511	-0.8019	-0.53904	-1.37986	-1.04656	-1.30927	-1.06967	-1.80654	-0.04732	-0.76164	-1.50637	-1.70439	-0.69894	0.41922	-1.63283	-0.6442	-1.52261	-0.85428
RNA: Agilent Human miRNA (V2)	hsa-miR-181a	hsa-mir-181a-1	MI0000289	2.30886	2.48021	1.31881	-0.98064	1.79662	1.37873	1.41698	1.65981	1.77384	2.17262	1.65446	0.90672	-1.16848	-0.45059	-1.27386	1.83441	0.94777	0.73332	4.17882	4.40022	-1.37984	4.55334	-0.91531	1.23161	1.31146	1.4337	1.03427	3.31303	0.98991	0.60257	1.44151	1.18428	0.55959	0.0699	-1.36382	1.67265	2.36292	2.10947	2.14613	1.16098	2.97172	-0.52895	1.43619	-2.54957	0.36357	0.62924
RNA: Agilent Human miRNA (V2)	hsa-miR-181a(2)	hsa-mir-181a-2	MI0000269	2.30886	2.48021	1.31881	-0.98064	1.79662	1.37873	1.41698	1.65981	1.77384	2.17262	1.65446	0.90672	-1.16848	-0.45059	-1.27386	1.83441	0.94777	0.73332	4.17882	4.40022	-1.37984	4.55334	-0.91531	1.23161	1.31146	1.4337	1.03427	3.31303	0.98991	0.60257	1.44151	1.18428	0.55959	0.0699	-1.36382	1.67265	2.36292	2.10947	2.14613	1.16098	2.97172	-0.52895	1.43619	-2.54957	0.36357	0.62924
RNA: Agilent Human miRNA (V2)	hsa-miR-181a*	hsa-mir-181a-1	MI0000289	-1.45207	-0.76657	-1.81218	-3.80239	-2.59434	-2.53167	-1.27448	-2.19695	-1.97911	-1.54369	-1.5121	-3.50617	-3.61457	-2.8831	-3.45342	-2.0423	-2.30644	-2.27602	1.80985	0.90765	-1.37984	1.5612	-2.90483	-1.61471	-1.48539	-3.34473	-1.27632	-1.34917	-2.60742	-3.21253	-3.34879	-1.70036	-2.14984	-1.81954	-2.89084	-2.99513	-1.18549	-1.03281	-2.7588	-2.99626	-1.60834	-3.06618	-3.90315	-4.02758	-3.0705	-3.45364
RNA: Agilent Human miRNA (V2)	hsa-miR-181a-2*	hsa-mir-181a-2	MI0000269	-3.88963	-3.26378	-2.04483	-3.03178	-3.38581	-1.28724	-1.78237	-1.44359	-1.43307	-0.48484	-0.70003	-3.64656	-3.61457	-3.3791	-3.45342	-4.08746	-3.68703	-2.4717	-1.4226	-3.12726	-1.37984	-0.52338	-2.90483	-2.26044	-2.42566	-3.34473	-1.48573	-2.47113	-2.60742	-3.21253	-3.36034	-4.49121	-2.84168	-2.34918	-2.88168	-2.57732	-2.28373	-3.60636	-1.28542	-3.91625	-2.80019	-3.1765	-1.15718	-4.02758	-3.0705	-2.29668
RNA: Agilent Human miRNA (V2)	hsa-miR-181b	hsa-mir-181b-1	MI0000270	2.06024	1.74925	0.83028	-0.8874	1.65971	0.90386	1.30222	1.24945	0.96278	2.10548	1.4652	0.26204	-1.25339	-0.96897	-1.88942	0.38969	0.2579	0.67938	3.9214	3.59566	-0.65355	3.51009	-0.73486	0.91023	1.11935	0.86509	1.03441	2.30851	1.05798	0.4424	1.17486	1.12726	0.34748	-0.01111	-0.69987	0.83606	1.47594	1.04359	1.41423	0.63218	1.90869	-0.24009	0.96333	-2.26629	0.19127	0.06867
RNA: Agilent Human miRNA (V2)	hsa-miR-181b(2)	hsa-mir-181b-2	MI0000683	2.06024	1.74925	0.83028	-0.8874	1.65971	0.90386	1.30222	1.24945	0.96278	2.10548	1.4652	0.26204	-1.25339	-0.96897	-1.88942	0.38969	0.2579	0.67938	3.9214	3.59566	-0.65355	3.51009	-0.73486	0.91023	1.11935	0.86509	1.03441	2.30851	1.05798	0.4424	1.17486	1.12726	0.34748	-0.01111	-0.69987	0.83606	1.47594	1.04359	1.41423	0.63218	1.90869	-0.24009	0.96333	-2.26629	0.19127	0.06867
RNA: Agilent Human miRNA (V2)	hsa-miR-181c	hsa-mir-181c	MI0000271	-2.2898	-2.66358	-2.72817	-2.59106	-3.08381	-1.94256	-3.09348	-2.07137	-2.05322	-1.93732	-3.03941	-3.64656	-3.61457	-3.39764	-3.14919	-3.08187	-3.68703	-0.9403	-0.56924	-0.78732	-1.37984	-0.80969	-0.11413	-2.26044	-3.97541	-2.79135	-3.10486	-3.67336	-2.60742	-3.21253	-3.36034	-4.37103	-3.22795	-3.53174	-2.74056	-1.68988	-1.84644	-3.52717	-2.39697	-3.0399	-2.71167	-3.1765	-1.16918	-4.02758	-1.69171	-3.42726
RNA: Agilent Human miRNA (V2)	hsa-miR-181c*	hsa-mir-181c	MI0000271	-4.00187	-3.52926	-4.41023	-3.80239	-3.41228	-3.63916	-3.09348	-3.86184	-4.30556	-3.69773	-3.20248	-3.64656	-3.61457	-3.39764	-3.45342	-4.11624	-3.68703	-3.2278	-3.4429	-3.16745	-1.37984	-2.60858	-2.15516	-2.26044	-4.2572	-3.34473	-3.97961	-3.67336	-2.60742	-3.21253	-3.36034	-4.65498	-3.22795	-3.53174	-2.89084	-4.32847	-3.4968	-3.60636	-4.37408	-3.91625	-4.28534	-3.1765	-3.18484	-4.02758	-3.0705	-3.45364
RNA: Agilent Human miRNA (V2)	hsa-miR-181d	hsa-mir-181d	MI0003139	-0.94709	-0.92653	-1.85503	-0.93875	-0.74737	-1.0	-0.42525	-1.49308	-1.81428	-0.56978	-0.9997	-1.2965	-1.6459	-1.61616	-1.77827	-2.35772	-2.93478	0.01337	0.70172	0.48584	0.29369	-0.89989	0.19922	-1.33014	-1.14714	-2.05783	-0.9606	-1.57912	-2.36019	-2.175	-2.08159	-1.07142	-2.69788	-1.55306	-0.88976	-1.32368	-1.01496	-0.74941	-1.3112	-1.78227	-1.76029	-0.36905	-0.75388	-2.38653	-1.48763	-1.62687
RNA: Agilent Human miRNA (V2)	hsa-miR-182	hsa-mir-182	MI0000272	-0.64991	-2.44159	-3.16936	-2.46001	-1.64485	-3.63916	-2.10452	-3.86184	-2.72199	-1.70655	-1.0365	-2.25253	-1.73518	-1.40373	-1.20101	-2.08065	-2.56638	-0.39144	-3.54526	-3.16745	-1.37984	-2.37618	-2.90483	-2.26044	-3.6435	-3.34473	-3.85912	-3.67336	-2.60742	-3.21253	-3.36034	-4.22835	-3.22795	-3.53174	-2.55361	-2.76992	-3.10294	-2.57595	-1.3843	-0.83258	-2.66326	-2.97376	-0.81797	-1.1426	-2.14401	-1.86137
RNA: Agilent Human miRNA (V2)	hsa-miR-182*	hsa-mir-182	MI0000272	-3.98522	-3.52926	-4.41023	-3.80239	-3.41228	-3.63916	-3.09348	-3.86184	-4.30556	-3.69773	-3.07657	-3.64656	-3.61457	-3.39764	-3.45342	-3.60972	-3.68703	-3.29787	-3.54526	-3.16745	-1.37984	-3.20055	-2.90483	-2.26044	-4.2572	-3.34473	-3.97961	-3.67336	-2.60742	-3.21253	-3.36034	-4.65498	-3.22795	-3.44545	-2.89084	-4.32847	-3.4968	-3.60636	-4.37408	-3.40036	-4.28534	-3.1765	-3.17992	-3.87521	-3.0705	-3.33519
RNA: Agilent Human miRNA (V2)	hsa-miR-183	hsa-mir-183	MI0000273	1.87261	0.05654	-0.96022	-1.07093	1.32484	-2.67907	-1.35344	-2.73015	-0.96499	-0.10552	-0.17808	-0.40128	-0.17673	0.35869	0.3985	0.82116	0.11514	0.16745	-3.54526	-3.16745	0.53348	1.63067	0.57882	0.54174	-3.06881	-2.46214	-3.69038	-3.67336	-1.2891	-1.18082	-3.36034	-3.31119	0.10153	0.08229	0.41245	0.15506	-0.34388	-0.03133	-0.72904	2.83401	0.70435	-2.03765	2.66504	-0.20273	2.08458	2.00862
RNA: Agilent Human miRNA (V2)	hsa-miR-183*	hsa-mir-183	MI0000273	-2.45208	-3.52926	-4.41023	-3.64531	-3.12402	-3.63916	-3.09348	-3.86184	-4.30556	-3.37945	-2.19675	-3.64656	-3.61457	-2.42288	-3.16037	-2.27683	-3.58611	-2.34573	-3.54526	-3.16745	-1.37984	-3.20055	-2.90483	-2.26044	-4.2572	-3.34473	-3.97961	-3.67336	-2.60742	-3.21253	-3.36034	-4.65498	-3.22795	-3.53174	-2.89084	-4.09292	-3.4968	-3.60636	-3.87537	-1.5898	-4.28534	-3.1765	-1.87456	-3.04799	-2.89894	-2.05263
RNA: Agilent Human miRNA (V2)	hsa-miR-185	hsa-mir-185	MI0000482	1.06171	-0.24711	0.68647	-0.47203	0.20005	-0.48734	0.53465	0.38799	-0.25635	0.0426	0.32314	0.49307	0.22514	0.45844	-0.13314	1.58831	0.02424	-0.4219	-0.72523	2.20064	3.32758	1.53993	-1.30839	0.38206	-1.50539	2.56003	1.63001	1.7423	2.55602	2.06118	1.14396	1.1052	2.2434	1.82598	0.61079	1.66752	-0.08616	0.39092	-1.3155	0.21824	1.18434	-0.3211	0.45931	-0.26667	0.09893	0.97591
RNA: Agilent Human miRNA (V2)	hsa-miR-186	hsa-mir-186	MI0000483	-1.9359	-2.08411	-1.48726	-1.19116	-1.50646	-1.89063	-2.27651	-0.49655	-1.19974	-1.45438	-1.24031	-2.06341	-0.53133	-1.04088	-1.52936	-0.7739	-0.94789	-1.76192	-0.83523	0.64256	-1.24109	-1.3464	-1.40686	-1.81767	-1.45417	-1.58217	-0.55314	-1.39798	-0.77379	-1.37699	0.1457	-2.13828	-2.24093	-3.01349	-2.14185	-1.33665	-2.88298	-1.68106	-1.02857	-0.71483	-1.07822	-0.424	-1.91978	-0.91414	-1.4476	-1.69735
RNA: Agilent Human miRNA (V2)	hsa-miR-188-3p	hsa-mir-188	MI0000484	-4.00187	-3.52926	-4.41023	-3.80239	-3.41228	-3.63916	-3.09348	-3.86184	-4.30556	-3.69773	-3.20248	-3.64656	-3.61457	-3.39764	-3.45342	-4.11624	-3.68703	-4.38761	-3.54526	-3.16745	-1.27487	-3.20055	-2.89284	-2.22248	-4.2572	-3.10323	-3.97961	-3.4648	-2.60742	-2.95427	-3.2696	-4.65498	-2.55229	-3.01522	-2.89084	-4.32847	-3.4968	-3.60636	-4.37408	-3.91625	-4.28534	-3.1765	-3.90315	-4.02758	-2.78719	-2.84001
RNA: Agilent Human miRNA (V2)	hsa-miR-188-5p	hsa-mir-188	MI0000484	-2.90158	-0.83115	-1.75986	0.17679	-2.35895	-1.80164	-2.13651	-1.66405	-2.44795	-2.81994	-2.28484	-1.27268	0.00823	-2.36004	-2.5772	-2.87006	-1.2239	-2.09911	0.86508	-1.32326	-1.15107	-1.08421	2.93505	0.638	0.23701	-2.19394	-1.66845	-2.04327	-1.7378	-0.86559	-1.90191	-1.11648	-1.75191	-1.99589	-2.69083	-2.26693	-2.63478	-1.8825	-1.96468	-2.12059	-3.0303	-1.61376	-2.07982	-2.02221	-2.98496	-3.23104
RNA: Agilent Human miRNA (V2)	hsa-miR-18a	hsa-mir-18a	MI0000072	0.81383	1.62483	0.4021	0.91058	1.13874	-0.03427	-0.07807	0.81042	-0.30587	0.23409	0.05966	2.32059	2.12741	1.69303	1.69375	1.24838	2.52987	1.91561	2.4851	3.16925	5.60674	3.87318	3.48489	3.49093	1.36813	0.41619	0.78075	-0.22142	0.67751	1.23482	1.61664	1.03644	0.92213	0.36599	1.09835	0.38664	1.49635	0.82456	-0.43545	0.97139	1.9368	2.20492	0.74971	1.66105	0.87337	1.43687
RNA: Agilent Human miRNA (V2)	hsa-miR-18b	hsa-mir-18b	MI0001518	-0.71726	0.08673	-1.12157	-0.69504	-0.40826	-1.57441	-1.65224	-0.77352	-1.16762	-0.76779	-0.38086	0.81484	0.64356	0.13016	0.10561	-0.23051	0.93692	0.338	1.86216	1.70085	4.00214	2.523	1.92146	1.87124	-0.20282	0.53384	0.30855	-1.29628	-1.00784	-0.38043	2.17182	-0.49553	1.93429	1.23381	-0.52211	-1.05549	-0.08744	-0.73815	-2.00995	-0.32635	0.5889	0.72542	2.41204	0.14189	-0.65137	-0.18021
RNA: Agilent Human miRNA (V2)	hsa-miR-191	hsa-mir-191	MI0000465	-4.00187	-3.52926	-4.41023	-3.80239	-3.37592	-3.63916	-3.09348	-3.86184	-4.30556	-3.69773	-3.20248	-3.64656	-3.61457	-3.39764	-3.45342	-4.11624	-3.68703	-4.38761	-3.54526	-1.27083	-1.37984	-3.20055	-2.90483	-2.26044	-4.2572	-3.34473	-3.97961	-3.67336	-2.60742	-3.21253	-3.36034	-4.65498	-3.22795	-3.53174	-2.89084	-4.32847	-3.4968	-3.60636	-4.37408	-3.91625	-4.28534	-3.1765	-3.90315	-4.02758	-3.0705	-3.45364
RNA: Agilent Human miRNA (V2)	hsa-miR-191*	hsa-mir-191	MI0000465	-3.90796	-3.36054	-4.23881	-3.18455	-2.89774	-2.56099	-2.21065	-3.62523	-4.1044	-3.61386	-1.95754	-3.46734	-3.20465	-2.53998	-2.57968	-4.01631	-3.50873	-3.8931	-2.50201	-2.17616	-1.30129	-3.14202	-2.90483	-2.26044	-3.31536	-3.34473	-2.98853	-3.67336	-2.53053	-3.21253	-3.36034	-4.03013	-3.15926	-3.46374	-2.70543	-4.02479	-3.07251	-3.60636	-3.77886	-3.91625	-4.27151	-2.35074	-3.90315	-3.07223	-2.82087	-3.45364
RNA: Agilent Human miRNA (V2)	hsa-miR-192	hsa-mir-192	MI0000234	-2.05922	-1.84106	-4.12782	-3.80239	-0.95864	-3.63577	-1.03529	-3.86184	-3.67149	-3.33198	-3.20248	5.20886	5.40736	-3.39764	-0.93499	3.59898	5.10504	2.72081	-3.54526	-3.16745	-0.33806	-2.41392	-2.21386	-2.26044	-3.75322	-3.01291	-2.0306	-3.67336	-2.60742	-3.17668	-3.21841	-3.80948	-1.72711	-1.20315	0.8104	-2.45635	-1.83784	-1.65758	-1.9942	-2.20826	-3.42318	-2.9672	-1.97378	-1.80298	-2.77875	-2.45323
RNA: Agilent Human miRNA (V2)	hsa-miR-192*	hsa-mir-192	MI0000234	-4.00187	-3.52926	-4.41023	-3.80239	-3.41228	-3.63916	-3.09348	-3.86184	-4.30556	-3.69773	-3.20248	0.03276	0.08995	-3.39764	-3.45342	-1.73964	-0.08472	-1.9589	-3.54526	-3.16745	-1.37984	-3.20055	-2.90483	-2.26044	-4.2572	-3.34473	-3.97961	-3.67336	-2.60742	-3.21253	-3.36034	-4.65498	-3.22795	-3.53174	-2.89084	-4.32847	-3.4968	-3.60636	-4.37408	-3.91625	-4.28534	-3.1765	-3.90315	-4.02758	-3.0705	-3.45364
RNA: Agilent Human miRNA (V2)	hsa-miR-193a-3p	hsa-mir-193a	MI0000487	1.03432	-0.96259	1.73412	1.08991	2.43371	-0.27928	0.67199	1.84547	-1.03495	-3.00272	-3.18165	-3.64656	0.94772	-3.35359	-2.74978	-3.61237	-1.14512	-4.38761	-3.54526	-2.30975	-1.37984	-2.47353	-2.90483	-2.26044	1.85581	1.33494	0.71457	-0.31076	-0.76552	-1.90044	-0.24204	0.89407	0.22454	0.71545	0.00319	0.31013	1.70199	1.80113	1.69249	-0.24096	0.31901	-1.37957	-0.3783	1.18021	-3.0705	-1.62617
RNA: Agilent Human miRNA (V2)	hsa-miR-193a-5p	hsa-mir-193a	MI0000487	-1.71941	-3.52926	-0.47604	-1.11712	-0.24034	-2.59998	-1.41114	-0.08124	-3.12977	-3.69773	-3.20248	-3.64656	-1.71579	-3.39764	-3.45342	-4.11624	-3.68703	-4.38761	-2.89466	-3.16745	-1.37984	-3.20055	-2.90483	-2.26044	-0.68418	-0.74898	-1.38643	-2.97272	-2.60742	-3.21253	-2.20168	-1.75166	-1.63598	-1.36665	-2.85585	-1.7598	-0.35902	-0.41547	-0.11667	-2.74269	-2.29411	-3.1765	-3.27157	-1.34484	-3.0705	-3.45364
RNA: Agilent Human miRNA (V2)	hsa-miR-193b	hsa-mir-193b	MI0003137	2.74972	0.20142	1.30204	0.10909	3.89548	0.75297	0.74851	3.03337	1.06527	1.0478	0.59436	-2.48138	-1.75906	0.62178	1.59928	1.64582	0.55037	-0.92872	-3.54526	-3.16745	1.3195	-3.20055	2.68189	-1.49949	-4.2572	1.41837	2.41796	2.3425	1.95566	0.17977	0.36379	0.79027	1.71314	1.67504	3.90885	3.22049	2.32135	0.47954	3.02061	0.38752	3.49506	3.1464	-0.03103	1.0829	1.6502	2.31119
RNA: Agilent Human miRNA (V2)	hsa-miR-193b*	hsa-mir-193b	MI0003137	-3.82923	-3.52926	-4.20794	-3.27412	-2.86929	-3.63916	-3.09348	-2.78722	-4.30556	-3.69773	-3.20248	-3.64656	-3.61457	-3.39764	-3.45342	-4.11624	-3.68703	-4.38761	-2.60199	-3.16745	-1.37984	-3.20055	-2.90483	-2.26044	-3.79056	-3.34473	-2.84166	-3.67336	-2.60742	-3.21253	-3.36034	-3.92493	-3.22795	-3.53174	-2.89084	-2.9424	-3.27164	-3.60636	-2.6564	-3.91625	-3.41262	-3.1765	-3.90315	-3.76284	-3.0705	-3.45364
RNA: Agilent Human miRNA (V2)	hsa-miR-194	hsa-mir-194-1	MI0000488	-2.36535	-2.94507	-4.41023	-3.80239	-1.5024	-3.63916	-2.13161	-3.86184	-4.25346	-3.69773	-3.20248	4.76154	4.65541	-3.39764	-1.54216	3.24386	4.90515	2.19465	-3.54526	-3.16745	-1.37984	-3.20055	-2.90483	-2.26044	-4.05155	-3.34473	-2.39132	-3.67336	-2.60742	-3.21253	-3.36034	-4.16205	-3.08584	-3.03306	-0.53626	-3.50152	-2.75072	-2.57473	-1.98537	-3.21147	-4.20773	-3.1765	-3.2922	-2.33155	-3.0705	-3.45364
RNA: Agilent Human miRNA (V2)	hsa-miR-194(2)	hsa-mir-194-2	MI0000732	-2.36535	-2.94507	-4.41023	-3.80239	-1.5024	-3.63916	-2.13161	-3.86184	-4.25346	-3.69773	-3.20248	4.76154	4.65541	-3.39764	-1.54216	3.24386	4.90515	2.19465	-3.54526	-3.16745	-1.37984	-3.20055	-2.90483	-2.26044	-4.05155	-3.34473	-2.39132	-3.67336	-2.60742	-3.21253	-3.36034	-4.16205	-3.08584	-3.03306	-0.53626	-3.50152	-2.75072	-2.57473	-1.98537	-3.21147	-4.20773	-3.1765	-3.2922	-2.33155	-3.0705	-3.45364
RNA: Agilent Human miRNA (V2)	hsa-miR-195	hsa-mir-195	MI0000489	0.96909	-2.11315	1.67874	0.00294	-0.00704	-0.24314	-3.08315	-0.68274	-0.32704	-0.81355	-2.47891	-2.35347	-3.42415	-3.38982	-2.03324	-4.11624	-3.52566	-3.4668	-1.77269	-1.8596	-1.37984	-3.20055	-2.90483	-2.26044	-2.07444	-2.22264	-1.90373	-3.67336	-2.60742	-1.62193	-3.36034	-3.41857	0.44496	0.41266	-2.00306	-0.37531	-2.94692	-2.62096	-3.52473	0.41594	-4.28534	-2.73741	-3.15752	-2.52376	-2.94888	-3.31996
RNA: Agilent Human miRNA (V2)	hsa-miR-196a	hsa-mir-196a-2	MI0000279	2.04252	-3.52926	0.30636	0.47907	3.7128	0.15831	0.94441	1.0521	0.14617	0.51615	0.05443	-1.97482	1.23883	-0.43496	0.03057	0.83364	0.02959	1.15847	-3.54526	-3.16745	-0.9177	-3.20055	-2.90483	0.86772	-3.33494	-0.31374	-0.10787	-1.77731	-1.55866	-1.74304	-1.38302	-0.08349	0.91429	0.74698	-0.55721	1.85553	-0.69616	-3.60636	-4.37408	-0.0341	-4.28534	-0.37073	0.35199	-4.02758	-2.10821	-3.45364
RNA: Agilent Human miRNA (V2)	hsa-miR-196a(2)	hsa-mir-196a-1	MI0000238	2.04252	-3.52926	0.30636	0.47907	3.7128	0.15831	0.94441	1.0521	0.14617	0.51615	0.05443	-1.97482	1.23883	-0.43496	0.03057	0.83364	0.02959	1.15847	-3.54526	-3.16745	-0.9177	-3.20055	-2.90483	0.86772	-3.33494	-0.31374	-0.10787	-1.77731	-1.55866	-1.74304	-1.38302	-0.08349	0.91429	0.74698	-0.55721	1.85553	-0.69616	-3.60636	-4.37408	-0.0341	-4.28534	-0.37073	0.35199	-4.02758	-2.10821	-3.45364
RNA: Agilent Human miRNA (V2)	hsa-miR-196b	hsa-mir-196b	MI0001150	-3.08594	-3.52926	-0.46665	-1.90048	-1.21127	-1.86574	-1.82002	0.02382	-1.15156	-3.69773	-1.57929	-0.3201	-3.42336	0.18669	-0.79533	0.63958	0.70527	1.10998	-3.54526	-3.16745	-1.37984	-3.20055	-2.90483	-2.26044	-3.09397	-2.79677	-2.2563	-3.67336	-2.60742	-3.21253	-1.6406	-2.10357	-2.71016	-2.50897	-1.43031	-0.51469	-1.49955	-1.87582	-3.68163	-3.6661	-3.73088	0.21854	-3.90315	-4.02758	0.67656	-1.74187
RNA: Agilent Human miRNA (V2)	hsa-miR-197	hsa-mir-197	MI0000239	-0.09672	0.41761	-0.34259	-0.4067	0.55001	-0.49259	-0.25122	-0.28388	-0.69569	-0.18112	-0.40395	-0.59042	-0.38009	-0.21664	-0.54061	-0.7169	-0.92232	-0.71598	-0.4201	0.33108	2.25047	0.14427	0.09624	0.5202	-0.95478	0.07375	-0.70343	1.31624	1.02838	0.37682	0.12405	-0.87194	0.24143	0.74873	-0.05308	-0.16904	-0.45518	0.15484	-0.98591	0.84455	-0.11782	-0.31237	0.38036	-1.11875	0.4379	1.09377
RNA: Agilent Human miRNA (V2)	hsa-miR-199b-3p	hsa-mir-199b	MI0000282	-4.00187	-3.52926	4.86997	-3.80239	-3.41228	-3.63916	-3.09348	5.39062	-4.30556	-3.69773	-2.95022	-3.64656	-3.61457	-3.39764	-3.45342	-4.11624	-3.68703	-4.38761	-3.54526	2.06391	-1.37984	-3.20055	-2.90483	-2.26044	-0.49293	-1.46516	-3.97961	-3.67336	-2.60742	-3.21253	-1.77447	-1.69428	-3.22795	-3.53174	-2.89084	-4.32847	-3.4968	-3.60636	-4.37408	-3.26665	-4.28534	-3.1765	-3.90315	-2.64898	-3.0705	-3.45364
RNA: Agilent Human miRNA (V2)	hsa-miR-199b-5p	hsa-mir-199b	MI0000282	-4.00187	-3.52926	-3.58642	-3.80239	-3.41228	-3.63916	-3.09348	-2.70949	-4.30556	-3.69773	-3.20248	-3.64656	-3.61457	-3.39764	-3.45342	-4.11624	-3.68703	-4.29372	-3.16516	2.56803	-1.37984	-3.20055	-2.90483	-2.26044	-4.2572	-1.94018	-3.97961	-3.67336	-2.60742	-3.21253	-2.46877	-1.44331	-3.22795	-3.40166	-2.89084	-4.32847	-3.4968	-3.60636	-4.37408	-3.51963	-4.28534	-3.1765	-3.90315	-4.02758	-3.0705	-3.45364
RNA: Agilent Human miRNA (V2)	hsa-miR-19a	hsa-mir-19a	MI0000073	2.50797	3.43694	2.25651	2.4873	2.85089	2.00193	2.35597	2.92476	2.06406	2.94389	2.29011	4.46365	4.52505	3.69725	3.71479	2.93043	4.5225	4.31506	4.52909	5.0978	7.50403	5.80432	5.03217	5.3666	3.31504	2.55598	2.97162	2.10494	2.71302	3.54516	3.62103	2.4946	2.92432	2.57896	3.3228	2.67789	3.5864	3.66272	1.53061	2.72533	3.68565	4.21141	2.62846	3.20646	1.81068	3.18808
RNA: Agilent Human miRNA (V2)	hsa-miR-19b	hsa-mir-19b-1	MI0000074	3.673	4.50065	3.22512	4.00966	4.00811	3.07803	3.76248	4.13376	3.63875	4.12261	3.82374	5.91004	5.84037	4.17548	4.95855	4.47711	5.54606	5.43865	6.12464	6.39878	8.38893	7.57023	6.42035	6.51935	4.92152	4.0713	4.50187	3.73014	3.86336	4.71312	5.47473	3.39576	5.29519	4.79625	4.29285	3.46898	4.85855	4.81026	3.26298	3.61653	4.67961	5.10929	5.43873	4.01142	3.88944	4.55579
RNA: Agilent Human miRNA (V2)	hsa-miR-19b(2)	hsa-mir-19b-2	MI0000075	3.673	4.50065	3.22512	4.00966	4.00811	3.07803	3.76248	4.13376	3.63875	4.12261	3.82374	5.91004	5.84037	4.17548	4.95855	4.47711	5.54606	5.43865	6.12464	6.39878	8.38893	7.57023	6.42035	6.51935	4.92152	4.0713	4.50187	3.73014	3.86336	4.71312	5.47473	3.39576	5.29519	4.79625	4.29285	3.46898	4.85855	4.81026	3.26298	3.61653	4.67961	5.10929	5.43873	4.01142	3.88944	4.55579
RNA: Agilent Human miRNA (V2)	hsa-miR-19b-1*	hsa-mir-19b-1	MI0000074	-3.92441	-3.52926	-4.41023	-3.80239	-3.41228	-3.63916	-3.09348	-3.7388	-4.30556	-3.69773	-3.20248	-2.52601	-2.78519	-3.39764	-2.77069	-3.75719	-2.47167	-2.22442	-1.43552	-1.33781	1.24068	0.11965	-1.82974	-1.2607	-3.30707	-3.34473	-3.83855	-3.67336	-2.60742	-3.21253	-3.36034	-4.54492	-3.22795	-3.03381	-2.89084	-4.32847	-2.61196	-2.90713	-4.37408	-3.91625	-3.83642	-2.7334	-3.90315	-4.02758	-3.0705	-3.41469
RNA: Agilent Human miRNA (V2)	hsa-miR-200a	hsa-mir-200a	MI0000737	2.52635	-3.52926	-4.41023	-3.80239	2.71492	-3.63916	-3.09348	-3.86184	-4.30556	-3.69773	-3.20248	4.58555	4.32375	1.70021	2.54685	4.45454	3.96236	2.21326	-3.54526	-3.16745	-1.37984	-3.20055	-1.36285	-2.26044	-0.6681	-3.34473	-3.97961	-3.67336	-2.60742	-3.21253	-3.36034	-4.65498	-3.22795	-3.53174	-2.25974	0.06409	-3.4968	-0.45569	-1.59152	-3.91625	2.6052	-3.1765	-3.90315	0.01776	1.24848	1.55676
RNA: Agilent Human miRNA (V2)	hsa-miR-200a*	hsa-mir-200a	MI0000737	-2.84092	-3.52926	-4.41023	-3.80239	-2.8054	-3.63916	-3.09348	-3.86184	-4.30556	-3.69773	-3.20248	-0.68162	-0.62698	-3.26079	-2.33934	-1.28452	-0.8372	-3.24082	-3.53343	-3.16745	-1.37984	-3.20055	-2.90483	-2.26044	-4.2572	-3.34473	-3.97961	-3.67336	-2.60742	-3.21253	-3.36034	-4.65498	-3.22795	-3.53174	-2.89084	-4.32847	-3.4968	-3.60636	-4.37408	-3.91625	-2.84004	-3.1765	-3.90315	-4.02758	-2.44438	-3.12982
RNA: Agilent Human miRNA (V2)	hsa-miR-200b	hsa-mir-200b	MI0000342	3.53139	-2.19897	-4.27735	-3.80239	3.94361	-3.63916	-3.09348	-3.86184	-4.30556	-3.69773	-3.20248	6.0695	5.61119	2.54754	3.77514	5.21751	5.50591	3.5509	-3.54526	-3.16745	-1.37984	-3.20055	0.60874	-2.26044	0.43224	-3.34473	-3.97961	-3.67336	-2.60742	-3.21253	-3.36034	-4.65498	-3.22795	-3.53174	-0.57231	1.31369	-2.69189	1.26783	-0.46354	-3.91625	3.91529	-3.1765	-3.90315	1.08706	4.27898	3.66347
RNA: Agilent Human miRNA (V2)	hsa-miR-200b*	hsa-mir-200b	MI0000342	-2.77484	-3.52926	-4.41023	-3.80239	-2.32655	-3.63916	-3.09348	-3.86184	-4.30556	-3.69773	-3.20248	0.04538	-0.14863	-2.77268	-1.53085	-0.88069	-0.55685	-2.19801	-3.13958	-3.16745	-1.37984	-3.20055	-2.90483	-2.26044	-4.2572	-3.34473	-3.97961	-3.67336	-2.60742	-3.21253	-3.36034	-4.59389	-3.22795	-3.53174	-2.89084	-4.32847	-3.4968	-3.60636	-4.37408	-3.91625	-2.32469	-3.1765	-3.90315	-4.02758	-1.54156	-2.88022
RNA: Agilent Human miRNA (V2)	hsa-miR-200c	hsa-mir-200c	MI0000650	4.2404	-3.52926	-4.41023	-3.80239	2.91884	-3.63916	-3.09348	-3.86184	-4.30556	-3.69773	-3.20248	4.36841	4.44758	3.41654	4.20422	3.72376	4.4146	-3.0422	-3.54526	-3.16745	-1.37984	-3.20055	-2.90483	-2.26044	-4.2572	-3.34473	-3.97961	-3.67336	-2.60742	-3.21253	-3.36034	-4.65498	-3.22795	-3.53174	-2.89084	2.79741	-3.4968	-3.60636	-4.37408	-3.80881	5.47591	-0.75343	-3.90315	1.20949	4.04862	3.66999
RNA: Agilent Human miRNA (V2)	hsa-miR-200c*	hsa-mir-200c	MI0000650	-3.52296	-3.52926	-4.41023	-3.80239	-3.41228	-3.63916	-3.09348	-3.86184	-4.30556	-3.69773	-3.20248	-3.61393	-3.38696	-3.39764	-2.55743	-3.93895	-3.14063	-4.38761	-3.54526	-3.16745	-1.37984	-3.20055	-2.90483	-2.26044	-4.2572	-3.34473	-3.97961	-3.67336	-2.60742	-3.21253	-3.36034	-4.65498	-3.22795	-3.39867	-2.89084	-4.32847	-3.4968	-3.60636	-4.37408	-3.91625	-3.01425	-3.1765	-3.90315	-4.02758	-3.0705	-3.45364
RNA: Agilent Human miRNA (V2)	hsa-miR-202	hsa-mir-202	MI0003130	-3.24446	-3.28508	-4.34824	-1.68333	-2.9386	-1.85245	-1.91401	-3.34641	-4.21886	-3.16717	-1.83385	-3.18212	-3.08926	-2.28544	-2.14736	-3.62295	-2.22354	-2.04152	-0.45328	-1.34938	0.60672	-1.88904	-1.36015	0.97046	-1.46228	-0.39177	-1.90409	-0.84168	-1.27224	-0.64772	-0.83842	-1.9665	-0.24893	-1.17125	-2.04227	-3.97086	-3.18997	-2.91029	-2.58025	-3.56821	-4.18899	-1.25697	-0.57304	-1.93883	-0.42658	-0.17417
RNA: Agilent Human miRNA (V2)	hsa-miR-203	hsa-mir-203	MI0000283	3.50705	-3.52926	-4.41023	-3.80239	2.72417	-3.63916	-3.09348	-3.86184	-4.30556	-3.69773	-3.20248	0.80166	2.29766	-0.53888	1.88456	-1.34961	-1.68421	-1.91323	-3.54526	-3.16745	-1.37984	-3.20055	-2.42585	-2.26044	-4.2572	-3.34473	-3.97961	-3.67336	-2.60742	-3.21253	-3.36034	-4.33459	-3.22795	-3.53174	-2.89084	-0.21446	-3.4968	-3.60636	-4.37408	-2.6083	1.16578	-3.1765	-3.90315	-4.02758	-1.0218	0.29666
RNA: Agilent Human miRNA (V2)	hsa-miR-204	hsa-mir-204	MI0000284	-4.00187	-3.24907	-2.94118	-3.80239	-3.41228	-3.63916	-3.09348	-3.86184	0.16583	-0.23183	0.01263	-3.64656	-3.61457	-3.39764	-3.45342	-4.11624	-3.68703	-1.53265	-3.54526	-3.16745	-0.58218	-3.20055	-2.59561	-0.93541	-4.2572	-0.67327	-0.73942	0.55255	1.7425	1.74749	-0.72431	0.52503	-0.1915	0.21077	-2.66221	-4.32847	-3.4968	-3.60636	-4.37408	-3.91625	-4.28534	0.0042	-2.94381	-4.02758	-3.0705	-3.13137
RNA: Agilent Human miRNA (V2)	hsa-miR-205	hsa-mir-205	MI0000285	-0.5953	-3.52926	-4.41023	-3.80239	3.30731	-3.63916	-3.09348	-3.86184	-4.30556	-1.50548	-3.20248	-3.64656	-3.61457	-3.39764	-3.45342	4.10285	-3.68703	-4.38761	-3.54526	-3.16745	-1.37984	-3.20055	-2.90483	-2.26044	-4.2572	-3.34473	-3.97961	-3.67336	-2.60742	-3.21253	-3.36034	-4.65498	-3.22795	-3.33159	-2.89084	-4.32847	-3.4968	-3.60636	-4.37408	-3.91625	5.80546	-3.1765	-3.90315	-4.02758	0.13692	-0.28283
RNA: Agilent Human miRNA (V2)	hsa-miR-20a	hsa-mir-20a	MI0000076	3.5082	4.26415	2.81718	3.68991	3.7853	2.64723	3.35172	3.64692	2.66022	3.54187	3.03194	5.82077	5.6226	3.9391	4.73653	4.5262	5.34565	4.989	5.57225	6.1352	8.32697	7.5569	6.42412	6.46495	4.62796	3.28403	3.90706	3.43142	3.52734	4.31091	4.80594	3.02098	4.17765	3.81514	3.84664	3.00876	4.61069	4.39968	2.97461	3.15496	4.34266	4.44376	4.00751	3.83899	3.36424	4.3154
RNA: Agilent Human miRNA (V2)	hsa-miR-20a*	hsa-mir-20a	MI0000076	-3.54312	-3.22019	-4.37493	-3.59307	-3.37613	-3.63916	-3.09348	-3.21649	-4.12051	-3.10142	-3.20248	-1.09879	-1.40661	-3.29926	-1.952	-2.45534	-2.24748	-1.19361	-0.71172	-0.32981	0.72714	-0.27083	-1.73529	-1.7704	-1.39796	-3.34473	-2.25222	-3.67336	-2.60742	-3.06776	-2.47378	-3.82104	-3.22795	-3.53174	-2.89084	-4.14558	-2.3117	-2.40861	-3.36406	-3.91625	-3.15842	-1.32639	-3.90315	-2.895	-3.0705	-3.45364
RNA: Agilent Human miRNA (V2)	hsa-miR-20b	hsa-mir-20b	MI0001519	1.52131	2.22558	0.77036	1.78276	1.77052	0.74172	1.4407	1.65835	1.61899	2.22621	2.36394	3.80672	3.59229	2.04222	2.85853	2.26043	2.99069	3.29961	4.61073	4.48275	5.31716	5.07129	3.41238	3.4284	2.92207	2.50846	3.08744	1.30482	0.20055	1.31225	4.64876	1.30827	4.71058	4.10888	1.51037	0.77069	2.35047	2.1471	1.22993	1.10389	2.15667	2.81084	5.05634	2.16735	0.48203	1.23183
RNA: Agilent Human miRNA (V2)	hsa-miR-21	hsa-mir-21	MI0000077	7.86104	8.33454	7.89805	5.99375	6.27534	6.79121	9.14771	8.59738	7.49345	9.36524	8.71776	8.09647	6.39359	7.5433	6.79014	6.76897	7.26079	6.3193	2.32666	5.26924	6.99991	4.88885	4.60383	8.13986	7.0726	7.48367	7.3562	7.25415	7.51849	7.44875	6.79643	6.44463	6.81466	6.78428	9.15863	7.81522	9.19302	8.73959	7.12766	7.55758	8.08834	5.56482	8.28371	6.69025	4.1821	7.35089
RNA: Agilent Human miRNA (V2)	hsa-miR-21*	hsa-mir-21	MI0000077	0.7598	1.31152	1.1648	-0.33456	-1.07322	-0.05725	3.01425	1.95498	0.62693	2.90939	3.02908	1.24309	-0.10634	1.58796	0.53683	0.65753	1.49198	0.03156	-3.54526	-1.76406	2.22058	-2.16621	-2.18929	1.64525	0.80537	-0.46007	1.3177	-0.37345	0.22877	0.36693	-0.432	-0.15769	-0.18669	-0.01895	2.44174	0.56824	2.66665	1.96413	0.21643	0.40252	0.00132	0.78955	1.06294	0.13945	-3.0705	0.11895
RNA: Agilent Human miRNA (V2)	hsa-miR-210	hsa-mir-210	MI0000286	1.46303	1.58326	1.1217	-0.43099	1.13818	2.54378	-1.00095	1.39114	0.03737	1.03945	1.66389	0.54344	-0.32362	0.43061	0.16357	-0.02799	2.19991	-1.35446	-2.09262	-3.16745	1.8581	-1.72841	-1.9448	2.95346	0.37259	-1.33493	-0.73904	-1.6667	1.45266	-1.47817	-1.84753	0.1605	-0.16744	0.05502	0.71215	1.66042	0.67884	0.87116	-0.22311	-1.14955	1.66783	-0.6023	0.3859	2.04324	-0.31743	-0.47497
RNA: Agilent Human miRNA (V2)	hsa-miR-211	hsa-mir-211	MI0000287	-4.00187	-3.52926	-4.41023	-3.80239	-3.41228	-3.63916	-3.09348	-3.86184	-4.30556	-3.69773	-3.20248	-3.64656	-3.61457	-3.39764	-3.45342	-4.05609	-3.68703	-4.38761	-3.54526	-3.16745	-0.3914	-3.20055	-2.45551	-2.26044	-4.2572	3.17679	3.24313	-0.38905	4.28898	3.75704	3.60154	-3.13839	0.6282	-0.62484	-2.58911	-4.32847	-3.4968	-3.60636	-4.37408	-3.91625	-4.28534	-3.1765	-2.77948	-4.02758	-3.0705	-2.87673
RNA: Agilent Human miRNA (V2)	hsa-miR-212	hsa-mir-212	MI0000288	-1.6031	-1.31717	-2.62107	-0.98849	-1.45226	-0.33805	-0.5244	-1.81905	-1.99179	-0.5877	0.92811	-1.29444	-1.3518	-1.13525	-0.9893	-2.02626	-2.19044	-1.13333	-0.60922	-0.91233	-1.14206	-2.7825	-2.3902	-2.2265	-1.41541	-3.18819	-0.58983	-3.25242	-2.52511	-2.48527	-1.62312	-1.48997	-2.75338	-1.81436	-2.02647	-2.51936	-2.00461	-2.29865	-1.18141	-0.6568	-2.92718	-0.08305	-2.86153	-1.52885	-3.0705	-2.39005
RNA: Agilent Human miRNA (V2)	hsa-miR-215	hsa-mir-215	MI0000291	-3.30086	-3.06464	-4.41023	-3.80239	-2.09334	-3.63916	-2.15249	-3.86184	-4.30556	-3.69773	-3.20248	4.04595	4.28399	-3.39764	-1.93758	2.24851	4.52157	1.98847	-3.54526	-3.16745	-1.37984	-3.20055	-2.90483	-2.26044	-3.61633	-3.34473	-2.55542	-3.67336	-2.60742	-3.21253	-3.36034	-4.45219	-3.22795	-3.08822	-0.72756	-3.82737	-3.10363	-2.91447	-2.84183	-3.5835	-4.28534	-2.93079	-3.67809	-2.40421	-3.0705	-3.45364
RNA: Agilent Human miRNA (V2)	hsa-miR-218	hsa-mir-218-1	MI0000294	-2.13698	-1.12386	-1.95734	-0.46032	-3.41228	-1.67696	-1.66929	-3.67148	-3.24293	0.08082	-0.80549	-3.64656	-3.61457	-3.39764	-3.45342	-4.11624	-3.68703	-4.38761	-3.54526	-3.16745	-1.37984	-3.20055	-2.90483	-2.26044	-4.2572	-3.34473	-3.97961	-3.39488	-2.60742	-3.21253	-3.36034	-4.65498	-3.14533	-3.24866	-1.5247	-0.76173	0.25771	-1.91289	-0.66473	-3.91625	-1.06016	-3.1765	-1.55773	-4.02758	-0.14982	0.62973
RNA: Agilent Human miRNA (V2)	hsa-miR-218(2)	hsa-mir-218-2	MI0000295	-2.13698	-1.12386	-1.95734	-0.46032	-3.41228	-1.67696	-1.66929	-3.67148	-3.24293	0.08082	-0.80549	-3.64656	-3.61457	-3.39764	-3.45342	-4.11624	-3.68703	-4.38761	-3.54526	-3.16745	-1.37984	-3.20055	-2.90483	-2.26044	-4.2572	-3.34473	-3.97961	-3.39488	-2.60742	-3.21253	-3.36034	-4.65498	-3.14533	-3.24866	-1.5247	-0.76173	0.25771	-1.91289	-0.66473	-3.91625	-1.06016	-3.1765	-1.55773	-4.02758	-0.14982	0.62973
RNA: Agilent Human miRNA (V2)	hsa-miR-219-5p	hsa-mir-219-1	MI0000296	0.00105	-1.86408	-2.71226	-3.80239	-0.4043	-3.63916	-1.42374	-2.36906	-2.93466	-3.18198	-3.20248	-2.77638	-1.7989	-0.75746	-2.34819	-1.93443	-1.78147	-1.97609	-2.58768	-2.87086	-1.02492	-0.26307	-0.83112	-1.74318	-2.11947	-2.57586	-1.80435	-3.40011	-2.60742	-3.21253	-2.52384	-3.84857	-1.0667	-1.46745	-1.83686	-1.22318	-1.87265	-1.96966	-2.35093	-1.34362	-3.56597	-1.50158	-0.65184	-2.2775	-3.0705	-2.06605
RNA: Agilent Human miRNA (V2)	hsa-miR-219-5p(2)	hsa-mir-219-2	MI0000740	0.00105	-1.86408	-2.71226	-3.80239	-0.4043	-3.63916	-1.42374	-2.36906	-2.93466	-3.18198	-3.20248	-2.77638	-1.7989	-0.75746	-2.34819	-1.93443	-1.78147	-1.97609	-2.58768	-2.87086	-1.02492	-0.26307	-0.83112	-1.74318	-2.11947	-2.57586	-1.80435	-3.40011	-2.60742	-3.21253	-2.52384	-3.84857	-1.0667	-1.46745	-1.83686	-1.22318	-1.87265	-1.96966	-2.35093	-1.34362	-3.56597	-1.50158	-0.65184	-2.2775	-3.0705	-2.06605
RNA: Agilent Human miRNA (V2)	hsa-miR-219-5p(3)	hsa-mir-219-1	MI0000296	0.00105	-1.86408	-2.71226	-3.80239	-0.4043	-3.63916	-1.42374	-2.36906	-2.93466	-3.18198	-3.20248	-2.77638	-1.7989	-0.75746	-2.34819	-1.93443	-1.78147	-1.97609	-2.58768	-2.87086	-1.02492	-0.26307	-0.83112	-1.74318	-2.11947	-2.57586	-1.80435	-3.40011	-2.60742	-3.21253	-2.52384	-3.84857	-1.0667	-1.46745	-1.83686	-1.22318	-1.87265	-1.96966	-2.35093	-1.34362	-3.56597	-1.50158	-0.65184	-2.2775	-3.0705	-2.06605
RNA: Agilent Human miRNA (V2)	hsa-miR-219-5p(4)	hsa-mir-219-1	MI0000296	0.00105	-1.86408	-2.71226	-3.80239	-0.4043	-3.63916	-1.42374	-2.36906	-2.93466	-3.18198	-3.20248	-2.77638	-1.7989	-0.75746	-2.34819	-1.93443	-1.78147	-1.97609	-2.58768	-2.87086	-1.02492	-0.26307	-0.83112	-1.74318	-2.11947	-2.57586	-1.80435	-3.40011	-2.60742	-3.21253	-2.52384	-3.84857	-1.0667	-1.46745	-1.83686	-1.22318	-1.87265	-1.96966	-2.35093	-1.34362	-3.56597	-1.50158	-0.65184	-2.2775	-3.0705	-2.06605
RNA: Agilent Human miRNA (V2)	hsa-miR-219-5p(5)	hsa-mir-219-1	MI0000296	0.00105	-1.86408	-2.71226	-3.80239	-0.4043	-3.63916	-1.42374	-2.36906	-2.93466	-3.18198	-3.20248	-2.77638	-1.7989	-0.75746	-2.34819	-1.93443	-1.78147	-1.97609	-2.58768	-2.87086	-1.02492	-0.26307	-0.83112	-1.74318	-2.11947	-2.57586	-1.80435	-3.40011	-2.60742	-3.21253	-2.52384	-3.84857	-1.0667	-1.46745	-1.83686	-1.22318	-1.87265	-1.96966	-2.35093	-1.34362	-3.56597	-1.50158	-0.65184	-2.2775	-3.0705	-2.06605
RNA: Agilent Human miRNA (V2)	hsa-miR-219-5p(6)	hsa-mir-219-1	MI0000296	0.00105	-1.86408	-2.71226	-3.80239	-0.4043	-3.63916	-1.42374	-2.36906	-2.93466	-3.18198	-3.20248	-2.77638	-1.7989	-0.75746	-2.34819	-1.93443	-1.78147	-1.97609	-2.58768	-2.87086	-1.02492	-0.26307	-0.83112	-1.74318	-2.11947	-2.57586	-1.80435	-3.40011	-2.60742	-3.21253	-2.52384	-3.84857	-1.0667	-1.46745	-1.83686	-1.22318	-1.87265	-1.96966	-2.35093	-1.34362	-3.56597	-1.50158	-0.65184	-2.2775	-3.0705	-2.06605
RNA: Agilent Human miRNA (V2)	hsa-miR-219-5p(7)	hsa-mir-219-1	MI0000296	0.00105	-1.86408	-2.71226	-3.80239	-0.4043	-3.63916	-1.42374	-2.36906	-2.93466	-3.18198	-3.20248	-2.77638	-1.7989	-0.75746	-2.34819	-1.93443	-1.78147	-1.97609	-2.58768	-2.87086	-1.02492	-0.26307	-0.83112	-1.74318	-2.11947	-2.57586	-1.80435	-3.40011	-2.60742	-3.21253	-2.52384	-3.84857	-1.0667	-1.46745	-1.83686	-1.22318	-1.87265	-1.96966	-2.35093	-1.34362	-3.56597	-1.50158	-0.65184	-2.2775	-3.0705	-2.06605
RNA: Agilent Human miRNA (V2)	hsa-miR-22	hsa-mir-22	MI0000078	1.63652	4.6306	4.49147	3.464	2.56206	4.19734	4.68619	4.02563	3.68285	4.40355	4.11482	2.67173	2.5516	1.03051	1.97586	1.67988	2.00762	0.08878	-2.09152	-2.38827	3.32758	-0.87638	0.85779	2.5482	3.25108	4.1093	3.34842	2.6963	4.50097	2.67658	4.04108	2.16526	3.13661	2.72848	4.58423	4.49002	4.87801	3.7134	4.69391	3.55023	3.7351	3.24512	2.63388	2.26519	2.998	3.43724
RNA: Agilent Human miRNA (V2)	hsa-miR-22*	hsa-mir-22	MI0000078	-4.00187	-1.12794	-0.59826	-2.59282	-3.41228	-0.77328	-0.00786	-0.90553	-1.22541	-0.23909	-0.52142	-3.45727	-3.22525	-3.39764	-2.9861	-4.11624	-3.68703	-4.38761	-3.54526	-3.16745	-1.37984	-3.20055	-2.90483	-2.26044	-1.29286	-2.93488	-1.2428	-3.67336	-2.4363	-3.20658	-2.61498	-2.93748	-3.16143	-3.53174	-1.66127	-1.45604	-0.82541	-2.00786	-0.22896	-3.19573	-3.18964	-2.27468	-2.88913	-2.53564	-2.98653	-3.45364
RNA: Agilent Human miRNA (V2)	hsa-miR-221	hsa-mir-221	MI0000298	-2.34139	5.1989	3.07363	3.07916	-3.41228	3.92844	3.403	1.00846	2.42223	4.12865	3.66393	1.7029	1.00766	3.38313	2.46527	2.63074	1.48364	2.22703	0.6899	3.73171	-1.37984	0.41955	-1.59659	0.91777	3.25815	0.35728	3.99331	1.68678	1.34706	-0.16738	0.28837	2.38954	1.30225	1.67166	2.09004	0.51654	3.75774	3.89746	2.64591	0.5331	1.97014	1.20671	3.82894	2.48019	3.45309	2.55214
RNA: Agilent Human miRNA (V2)	hsa-miR-221*	hsa-mir-221	MI0000298	-4.00187	0.45441	-1.36134	-2.34841	-3.41228	-1.10349	-1.03724	-2.823	-1.55293	-0.03307	-0.78634	-2.46123	-2.36366	-1.48266	-2.29202	-2.34695	-3.02611	-3.02765	-3.54526	-1.4144	-1.37984	-2.9132	-2.90483	-2.07384	-1.42049	-1.41415	-1.28982	-2.04738	-1.14003	-3.02384	-1.54392	-3.53098	-2.20077	-2.1457	-1.85109	-3.60449	-0.49755	0.04432	-2.03605	-3.91625	-2.61886	-3.1765	-0.52823	-3.12892	-0.43098	-1.71069
RNA: Agilent Human miRNA (V2)	hsa-miR-222	hsa-mir-222	MI0000299	-4.00187	2.19746	0.20524	0.94214	-3.41228	1.42686	1.02722	-0.63792	0.41192	1.57949	1.7625	0.21355	0.92088	1.042	0.10373	0.76752	-0.42974	-0.51372	-1.72196	1.50196	-1.37984	-2.74037	-2.90483	-1.80455	1.76392	-0.09013	1.73548	-0.67647	0.05522	-1.9597	0.1653	0.01747	-1.50878	-1.46325	-0.04544	-2.1588	0.93922	1.15596	0.97593	-2.18175	-1.15819	-0.75635	0.36397	0.26616	0.80425	-0.77237
RNA: Agilent Human miRNA (V2)	hsa-miR-224	hsa-mir-224	MI0000301	-4.00187	0.43366	-0.13246	1.76011	-3.41228	-0.31104	0.11025	-3.86184	-1.31293	-1.83871	-1.70907	1.39311	0.30492	-3.10988	-1.24645	2.97589	-3.68703	-0.46338	-3.54526	-3.16745	2.86299	-3.20055	-2.90483	-2.26044	-4.2572	-3.34473	-3.97961	-3.67336	-2.60742	-3.21253	-3.36034	-4.65498	-3.22795	-3.53174	1.50449	0.65058	2.85683	1.48449	0.96687	-3.71321	0.45408	1.17656	-3.90315	-4.02758	-1.45053	0.30125
RNA: Agilent Human miRNA (V2)	hsa-miR-23a	hsa-mir-23a	MI0000079	4.07806	5.57702	5.51147	5.49812	3.87051	5.17462	5.97979	4.80306	4.95287	5.60477	5.05477	3.79768	4.02225	4.14035	4.38448	3.92609	3.80242	3.66339	-0.40702	5.51707	2.67348	-1.27977	4.35656	4.12746	4.96859	4.27501	5.59219	4.6584	5.02876	3.35834	3.3322	4.43012	4.39109	4.26995	4.99003	5.08138	5.41175	5.11559	5.48623	5.53813	5.72985	4.15782	4.80024	3.11488	5.37469	5.28572
RNA: Agilent Human miRNA (V2)	hsa-miR-23a*	hsa-mir-23a	MI0000079	-3.43336	-2.84635	-3.03368	-1.72097	-3.33274	-1.88831	-1.08091	-3.09513	-3.69083	-2.66657	-1.62698	-3.62185	-3.23974	-1.93261	-1.92675	-4.09141	-3.67143	-2.22847	-1.37435	-0.91315	-1.37984	-3.20055	-2.90483	-2.26044	-1.29174	-3.34473	-0.95954	-3.67336	-2.60742	-3.21253	-3.36034	-1.54499	-3.21748	-3.48097	-2.89084	-3.70482	-2.78731	-2.81944	-1.93938	-3.32084	-3.72912	-1.16904	-3.90315	-1.52828	-2.84743	-3.0004
RNA: Agilent Human miRNA (V2)	hsa-miR-23b	hsa-mir-23b	MI0000439	2.13681	3.23636	3.47375	3.12966	4.34223	2.18218	3.57623	3.81933	4.59987	4.01582	3.9736	4.4993	0.74757	0.66212	2.07314	1.93043	3.5073	3.67772	-0.53199	0.96439	-0.59483	0.12291	1.02981	0.267	0.38715	2.88924	1.58285	0.97979	1.62006	1.53123	-0.96254	2.51384	0.62898	0.6913	4.30465	3.05043	3.3438	2.23549	4.24799	1.39174	3.6574	1.74364	0.26384	3.78876	3.31559	2.36923
RNA: Agilent Human miRNA (V2)	hsa-miR-23b*	hsa-mir-23b	MI0000439	-4.00187	-3.52926	-3.84353	-3.80239	-3.13449	-3.63916	-2.96378	-3.08704	-2.80489	-2.82875	-3.20248	-2.62943	-3.61457	-3.39764	-3.45342	-4.11624	-3.59414	-3.57499	-3.54526	-3.16745	-1.37984	-3.20055	-2.90483	-2.26044	-4.2572	-3.34473	-3.97961	-3.67336	-2.60742	-3.21253	-3.36034	-4.65498	-3.22795	-3.53174	-2.47456	-4.21577	-3.47162	-3.60636	-4.0764	-3.91625	-3.67907	-3.1765	-3.90315	-3.84492	-3.0705	-3.45364
RNA: Agilent Human miRNA (V2)	hsa-miR-24	hsa-mir-24-1	MI0000080	3.39492	5.04541	4.91781	4.99551	4.57009	4.28109	4.64901	4.55524	4.83511	4.9259	4.44561	4.37895	3.20955	3.27338	3.69924	3.80221	3.99439	3.8037	-0.66863	4.01663	2.38468	0.16299	4.24323	4.0893	3.81676	4.39764	4.07026	4.40428	5.08405	3.45858	3.5495	3.78724	4.14459	4.04545	5.08512	4.66535	4.84891	4.10925	4.80301	5.31506	5.43156	3.03374	4.87595	3.48096	5.30386	5.24704
RNA: Agilent Human miRNA (V2)	hsa-miR-24(2)	hsa-mir-24-2	MI0000081	3.39492	5.04541	4.91781	4.99551	4.57009	4.28109	4.64901	4.55524	4.83511	4.9259	4.44561	4.37895	3.20955	3.27338	3.69924	3.80221	3.99439	3.8037	-0.66863	4.01663	2.38468	0.16299	4.24323	4.0893	3.81676	4.39764	4.07026	4.40428	5.08405	3.45858	3.5495	3.78724	4.14459	4.04545	5.08512	4.66535	4.84891	4.10925	4.80301	5.31506	5.43156	3.03374	4.87595	3.48096	5.30386	5.24704
RNA: Agilent Human miRNA (V2)	hsa-miR-24-1*	hsa-mir-24-1	MI0000080	-4.00187	-3.22387	-2.6672	-3.59245	-1.99911	-3.63916	-3.05498	-2.03241	-1.62163	-2.21192	-2.31865	-2.10332	-3.61457	-3.39764	-3.45342	-4.09009	-2.62015	-2.49718	-3.54526	-3.16745	-1.37984	-3.20055	-2.90483	-2.26044	-4.2572	-2.90867	-3.97961	-3.67336	-2.60742	-3.21253	-3.36034	-4.02084	-3.22795	-3.53174	-1.93508	-2.93638	-3.25259	-3.60636	-2.75887	-3.91625	-2.57471	-3.1765	-3.90315	-2.88387	-3.0705	-3.08043
RNA: Agilent Human miRNA (V2)	hsa-miR-25	hsa-mir-25	MI0000082	4.78875	3.72337	2.5036	2.41246	3.16245	3.25802	3.28675	2.13574	1.91502	3.66492	2.89623	3.349	3.26973	3.32925	2.99759	3.42359	3.39839	4.03691	3.56127	4.34763	4.75857	5.68761	4.49188	4.28327	1.50221	4.34256	3.43819	3.35996	3.34153	3.30816	3.10234	2.10436	3.87761	3.55483	3.26088	2.73432	2.97737	3.64926	1.83453	3.72394	2.0119	2.91231	3.45934	2.85564	3.44775	4.03582
RNA: Agilent Human miRNA (V2)	hsa-miR-25*	hsa-mir-25	MI0000082	-3.32655	-3.52926	-4.41023	-3.80239	-3.41228	-3.63916	-3.09348	-3.86184	-4.30556	-3.69773	-3.20248	-3.64656	-3.61457	-3.39764	-3.45342	-4.11624	-3.68703	-4.26859	-3.54526	-3.16745	-1.37984	-2.68799	-2.90483	-2.26044	-4.2572	-3.34473	-3.31642	-3.67336	-2.60742	-3.21253	-3.36034	-4.65498	-3.09833	-3.53174	-2.89084	-4.32847	-3.4968	-3.60636	-4.37408	-3.91625	-4.28534	-3.1765	-3.90315	-4.02758	-3.0705	-3.45364
RNA: Agilent Human miRNA (V2)	hsa-miR-26a	hsa-mir-26a-1	MI0000083	2.89356	2.80539	1.72452	1.7089	3.79674	2.50849	2.21235	1.9197	2.06962	2.13773	1.29985	1.75574	1.63821	1.64462	3.02123	2.17402	1.48479	2.50886	2.0923	3.02394	1.13043	1.83758	2.25976	-0.36045	2.4928	2.41264	2.78389	1.98248	0.79608	1.0635	0.92491	1.74696	0.61943	0.50618	1.1185	1.92586	2.54177	2.33873	2.81388	2.33448	2.7069	1.2802	1.87023	2.57187	2.28391	1.80823
RNA: Agilent Human miRNA (V2)	hsa-miR-26a(2)	hsa-mir-26a-2	MI0000750	2.89356	2.80539	1.72452	1.7089	3.79674	2.50849	2.21235	1.9197	2.06962	2.13773	1.29985	1.75574	1.63821	1.64462	3.02123	2.17402	1.48479	2.50886	2.0923	3.02394	1.13043	1.83758	2.25976	-0.36045	2.4928	2.41264	2.78389	1.98248	0.79608	1.0635	0.92491	1.74696	0.61943	0.50618	1.1185	1.92586	2.54177	2.33873	2.81388	2.33448	2.7069	1.2802	1.87023	2.57187	2.28391	1.80823
RNA: Agilent Human miRNA (V2)	hsa-miR-26b	hsa-mir-26b	MI0000084	3.01605	1.91209	1.52531	0.24385	2.96569	1.62819	1.12547	1.59186	1.28213	1.9473	1.20125	2.59707	2.49641	1.60576	2.79078	2.37801	2.25675	2.40428	2.93685	3.77293	1.41881	2.07825	1.72503	1.67289	1.88254	1.57671	2.08739	1.23567	1.52767	0.51861	1.34631	1.18793	1.40904	1.09256	1.46551	2.24956	2.44053	1.40184	0.62819	3.71756	3.00907	0.91019	2.85726	2.34962	0.81925	1.75847
RNA: Agilent Human miRNA (V2)	hsa-miR-27a	hsa-mir-27a	MI0000085	3.41543	5.02581	4.93801	4.42364	3.06416	4.46671	5.27033	4.13123	4.14429	5.08022	4.29373	2.98138	3.34468	3.35382	3.64051	3.17354	3.46939	2.81974	-1.5806	4.46795	2.9519	-0.95426	3.91255	4.46811	4.0457	3.61312	4.6579	4.5269	4.88538	2.80038	2.52817	3.33491	4.32043	4.32442	4.59359	4.34859	4.88577	4.85657	4.132	4.66827	4.95488	3.36066	4.69562	1.90615	4.41171	5.02405
RNA: Agilent Human miRNA (V2)	hsa-miR-27b	hsa-mir-27b	MI0000440	2.27252	3.48415	3.80994	2.93694	4.41816	2.41629	3.48592	4.0945	4.52334	4.38945	4.05993	4.69486	1.13665	0.83776	2.2288	1.85151	4.02766	4.05301	-0.68762	1.26698	0.69336	0.82304	1.43802	1.42936	0.52993	3.09094	1.64772	1.76527	2.22729	1.86006	-0.78911	2.44228	1.20075	1.33975	4.81469	3.30684	3.54047	2.697	3.60055	1.55008	3.83728	1.90201	1.07019	3.60937	3.56454	2.7317
RNA: Agilent Human miRNA (V2)	hsa-miR-28-3p	hsa-mir-28	MI0000086	-4.00187	-3.52926	-4.41023	-3.80239	-3.41228	-3.63916	-3.09348	-3.86184	-4.30556	-3.69773	-3.20248	-3.64656	-3.61457	-3.39764	-3.45342	-4.11624	-3.68703	-4.38761	-3.54526	-3.16745	-1.37984	-3.20055	-2.90483	-2.26044	-3.97338	-3.34473	-3.89002	-3.67336	-2.60742	-3.21253	-3.36034	-4.40685	-3.22795	-3.53174	-2.89084	-4.32847	-3.4968	-3.60636	-4.37408	-3.91625	-4.28534	-3.1765	-3.90315	-4.02758	-3.0705	-3.45364
RNA: Agilent Human miRNA (V2)	hsa-miR-28-5p	hsa-mir-28	MI0000086	-2.08825	-0.36728	0.30254	-1.57143	-0.91981	-0.92405	-1.02115	-0.25849	0.29829	-0.13765	-1.27593	-0.6579	-1.02024	-1.52438	-2.16549	-1.32533	-1.16599	-2.24747	-2.14082	-2.05943	-1.37984	0.0055	-2.90483	-1.23046	-1.4831	0.52082	-0.40649	-0.11703	0.98243	-0.03619	-0.85481	-1.86231	0.44972	0.07163	-0.58857	0.25834	-0.14818	0.33496	-1.77109	-0.11481	-0.1846	-2.31194	-0.89114	-1.2673	-0.80681	-0.26256
RNA: Agilent Human miRNA (V2)	hsa-miR-296-5p	hsa-mir-296	MI0000747	-3.00387	-3.52926	-4.18692	-3.51736	-2.89042	-2.73026	-3.09348	-3.86184	-4.30556	-3.69773	-3.03468	-3.51012	-3.61457	-3.27553	-3.45342	-4.11624	-3.68703	-4.38761	-3.4266	-3.16745	-1.37984	-3.20055	-2.89484	-2.26044	-3.86917	-3.34473	-3.7936	-3.67336	-2.60742	-3.20728	-3.36034	-3.17752	-3.19475	-2.55515	-2.89084	-4.32847	-3.4968	-3.60636	-3.83352	-2.42898	-4.28534	-2.08363	-3.65614	-4.02758	-3.0705	-3.09312
RNA: Agilent Human miRNA (V2)	hsa-miR-299-3p	hsa-mir-299	MI0000744	-4.00187	-3.52926	-1.60708	-3.14643	-3.41228	-2.13793	-3.00763	-3.86184	-1.54362	-3.69773	-3.20248	-3.64656	-3.61457	-3.39764	-3.45342	-4.11624	-3.68703	-4.38761	-3.54526	-3.16745	-1.37984	-3.20055	-2.90483	-2.26044	-4.2572	-3.34473	-3.97961	-3.67336	-2.60742	-3.21253	-3.36034	-4.65498	-3.22795	-3.53174	-2.84085	-4.32847	-3.4968	-3.60636	-3.34927	-2.29644	-4.28534	-3.1765	-3.90315	-4.02758	-3.0705	-3.45364
RNA: Agilent Human miRNA (V2)	hsa-miR-299-5p	hsa-mir-299	MI0000744	-4.00187	-3.52926	-0.08438	-1.86804	-3.41228	-0.66853	-1.75896	-3.19635	-0.08662	-3.52286	-2.06016	-3.64656	-3.61457	-3.39764	-3.45342	-4.11624	-3.68703	-4.38761	-3.54526	-3.16745	-1.13917	-3.20055	-2.90483	-2.26044	-4.2572	-3.34473	-3.97961	-3.67336	-2.60742	-3.21253	-3.36034	-4.31884	-3.22795	-2.05634	-2.09535	-4.32847	-3.4968	-3.60636	-1.56084	-1.46364	-4.28534	-3.1765	-3.27428	-4.02758	-3.0705	-3.45364
RNA: Agilent Human miRNA (V2)	hsa-miR-29a	hsa-mir-29a	MI0000087	2.3256	6.99017	4.81158	4.7063	1.3361	5.52598	5.55172	4.20158	4.12081	4.92635	4.39353	4.82687	5.6202	5.18398	5.30159	5.07663	5.43685	5.09658	1.76716	3.22463	2.10168	3.59752	4.89417	5.4903	5.83372	6.89518	4.80512	6.38762	6.96455	6.51774	6.39911	3.83092	6.37175	6.5201	5.34583	4.0562	5.83466	7.51156	4.54975	5.54707	3.27379	3.8976	2.82026	2.32444	2.37648	4.71032
RNA: Agilent Human miRNA (V2)	hsa-miR-29a*	hsa-mir-29a	MI0000087	-4.00187	-3.52026	-4.41023	-3.80239	-3.41228	-3.63916	-3.09348	-3.86184	-4.30556	-3.69773	-3.20248	-3.64656	-3.61457	-3.39764	-3.45342	-4.11624	-3.68703	-4.09011	-3.54526	-3.16745	-1.37984	-3.20055	-2.90483	-2.26044	-2.66121	-3.34473	-3.57932	-3.67336	-2.60742	-3.21253	-3.36034	-4.65498	-3.22795	-3.53174	-2.89084	-4.32847	-3.4968	-3.60636	-4.27947	-3.91625	-4.28534	-3.1765	-3.90315	-4.02758	-3.0705	-3.45364
RNA: Agilent Human miRNA (V2)	hsa-miR-29b	hsa-mir-29b-2	MI0000107	2.29192	6.46125	3.27647	3.81516	3.47077	4.83144	4.5814	1.79966	2.10365	3.89742	3.73872	4.5231	5.077	5.15127	5.20506	4.63574	4.7894	4.9704	1.84867	3.05427	1.34989	2.56457	4.24404	4.04184	5.82968	6.23397	4.524	5.42018	6.12482	5.75585	5.8399	3.60172	5.44202	5.71884	4.82495	3.48265	5.02328	6.56126	3.8094	4.86414	3.03694	3.93276	2.45544	2.19961	-0.95205	3.66177
RNA: Agilent Human miRNA (V2)	hsa-miR-29b(2)	hsa-mir-29b-1	MI0000105	2.29192	6.46125	3.27647	3.81516	3.47077	4.83144	4.5814	1.79966	2.10365	3.89742	3.73872	4.5231	5.077	5.15127	5.20506	4.63574	4.7894	4.9704	1.84867	3.05427	1.34989	2.56457	4.24404	4.04184	5.82968	6.23397	4.524	5.42018	6.12482	5.75585	5.8399	3.60172	5.44202	5.71884	4.82495	3.48265	5.02328	6.56126	3.8094	4.86414	3.03694	3.93276	2.45544	2.19961	-0.95205	3.66177
RNA: Agilent Human miRNA (V2)	hsa-miR-29b-1*	hsa-mir-29b-1	MI0000105	-4.00187	0.0	-2.21176	-2.7783	-3.41228	-1.34816	-1.51136	-2.7644	-3.04096	-2.36781	-2.54387	-2.03068	-1.38399	-1.17124	-1.29359	-2.91817	-1.29543	-1.38303	-3.54526	-3.16745	-1.37984	-3.0814	-2.23227	-1.05366	-0.35481	-0.92917	-1.01768	-1.19654	-0.14341	-0.64296	-0.91913	-3.07506	-0.05688	0.10104	-1.99343	-3.08371	-0.99907	0.77038	-2.35065	-1.72338	-4.28534	-1.9763	-3.90315	-4.02758	-3.0705	-2.58374
RNA: Agilent Human miRNA (V2)	hsa-miR-29c	hsa-mir-29c	MI0000735	1.65039	4.04558	1.63939	1.60111	4.11454	2.81644	2.65191	1.39357	1.69801	2.79691	2.27658	3.34833	2.77695	2.49976	2.76015	2.35669	2.41549	3.00907	3.72114	3.51749	1.08972	5.39807	4.30447	4.58935	3.62587	2.7914	2.73507	1.91808	2.09706	1.98646	1.78369	1.83166	1.77116	1.91394	2.98477	2.41046	2.75343	4.04517	2.66867	2.05497	1.44928	2.89495	1.2688	1.05171	0.03765	0.83281
RNA: Agilent Human miRNA (V2)	hsa-miR-29c*	hsa-mir-29c	MI0000735	-3.88222	-3.17976	-4.41023	-3.80239	-1.31459	-3.63916	-3.09348	-3.86184	-4.00666	-3.30075	-3.20248	-2.81524	-3.46314	-3.39764	-3.45342	-3.49188	-3.43838	-4.38761	-1.0029	-1.824	-1.27815	-0.82484	-1.55342	-1.60582	-4.2572	-3.11117	-3.97961	-3.47345	-2.60742	-3.21253	-3.33685	-4.50691	-3.22795	-2.41428	-2.62245	-3.64283	-3.4968	-3.42175	-3.46814	-3.91625	-4.28534	-2.95993	-3.32063	-4.02758	-3.0705	-3.2396
RNA: Agilent Human miRNA (V2)	hsa-miR-301a	hsa-mir-301	MI0000745	2.89815	1.07582	-0.51313	-1.096	3.50624	0.60285	-1.15512	0.38741	-0.67638	0.34054	-0.46632	-0.4154	-0.61005	0.66627	0.64743	0.73148	0.26629	-0.34493	1.07458	0.53846	-0.79033	1.96537	1.17395	0.29091	0.17345	-0.29726	-1.05511	0.84361	-0.08354	0.24922	1.15077	0.55177	-1.15209	-1.77971	0.12734	0.23874	0.82348	-0.4663	0.20866	1.34142	1.27096	-0.02922	2.909	0.93057	-0.60484	-0.29849
RNA: Agilent Human miRNA (V2)	hsa-miR-301b	hsa-miR-301b	MI0005568	-1.77301	-2.51062	-2.42691	-3.72128	-1.14397	-2.19613	-3.09348	-3.86184	-4.18427	-3.24227	-3.20248	-3.30221	-3.42369	-1.90902	-2.32974	-2.4832	-1.92662	-3.07887	-1.08397	-2.93165	-0.70144	-0.23941	-2.45829	-2.09958	-4.2572	-3.01239	-3.78283	-3.53828	-2.55427	-3.21253	-1.85003	-2.36345	-3.22795	-3.53174	-2.89084	-1.67944	-1.95413	-3.5521	-4.37408	-2.71644	-1.4013	-3.1765	-1.17319	-2.18848	-3.0705	-2.30277
RNA: Agilent Human miRNA (V2)	hsa-miR-30a	hsa-mir-30a	MI0000088	1.48838	4.49731	0.83123	2.70358	2.98833	2.29508	1.08677	1.56827	1.87712	3.66526	2.57067	-3.64656	-3.61457	-3.39764	-2.95287	-1.65286	-3.49567	-4.38761	-3.46415	-2.75549	-1.37984	-3.20055	-2.90483	-2.26044	0.76023	1.31227	-0.17686	1.29891	0.68958	0.45863	2.51701	1.37589	2.07331	1.64554	2.53827	2.46552	4.14383	3.3195	2.721	2.56584	3.23745	1.17941	4.50137	4.89848	3.02302	4.28475
RNA: Agilent Human miRNA (V2)	hsa-miR-30a*	hsa-mir-30a	MI0000088	-1.99571	1.09945	-2.37426	-0.95481	-0.67878	-0.93614	-1.95745	-1.74044	-1.27523	0.48858	-0.52563	-3.64656	-3.61457	-3.39764	-3.45342	-4.11624	-3.68703	-4.38761	-3.54526	-3.16745	-1.37984	-3.20055	-2.90483	-2.26044	-2.46946	-2.2231	-3.70184	-2.05023	-2.38509	-2.7326	-1.09945	-2.19371	-0.47629	-0.90091	-0.51795	-0.67191	1.06468	0.23579	-0.67593	-0.97107	-0.32761	-2.61982	1.52486	1.68094	0.30601	1.23308
RNA: Agilent Human miRNA (V2)	hsa-miR-30b	hsa-mir-30b	MI0000441	2.67914	2.52532	1.69608	2.16585	2.78268	1.13596	2.10504	1.52697	1.5678	2.41934	2.17977	2.64563	2.09221	1.58647	1.78708	3.35298	3.37428	1.7755	2.21424	3.04658	2.06152	3.03256	2.06232	1.87146	1.51288	3.27434	2.72858	2.9716	2.51402	4.26539	3.01712	2.49388	3.4025	3.16711	2.20989	2.09748	1.90415	2.38085	1.62461	3.55826	2.55082	1.47621	0.91558	2.0342	0.84137	2.85156
RNA: Agilent Human miRNA (V2)	hsa-miR-30b*	hsa-mir-30b	MI0000441	-4.00187	-3.52926	-4.41023	-3.80239	-3.41228	-3.63916	-3.09348	-3.86184	-4.30556	-3.69773	-3.20248	-3.64656	-3.61457	-3.39764	-3.45342	-3.65325	-2.73565	-4.38761	-3.45808	-3.16745	-1.37984	-3.02401	-2.90483	-2.26044	-4.2572	-3.2463	-3.41969	-3.66022	-2.60742	-1.94565	-3.31789	-4.19317	-2.08863	-2.78463	-2.89084	-4.32847	-3.4968	-3.56831	-4.37408	-3.1006	-4.28534	-3.1765	-3.90315	-4.02758	-3.0705	-3.42322
RNA: Agilent Human miRNA (V2)	hsa-miR-30c	hsa-mir-30c-1	MI0000736	1.03488	2.61643	-0.07718	1.66501	1.85167	1.61535	0.68819	0.35348	0.72236	2.24029	1.91678	0.91834	0.02726	0.71214	0.9776	-0.03897	-0.21801	0.58878	2.10975	2.74303	0.31054	1.30319	0.70326	-0.19144	0.73806	-0.25297	1.27174	0.19328	0.11893	-0.33883	0.64121	1.23041	0.21297	0.09998	0.8689	1.39396	1.86931	1.00124	1.79474	1.25934	1.65599	1.04601	2.5079	3.71174	1.97899	2.38798
RNA: Agilent Human miRNA (V2)	hsa-miR-30c(2)	hsa-mir-30c-2	MI0000254	1.03488	2.61643	-0.07718	1.66501	1.85167	1.61535	0.68819	0.35348	0.72236	2.24029	1.91678	0.91834	0.02726	0.71214	0.9776	-0.03897	-0.21801	0.58878	2.10975	2.74303	0.31054	1.30319	0.70326	-0.19144	0.73806	-0.25297	1.27174	0.19328	0.11893	-0.33883	0.64121	1.23041	0.21297	0.09998	0.8689	1.39396	1.86931	1.00124	1.79474	1.25934	1.65599	1.04601	2.5079	3.71174	1.97899	2.38798
RNA: Agilent Human miRNA (V2)	hsa-miR-30c-1*	hsa-mir-30c-1	MI0000736	-4.00187	-3.52926	-4.41023	-3.80239	-3.41228	-3.63916	-3.09348	-3.86184	-4.30556	-3.69773	-3.20248	-3.64656	-3.61457	-3.39764	-3.45342	-4.11624	-3.68703	-4.38761	-3.53207	-3.16745	-1.37984	-3.20055	-2.90483	-2.26044	-4.2572	-3.34473	-3.97961	-3.67336	-2.60742	-3.21253	-3.36034	-4.65498	-3.22795	-3.53174	-2.89084	-4.32847	-3.4968	-3.60636	-4.37408	-3.91625	-4.28534	-3.1765	-3.90315	-4.02758	-3.0705	-3.45364
RNA: Agilent Human miRNA (V2)	hsa-miR-30c-2*	hsa-mir-30c-2	MI0000254	-4.00187	-1.61771	-4.41023	-2.91274	-3.31603	-3.50406	-3.09348	-3.86184	-4.04566	-2.06571	-2.75405	-3.64656	-3.61457	-3.39764	-3.45342	-4.11624	-3.68703	-4.38761	-3.22589	-3.16745	-1.37984	-3.20055	-2.90483	-2.26044	-4.2572	-3.34473	-3.97961	-3.67336	-2.60742	-3.21253	-3.19214	-4.11361	-2.92052	-3.23273	-2.89084	-3.13479	-1.47103	-2.27739	-3.59503	-2.97348	-2.93493	-3.1765	-1.26235	-0.93628	-2.59171	-1.38417
RNA: Agilent Human miRNA (V2)	hsa-miR-30d	hsa-mir-30d	MI0000255	1.54103	1.45169	0.55009	1.56251	1.8061	0.50033	0.96396	0.44396	0.28712	1.2403	1.03334	1.29901	0.70469	0.57577	0.53602	2.35974	2.11212	0.5378	1.28598	2.02447	1.22948	1.79737	1.38237	0.71197	0.58104	2.13566	1.54114	2.18479	1.58674	3.30659	1.84338	1.49367	2.22891	1.90924	0.93193	0.9054	0.9472	1.1898	0.95152	2.52635	1.6787	0.82832	0.20224	1.14589	0.35808	2.02798
RNA: Agilent Human miRNA (V2)	hsa-miR-30d*	hsa-mir-30d	MI0000255	-4.00187	-3.52926	-4.41023	-3.80239	-3.41228	-3.63916	-3.09348	-3.86184	-4.30556	-3.69773	-3.20248	-3.64656	-3.61457	-3.39764	-3.45342	-3.99727	-3.18836	-4.38761	-3.54526	-3.16745	-1.37984	-3.13553	-2.90483	-2.26044	-4.2572	-3.34473	-3.68003	-3.67336	-2.60742	-2.77205	-3.36034	-4.29756	-3.06325	-3.12555	-2.89084	-4.32847	-3.4968	-3.60636	-4.37408	-3.4503	-4.28534	-3.1765	-3.90315	-4.02758	-3.0705	-3.45364
RNA: Agilent Human miRNA (V2)	hsa-miR-30e	hsa-mir-30e	MI0000749	1.17897	1.08207	0.02149	0.356	1.55324	0.70172	0.51018	0.42114	0.46887	1.55073	0.91946	1.51535	0.88189	0.973	0.97144	0.75011	0.61825	0.91059	2.03891	2.94841	1.41717	2.27524	1.79289	0.76303	0.477	0.55101	1.34085	0.66471	0.85657	0.4811	0.91924	0.54319	0.55376	0.19064	0.65899	1.79666	0.55831	0.73996	1.26499	1.16689	1.21744	0.37577	1.71245	0.98907	0.32113	1.512
RNA: Agilent Human miRNA (V2)	hsa-miR-30e*	hsa-mir-30e	MI0000749	-1.87996	-0.52323	-2.55721	-2.06345	-1.45053	-1.59771	-1.95566	-2.01194	-1.90343	-0.43697	-1.17179	-2.32279	-2.61587	-2.08106	-2.24172	-3.35332	-2.65235	-2.32711	-0.69011	-0.53583	-1.27891	0.00916	-1.72387	-1.64425	-2.27099	-2.73856	-1.44981	-2.42726	-1.84982	-2.47614	-2.08812	-2.2359	-1.45535	-1.8419	-1.7446	-0.89239	-0.79193	-1.18935	-1.14735	-2.00387	-1.55982	-2.76312	-0.11407	0.30507	-1.1397	-0.83022
RNA: Agilent Human miRNA (V2)	hsa-miR-31	hsa-mir-31	MI0000089	-4.00187	-3.52926	1.16705	1.68309	-3.41228	-3.63916	2.94332	1.81131	-0.02587	0.4488	1.31232	1.50676	-3.61457	3.97013	0.80446	4.14727	3.3961	-1.19097	-3.54526	-3.16745	-1.37984	-3.20055	-2.66699	-2.26044	3.2242	-3.34473	-1.07198	-3.07533	-1.03345	-3.21253	-2.9707	-4.24025	-3.22795	-3.53174	4.02644	1.00705	3.95128	2.50976	-0.33703	1.1111	-4.28534	1.68943	3.20756	-2.70802	4.48674	0.02873
RNA: Agilent Human miRNA (V2)	hsa-miR-31*	hsa-mir-31	MI0000089	-4.00187	-3.52926	0.39737	0.29633	-3.41228	-3.63916	1.98426	0.76638	-0.99235	-0.23691	0.9622	0.36667	-3.61457	3.37247	2.0E-5	2.64545	2.60855	-1.93883	-3.54526	-3.16745	-1.37984	-3.20055	-2.90483	-2.26044	1.95655	-3.34473	-2.45143	-3.44188	-1.17997	-3.21253	-3.36034	-4.65498	-3.22795	-3.53174	3.46226	0.33239	3.20093	1.61367	-1.88382	0.01635	-4.28534	0.66578	2.95708	-3.94492	3.38662	-0.41689
RNA: Agilent Human miRNA (V2)	hsa-miR-32	hsa-mir-32	MI0000090	-2.10073	-0.80176	-4.28852	-3.71616	-1.00254	-2.02666	-3.09348	-2.95369	-2.92822	-2.51709	-3.0004	-1.24769	-2.05534	-2.19017	-1.78801	-2.58158	-2.49975	-1.87004	-0.58091	-0.44963	-1.37984	-1.35311	-2.90483	-2.26044	-2.06274	-3.26835	-2.47314	-3.62688	-2.60742	-3.1162	-3.0867	-3.25466	-3.22795	-3.53174	-1.76595	-2.39702	-2.79302	-2.62907	-2.94772	-1.9913	-1.957	-1.89891	-2.6386	-1.57202	-3.0705	-3.45364
RNA: Agilent Human miRNA (V2)	hsa-miR-320	NA	NA	2.16906	2.02377	2.2861	2.99661	2.20616	2.08838	2.29043	2.82298	1.2252	1.7965	1.96873	1.76953	1.94084	2.62382	2.73867	1.80271	3.32707	2.16681	1.20949	1.39971	2.27769	2.26939	2.34907	1.30266	1.51186	2.19576	1.6726	1.93898	1.59569	1.65724	1.69307	1.71797	1.97389	1.53499	2.33791	1.13669	1.46843	0.73233	1.48722	1.98506	0.16401	1.88624	0.91235	2.10014	2.96109	1.49572
RNA: Agilent Human miRNA (V2)	hsa-miR-324-3p	hsa-mir-324	MI0000813	2.25475	2.40904	1.85441	3.07001	2.49496	3.20326	3.4268	2.03333	1.69639	2.57754	3.97715	2.61553	2.42419	3.35191	3.32128	1.35494	1.71789	3.44897	3.40024	4.1725	1.75028	2.23308	1.82187	1.92367	3.43185	1.72609	3.92999	1.09755	1.8925	2.10195	2.08275	3.25655	1.71164	1.44738	2.06446	1.10741	1.38147	1.30429	3.11472	1.22527	1.25595	4.30604	1.13532	3.7749	1.88488	1.9283
RNA: Agilent Human miRNA (V2)	hsa-miR-324-5p	hsa-mir-324	MI0000813	1.54954	0.93899	0.20046	1.07236	1.71814	0.70525	-1.06136	0.34352	-0.51748	0.02053	0.05391	0.52566	-0.25757	0.58422	0.96745	0.43544	0.38368	0.29264	0.52656	-0.91605	-0.59322	1.38081	0.52444	0.52108	-0.17013	0.8816	0.977	0.29629	0.97886	1.75059	1.65072	0.5178	1.31784	0.93258	0.56562	0.13589	-0.04934	-1.01415	0.44777	1.26125	1.38474	-0.17661	1.319	0.26418	0.11737	0.47208
RNA: Agilent Human miRNA (V2)	hsa-miR-326	hsa-mir-326	MI0000808	-3.88561	-3.52926	-4.41023	-3.80239	-2.77709	-3.63916	-3.09348	-3.86184	-4.30556	-3.69773	-3.20248	-3.64656	-3.61457	-3.39764	-3.45342	-3.59301	-3.68703	-4.38761	-3.54526	-3.16745	-1.37984	-3.20055	-2.90483	-2.26044	-4.2572	-3.34473	-3.97961	-3.67336	-2.60742	-3.21253	-3.2863	-4.65498	-3.22795	-2.85989	-2.89084	-4.32847	-3.4968	-3.60636	-4.37408	-3.41115	-4.28534	-3.1765	-2.68114	-3.64939	-3.0705	-3.23681
RNA: Agilent Human miRNA (V2)	hsa-miR-328	hsa-mir-328	MI0000804	-3.88189	-3.52926	-4.41023	-3.61743	-3.1132	-3.63916	-3.09348	-3.86184	-4.30556	-3.69773	-3.20248	-3.64656	-3.61457	-3.23447	-3.45342	-3.93458	-3.68703	-4.38761	-3.54526	-3.16745	-0.03682	-3.20055	-2.02708	-2.26044	-4.2572	-3.28795	-3.97961	-2.97806	-2.60742	-3.08558	-2.34633	-3.43385	-3.22795	-1.22028	-2.13751	-4.32847	-3.4968	-3.60636	-4.37408	-2.62813	-4.03849	-3.1765	-2.26219	-4.02758	-2.7457	-2.5136
RNA: Agilent Human miRNA (V2)	hsa-miR-329	hsa-mir-329-1	MI0001725	-4.00187	-3.52926	-2.45817	-3.80239	-3.41228	-1.23163	-3.09348	-3.86184	-1.28853	-3.69773	-2.99357	-3.64656	-3.61457	-3.39764	-3.45342	-4.11624	-3.68703	-4.38761	-3.54526	-3.16745	-1.37984	-3.20055	-2.90483	-2.26044	-4.2572	-3.34473	-3.97961	-3.67336	-2.60742	-3.21253	-3.36034	-4.65498	-3.22795	-3.078	-2.75151	-4.32847	-3.4968	-3.60636	-1.29027	-2.13734	-4.28534	-3.1765	-3.81245	-4.02758	-3.0705	-3.45364
RNA: Agilent Human miRNA (V2)	hsa-miR-329(2)	hsa-mir-329-2	MI0001726	-4.00187	-3.52926	-2.45817	-3.80239	-3.41228	-1.23163	-3.09348	-3.86184	-1.28853	-3.69773	-2.99357	-3.64656	-3.61457	-3.39764	-3.45342	-4.11624	-3.68703	-4.38761	-3.54526	-3.16745	-1.37984	-3.20055	-2.90483	-2.26044	-4.2572	-3.34473	-3.97961	-3.67336	-2.60742	-3.21253	-3.36034	-4.65498	-3.22795	-3.078	-2.75151	-4.32847	-3.4968	-3.60636	-1.29027	-2.13734	-4.28534	-3.1765	-3.81245	-4.02758	-3.0705	-3.45364
RNA: Agilent Human miRNA (V2)	hsa-miR-330-3p	hsa-mir-330	MI0000803	-2.86436	-3.39615	-3.95015	-3.01747	-3.1352	-3.5002	-2.74809	-3.83456	-4.30556	-3.69773	-3.20248	-3.64656	-3.61457	-2.29329	-2.47379	-3.7395	-3.3622	-3.27842	-2.17011	-2.8489	-1.37984	-3.20055	-2.56697	-2.26044	-2.55826	-3.29849	-3.09578	-3.67336	-2.53539	-3.21253	-2.03891	-2.26238	-3.22795	-3.53174	-2.89084	-3.86639	-2.16661	-3.60636	-3.4864	-3.0296	-3.94074	-1.99751	-3.18657	-1.98113	-3.0705	-3.45364
RNA: Agilent Human miRNA (V2)	hsa-miR-331-3p	hsa-mir-331	MI0000812	1.99793	1.95205	0.01105	0.66956	2.64942	1.34055	0.49851	0.78238	0.70311	1.26713	1.36914	0.59973	1.12629	1.61404	1.73656	1.33486	1.85014	0.54273	1.67632	1.65354	1.47872	2.37063	2.0186	1.84926	0.69252	1.59942	-0.01864	1.06215	1.43245	0.81752	0.28048	0.42884	0.25596	0.13925	2.57486	1.8098	1.32865	1.29797	2.64885	2.12315	1.96602	1.91002	1.89516	1.35071	1.84078	0.81367
RNA: Agilent Human miRNA (V2)	hsa-miR-331-5p	hsa-mir-331	MI0000812	-4.00187	-3.52926	-4.41023	-3.80239	-3.41228	-3.63916	-3.09348	-3.86184	-4.30556	-3.69773	-3.20248	-3.64656	-3.61457	-3.39764	-3.45342	-4.11624	-3.68703	-4.38761	-3.54526	-3.16745	-1.37984	-3.20055	-2.90483	-2.26044	-4.2572	-3.34473	-3.97961	-3.67336	-2.60742	-3.21253	-3.36034	-4.65498	-3.22795	-3.53174	-2.89084	-4.32847	-3.4968	-3.60636	-4.37408	-3.91625	-4.28534	-3.1765	-3.90315	-4.02758	-3.0705	-3.45364
RNA: Agilent Human miRNA (V2)	hsa-miR-335	hsa-mir-335	MI0000816	-0.13335	-1.33938	-3.03162	-2.64151	-3.41228	1.39418	-3.09348	-3.86184	-4.30556	-0.12225	-0.12057	-1.42571	-0.51811	-2.55502	-1.76645	-1.65826	-1.28379	0.03649	-3.54526	-3.0529	-1.37984	-3.20055	-1.65529	-2.26044	-4.2572	-3.34473	-3.97961	-3.67336	-2.60742	-3.21253	-3.36034	-4.65498	-3.22795	-3.53174	-1.95325	-1.98788	-0.66656	-0.56496	0.55696	-1.97991	-4.28534	-3.1765	-3.90315	-1.56521	-0.31403	-1.14752
RNA: Agilent Human miRNA (V2)	hsa-miR-335*	hsa-mir-335	MI0000816	-2.96061	-3.48286	-4.41023	-3.80239	-3.41228	-0.54085	-3.09348	-3.86184	-4.30556	-3.6319	-2.27964	-3.3619	-3.25173	-3.32706	-2.92978	-4.11624	-3.68703	-1.21688	-3.54526	-3.16745	-1.33617	-3.20055	-2.90483	-2.26044	-4.2572	-3.34473	-3.97961	-3.67336	-2.60742	-3.21253	-3.36034	-4.51286	-3.22795	-2.14531	-2.89084	-4.32847	-3.4968	-3.60636	-0.72368	-3.91625	-4.28534	-3.1765	-3.4132	-2.3106	-2.90504	-3.31319
RNA: Agilent Human miRNA (V2)	hsa-miR-337-3p	hsa-mir-337	MI0000806	-4.00187	-3.52926	-1.8262	-3.48232	-3.41228	-1.69379	-3.09348	-3.86184	-1.69002	-3.69773	-3.18463	-3.64656	-3.61457	-3.39764	-3.45342	-4.11624	-3.68703	-4.38761	-3.54526	-3.16745	-0.71265	-3.20055	-2.90483	-2.26044	-4.2572	-3.34473	-3.97961	-3.44757	-2.60742	-3.21253	-3.19657	-4.18615	-3.22795	-2.03655	-2.63409	-4.32847	-3.4968	-3.60636	-1.71116	-2.50619	-4.28534	-3.1765	-3.03915	-4.02758	-3.0705	-3.45014
RNA: Agilent Human miRNA (V2)	hsa-miR-337-5p	hsa-mir-337	MI0000806	-4.00187	-3.52926	-0.82697	-3.17468	-3.41228	-0.89671	-3.00305	-2.97715	-0.14666	-3.69773	-2.38612	-3.64656	-3.61457	-3.39764	-3.45342	-4.11624	-3.68703	-4.38761	-3.54526	-3.16745	-1.37984	-3.20055	-2.90483	-2.26044	-4.2572	-3.34473	-3.97961	-3.67336	-2.60742	-3.21253	-3.36034	-4.65498	-3.22795	-3.53174	-2.45411	-4.32847	-3.49423	-3.60636	-1.4151	-1.26463	-4.28534	-3.1765	-3.90315	-4.02758	-3.0705	-3.45364
RNA: Agilent Human miRNA (V2)	hsa-miR-338-3p	hsa-mir-338	MI0000814	-0.62815	-3.52926	-4.41023	-3.80239	-2.54146	-3.63916	-3.09348	-3.86184	0.5912	-3.69773	-3.20248	-3.64656	1.73769	-3.39764	-3.31459	0.91947	-3.68703	-4.38761	-3.54526	-3.16745	-1.37984	-3.20055	-2.90483	-2.26044	-4.2572	2.93313	-3.97961	0.08658	-2.60742	-1.90245	0.72643	-1.56272	-3.22795	-3.53174	-2.89084	-4.24957	-3.4968	-3.60636	-4.37408	-3.90541	-4.28534	-3.1765	-1.0911	-3.81911	-3.0705	-3.45364
RNA: Agilent Human miRNA (V2)	hsa-miR-338-5p	hsa-mir-338	MI0000814	-4.00187	-3.52926	-4.41023	-3.08058	-3.41228	-3.14713	-3.09348	-3.86184	-4.30556	-3.69773	-3.18653	-3.64656	-3.61457	-3.30656	-3.45342	-4.11624	-3.68703	-2.97128	-2.11056	-1.6373	-1.37984	-3.20055	-2.90483	-2.26044	-2.46349	-3.34473	-2.39793	-3.67336	-2.60742	-3.21253	-3.36034	-2.82646	-3.22795	-3.53174	-2.89084	-4.32847	-3.4968	-3.60636	-3.05376	-3.91625	-4.28534	-1.52489	-3.90315	-2.62873	-3.0705	-3.45364
RNA: Agilent Human miRNA (V2)	hsa-miR-339-3p	hsa-mir-339	MI0000815	-2.50064	-3.52926	-4.29794	-3.08003	-2.67583	-3.36116	-3.09348	-2.98844	-3.8292	-3.21458	-1.82507	-3.4975	-3.42284	-3.39764	-3.45342	-3.49096	-3.42554	-3.79366	-3.23214	-2.27112	-1.37984	-3.20055	-2.36603	-2.26044	-4.10066	-3.34473	-3.72239	-3.67336	-2.60742	-3.21253	-3.36034	-4.1798	-3.22795	-3.53174	-2.89084	-4.03562	-3.4968	-3.38978	-3.23301	-2.95949	-3.68799	-3.1765	-3.90315	-3.46956	-3.0705	-3.45364
RNA: Agilent Human miRNA (V2)	hsa-miR-339-5p	hsa-mir-339	MI0000815	-3.40311	-3.52926	-4.41023	-3.80239	-3.41228	-3.19136	-3.09348	-3.73957	-4.30556	-3.44181	-2.47355	-3.64656	-3.61457	-3.39764	-3.45342	-4.11624	-3.68703	-4.2844	-3.54526	-2.7674	-1.37984	-3.20055	-2.90483	-2.26044	-4.2572	-3.34473	-3.97961	-3.67336	-2.60742	-3.21253	-3.36034	-4.65498	-3.22795	-3.53174	-2.89084	-4.32847	-3.4968	-3.60636	-4.18779	-3.91625	-4.28534	-3.1765	-3.90315	-4.02758	-3.0705	-3.45364
RNA: Agilent Human miRNA (V2)	hsa-miR-33a	hsa-mir-33	MI0000091	-2.01922	-2.29752	-2.18766	-3.59078	-1.53238	-3.24005	-3.09348	-2.21608	-3.32428	-2.18515	-3.19063	-0.79485	-2.31456	-1.95187	-1.40386	-2.45639	-1.3442	-2.31376	-0.9998	-0.89684	-1.37984	0.14152	-0.45226	-2.14736	-2.61439	-3.28622	-1.73686	0.54535	-2.3471	-2.2258	-3.22366	-2.95949	-1.32218	-1.75007	-2.76741	-2.73041	-1.68622	-3.28381	-4.01796	-3.19051	-2.24554	-2.75921	-2.39963	-1.02519	-3.0705	-0.67812
RNA: Agilent Human miRNA (V2)	hsa-miR-33b*	hsa-mir-33b	MI0003646	-4.00187	-3.52926	-4.41023	-3.21133	-3.41228	-3.57424	-3.09348	-3.86184	-4.30556	-3.69773	-3.07793	-3.64656	-3.61457	-3.2864	-3.45342	-4.11624	-3.68703	-4.09717	-2.19238	-3.16745	-1.37984	-3.20055	-2.90483	-2.26044	-3.97819	-3.34473	-3.70969	-3.12782	-2.60742	-3.21253	-3.36034	-3.6177	-3.22795	-2.90888	-2.89084	-4.32847	-3.4968	-3.60636	-4.26172	-3.91625	-4.28534	-2.94996	-3.90315	-3.65253	-3.0705	-3.45364
RNA: Agilent Human miRNA (V2)	hsa-miR-340	hsa-mir-340	MI0000802	-0.33678	-1.50414	-2.57372	-2.78308	-0.17787	-1.15335	-3.09348	-2.76836	-2.30019	-0.76003	-2.44165	-2.4685	-2.75879	-2.25792	-2.57255	-2.64432	-1.74572	-1.66828	-3.54526	0.61634	-1.37984	-2.10305	-2.90483	-0.92382	-2.35073	-1.39912	-0.25617	-0.71369	-0.8462	-0.93366	-1.3694	-1.28403	-0.46352	-1.2107	-1.52321	-1.54206	-1.91181	-3.525	-3.19553	-0.5086	-0.92624	-2.00602	0.42537	-1.35407	-2.805	-0.49604
RNA: Agilent Human miRNA (V2)	hsa-miR-340*	hsa-mir-340	MI0000802	-2.60384	-3.4231	-4.4041	-3.80239	-2.35691	-3.37077	-3.09348	-3.86184	-4.28746	-3.03965	-3.20248	-3.64656	-3.61457	-3.34612	-3.45342	-4.11624	-3.68703	-3.87299	-3.54526	-1.52673	-1.33392	-2.86226	-2.90483	-2.26044	-4.2572	-3.21713	-2.09097	-2.44686	-2.29926	-2.50811	-3.05167	-3.13437	-1.63723	-1.6447	-2.80315	-3.5825	-3.47376	-3.60636	-4.37408	-2.66987	-3.27297	-3.1765	-1.54079	-3.29478	-2.62692	-1.76099
RNA: Agilent Human miRNA (V2)	hsa-miR-342-3p	hsa-mir-342	MI0000805	2.72422	-0.78744	0.01754	0.56898	2.15898	1.71989	-0.51056	0.38603	0.43838	-0.32922	-0.34912	-3.64656	-3.61457	-0.88713	-3.45342	-4.11624	-3.68703	-4.38761	3.91775	2.02535	1.03164	4.52962	-2.90483	0.39719	-0.52365	-0.12582	-3.10629	-1.15167	-1.32529	0.55199	-0.5085	-0.38101	-0.37931	-0.15047	0.3737	0.03184	0.10013	-3.60636	-1.76454	0.14014	0.70134	0.28666	2.40674	0.62361	1.33924	0.08231
RNA: Agilent Human miRNA (V2)	hsa-miR-342-5p	hsa-mir-342	MI0000805	-1.51521	-3.52926	-4.41023	-3.80239	-2.43794	-3.59451	-3.09348	-3.86184	-4.30556	-3.69773	-3.20248	-3.64656	-3.61457	-3.39764	-3.45342	-4.11624	-3.68703	-4.38761	-0.99346	-3.05011	-1.37984	-0.1339	-2.90483	-2.26044	-4.2572	-3.34473	-3.97961	-3.67336	-2.60742	-3.21253	-3.36034	-4.65498	-3.22795	-3.53174	-2.89084	-4.32847	-3.4968	-3.60636	-4.37408	-3.91625	-3.79057	-3.1765	-2.39941	-4.02758	-3.0705	-3.45364
RNA: Agilent Human miRNA (V2)	hsa-miR-345	hsa-mir-345	MI0000825	-2.75764	-3.51441	-4.37204	-2.11364	-3.41228	-2.66565	-3.09348	-3.86184	-4.11627	-3.69773	-3.20248	-3.58069	-3.08965	-3.39764	-3.45342	-4.11624	-3.68703	-3.61068	-1.25673	-2.54524	-1.37984	-3.08598	-1.86721	-2.26044	-3.17102	-3.34473	-3.79509	-3.67336	-2.60742	-3.21253	-3.36034	-3.3065	-3.22795	-3.53174	-2.89084	-4.32847	-3.4968	-3.60636	-4.14863	-3.91625	-4.28534	-3.1765	-2.26248	-2.26427	-3.0705	-3.45364
RNA: Agilent Human miRNA (V2)	hsa-miR-34a	hsa-mir-34a	MI0000268	1.95768	-1.52096	-1.93477	-1.8377	3.41871	-3.63916	-3.09348	-3.00821	0.4912	-2.72794	-1.90976	2.11101	-3.61457	1.65626	0.25535	1.25021	0.04737	-2.44564	-3.54526	-3.16745	-1.37984	0.47812	0.43669	2.715	1.58685	4.01313	-3.12872	0.17105	3.73974	3.08385	4.99965	2.63454	-3.22795	-3.24449	3.10858	0.06355	0.40668	1.7404	3.0397	3.44458	2.34244	1.55933	-3.83015	2.97434	0.60261	0.99105
RNA: Agilent Human miRNA (V2)	hsa-miR-34a*	hsa-mir-34a	MI0000268	-3.69514	-3.52926	-4.41023	-3.80239	-2.18718	-3.63916	-3.09348	-3.86184	-4.30556	-3.69773	-3.20248	-3.36638	-3.61457	-3.02096	-3.45342	-4.09702	-3.68703	-4.38761	-3.54526	-3.16745	-1.37984	-3.20055	-2.90483	-2.26044	-3.53429	-2.56359	-3.97961	-3.67336	-2.44639	-2.9162	-0.86394	-2.44034	-3.22795	-3.53174	-2.6431	-4.32847	-3.4968	-3.60636	-1.81935	-1.57453	-3.41169	-3.12621	-3.90315	-1.61359	-3.0705	-3.45364
RNA: Agilent Human miRNA (V2)	hsa-miR-34b	hsa-mir-34b	MI0000742	-4.00187	-3.09273	-4.18351	-3.80239	-3.41228	-3.63916	-3.09348	-3.86184	-4.30556	-3.69773	-3.20248	-3.64656	-3.61457	-3.39764	-3.45342	-4.11624	-3.68703	-4.38761	-3.54526	-3.16745	-1.33336	-3.20055	-2.90483	-2.26044	-4.2572	-3.34473	-3.97961	-3.55468	-2.60742	-3.21253	-2.93652	-4.60066	-3.22795	-2.23875	-2.77479	-4.32847	-3.4968	-2.47596	-4.37408	-3.91625	-4.28534	-3.1765	-3.62923	-4.02758	-3.0705	-3.45364
RNA: Agilent Human miRNA (V2)	hsa-miR-34b*	hsa-mir-34b	MI0000742	-2.24833	0.25583	-1.06684	-3.80239	-0.64213	-3.63916	-3.09348	-3.86184	-1.53104	-3.69773	-3.20248	-2.06202	-3.61457	-2.27319	-3.43246	-3.02234	-3.68703	-4.38761	-3.54526	-3.16745	-1.37984	-3.20055	-2.90483	-2.26044	-1.80526	-0.05373	-3.97961	-0.03441	-1.05403	-1.89406	2.0124	-0.91315	-3.22795	-3.53174	-0.5735	-4.08778	-1.56536	0.85603	-0.24419	-0.35355	-1.63997	-0.3446	-3.90315	-0.54071	-3.0705	-3.45364
RNA: Agilent Human miRNA (V2)	hsa-miR-34c-5p	hsa-mir-34c	MI0000743	-4.00187	-0.69503	-2.24884	-3.80239	-3.41228	-3.63916	-3.09348	-3.86184	-2.75173	-3.69773	-3.20248	-3.64656	-3.61457	-3.39764	-3.45342	-4.11624	-3.68703	-4.38761	-3.54526	-3.16745	-1.37984	-3.20055	-2.90483	-2.26044	-4.2572	-3.34473	-3.97961	-1.08858	-2.60742	-3.21253	-1.16331	-4.65498	-3.22795	-3.53174	-2.82802	-4.32847	-2.89958	-0.10692	-4.37408	-3.65304	-4.28534	-2.21336	-3.90315	-4.02758	-3.0705	-3.45364
RNA: Agilent Human miRNA (V2)	hsa-miR-361-3p	hsa-mir-361	MI0000760	-3.2383	-2.35238	-3.11378	-2.11367	-3.30266	-2.89891	-2.36202	-0.7673	-1.46446	-2.04036	-0.56461	-1.36133	-0.36791	-2.80807	-2.80063	-1.77116	-2.06211	-1.98541	-1.71538	-1.21758	-1.37984	-1.71444	-1.45019	-2.26044	-1.62613	0.20657	-1.36389	-0.5046	-0.87882	-1.33084	-0.2539	-2.28526	-1.13631	-1.80747	-1.50242	-1.63663	-2.08419	-2.16899	-2.34654	-1.20577	-2.0787	-2.15824	-2.64997	-1.96428	-1.91497	-2.77123
RNA: Agilent Human miRNA (V2)	hsa-miR-361-5p	hsa-mir-361	MI0000760	-0.15058	0.68487	-0.7179	0.36365	0.36602	-0.02065	0.31434	0.51154	0.50121	0.67307	1.51388	0.57735	-0.05039	-0.45608	-0.16665	0.29403	0.05849	0.67767	1.16189	1.58349	-1.1461	1.6715	0.7101	-0.07194	0.12113	-0.22721	0.65803	1.74106	-0.11554	0.17666	-0.5337	0.40318	1.02234	0.82533	0.02902	0.37629	0.66262	0.52142	-0.47745	0.72128	0.69441	-0.04641	1.19049	0.7164	1.03415	0.40276
RNA: Agilent Human miRNA (V2)	hsa-miR-362-3p	hsa-mir-362	MI0000762	-3.08568	-2.87834	-3.44137	-1.43997	-1.54238	-1.93837	-2.25878	-3.13954	-1.58068	-1.982	-2.96841	-1.36067	-1.00102	-2.26373	-3.09236	-4.11624	-0.94524	-2.22115	-2.29057	-1.61896	-1.37984	-1.28928	-2.15116	-2.26044	-3.77766	0.39662	-0.60118	0.08864	0.25907	0.39333	0.15799	-0.6006	0.60941	0.14213	-2.0051	-1.99883	-3.30403	-2.54959	-0.53738	-1.10272	-2.08742	-2.34087	-0.39278	-1.86521	-3.00027	-2.92929
RNA: Agilent Human miRNA (V2)	hsa-miR-362-5p	hsa-mir-362	MI0000762	-2.51505	-3.06974	-3.81382	-0.6472	-1.01582	-2.06274	-2.95463	-3.42078	-2.04612	-2.95606	-3.20248	-1.0996	-1.49277	-2.90689	-3.0671	-3.94803	-0.53725	-2.48481	-2.49055	-1.75343	-1.37984	-1.47499	-2.03365	-2.26044	-3.33359	-0.41963	-0.71369	-0.10802	-0.3231	0.12835	-0.65895	-0.82703	0.79463	0.29795	-2.60076	-2.3104	-3.4968	-2.50665	-0.32598	-0.96546	-1.85068	-2.30248	-0.4184	-1.77069	-2.24905	-3.13703
RNA: Agilent Human miRNA (V2)	hsa-miR-363	hsa-mir-363	MI0000764	-4.00187	-3.52926	-4.41023	-3.80239	-3.41228	-3.63916	-3.09348	-3.86184	1.06667	1.14777	2.12916	-3.64656	-3.61457	-3.39764	-3.45342	-4.11624	-3.68703	-4.38761	3.86847	-3.16745	-1.37984	3.17019	-2.90483	-2.26044	-4.2572	2.47584	2.769	0.37047	-2.60742	-3.21253	4.55478	-4.65498	4.53919	3.94069	-2.89084	-4.20264	-3.4968	-3.60636	-4.37408	-0.87957	-0.95295	-3.1765	5.24944	-1.79951	-3.0705	-3.45364
RNA: Agilent Human miRNA (V2)	hsa-miR-365	hsa-mir-365-1	MI0000767	3.45265	1.07724	2.93947	2.15197	4.80411	1.40812	1.57512	3.5343	1.54668	1.15513	0.59266	-2.26737	1.01969	0.53989	1.53123	1.19834	0.51865	-0.85889	-3.21575	-1.74083	0.79831	-2.90568	2.02241	-2.23398	1.92411	2.03826	2.96997	1.88209	0.98316	0.1283	0.5629	2.44675	1.32765	1.54891	3.76616	3.7268	3.07572	2.19586	4.2009	1.77769	4.10493	3.2192	1.13299	2.38876	0.97886	1.79968
RNA: Agilent Human miRNA (V2)	hsa-miR-365(2)	hsa-mir-365-2	MI0000769	3.45265	1.07724	2.93947	2.15197	4.80411	1.40812	1.57512	3.5343	1.54668	1.15513	0.59266	-2.26737	1.01969	0.53989	1.53123	1.19834	0.51865	-0.85889	-3.21575	-1.74083	0.79831	-2.90568	2.02241	-2.23398	1.92411	2.03826	2.96997	1.88209	0.98316	0.1283	0.5629	2.44675	1.32765	1.54891	3.76616	3.7268	3.07572	2.19586	4.2009	1.77769	4.10493	3.2192	1.13299	2.38876	0.97886	1.79968
RNA: Agilent Human miRNA (V2)	hsa-miR-370	hsa-mir-370	MI0000778	-4.00187	-3.52926	-3.01181	-3.02804	-3.41228	-2.58011	-3.09348	-3.79816	-2.14585	-3.69773	-3.20248	-3.64656	-3.61457	-3.39764	-3.45342	-4.11624	-3.68703	-4.38761	-2.29702	-3.16745	-1.37984	-3.20055	-2.56092	-2.26044	-3.52723	-3.34473	-3.97961	-3.67336	-2.60742	-3.21253	-3.36034	-4.13741	-3.22795	-3.53174	-2.89084	-4.32847	-3.4968	-3.60636	-3.17248	-3.45223	-4.28534	-3.1765	-3.90315	-4.02758	-3.0705	-3.45364
RNA: Agilent Human miRNA (V2)	hsa-miR-371-5p	hsa-mir-371	MI0000779	-2.13189	-0.74325	-2.62822	-0.57032	-1.77938	-1.28457	-1.23523	-2.24253	-2.19082	-1.8864	-1.05134	-2.03223	-0.46365	-1.08419	-0.89844	-3.26417	-2.48548	-1.68761	-0.07084	-2.31458	-1.27502	-3.20055	-1.21972	-2.15658	0.4333	-1.86432	-0.8454	-2.80893	-2.32837	-0.55392	-1.88436	-1.57749	-2.44306	-2.62909	-2.66168	-3.13908	-2.4149	-2.01351	-1.81017	-3.13524	-3.14457	-0.75271	-3.28894	-1.45866	-3.0599	-2.39286
RNA: Agilent Human miRNA (V2)	hsa-miR-374a	hsa-mir-374	MI0000782	1.51402	2.24893	1.4298	-0.0232	2.33992	1.73379	1.86257	2.00092	2.07783	2.99283	2.15848	1.86592	2.02183	1.23177	1.09691	1.83491	1.6888	2.07135	0.6589	2.62061	1.61667	2.25877	1.82329	1.81201	1.14437	1.54789	2.20661	1.68837	1.03106	1.36283	1.62098	1.12085	1.42725	1.14007	2.77658	2.19289	2.23048	1.95275	0.82492	2.6827	1.85215	1.92781	2.57779	1.47787	0.60909	1.53058
RNA: Agilent Human miRNA (V2)	hsa-miR-374b	hsa-miR-374b	MI0005566	1.21321	1.09054	0.4188	-0.50577	1.95144	-0.14859	0.47501	0.90337	0.86234	2.18743	1.03757	0.63288	1.52584	0.1606	0.14841	1.01823	1.22649	1.32638	-0.19219	1.59643	1.14191	1.60264	0.9784	1.59812	0.27392	0.91851	0.94594	1.02701	0.36084	0.77519	0.58791	0.24029	0.92513	0.8036	1.9681	1.60591	1.10556	1.56999	0.22183	2.34179	1.22678	1.35495	2.18811	0.87083	1.09193	0.64025
RNA: Agilent Human miRNA (V2)	hsa-miR-375	hsa-mir-375	MI0000783	2.34886	-3.52926	-4.41023	-3.80239	1.95825	-3.63916	-3.09348	-3.86184	-4.30556	-3.69773	-3.20248	-2.44325	-1.86374	-3.23495	0.85129	-0.32018	-2.19166	2.6097	-3.54526	-3.16745	-1.37984	-3.20055	-2.90483	-2.26044	-4.2572	-3.34473	-3.97961	-3.67336	-2.60742	-3.21253	-3.36034	-4.65498	-3.22795	-3.53174	-2.89084	-2.13541	-3.4968	-3.60636	-4.37408	-3.72134	-4.28534	-3.1765	-3.90315	-4.02758	-3.0705	-3.45364
RNA: Agilent Human miRNA (V2)	hsa-miR-376a	hsa-mir-376a-2	MI0003529	-2.9123	-3.52926	0.99761	-1.04882	-3.41228	1.43598	-0.1635	-0.94341	1.69644	-2.19832	-0.42573	-3.64656	-3.61457	-3.39764	-3.45342	-4.11624	-3.68703	-4.38761	-3.54526	-3.16745	-1.37984	-3.20055	-2.65245	-2.26044	-4.2572	-3.34473	-3.97961	-3.67336	-2.60742	-3.21253	-3.36034	-4.65498	-3.22795	-3.53174	-0.30593	-4.32847	-1.53384	-3.60636	1.29979	0.9381	-4.28534	-3.1765	-3.90315	-4.02758	-3.0705	-3.45364
RNA: Agilent Human miRNA (V2)	hsa-miR-376a(2)	hsa-mir-376a-1	MI0000784	-2.9123	-3.52926	0.99761	-1.04882	-3.41228	1.43598	-0.1635	-0.94341	1.69644	-2.19832	-0.42573	-3.64656	-3.61457	-3.39764	-3.45342	-4.11624	-3.68703	-4.38761	-3.54526	-3.16745	-1.37984	-3.20055	-2.65245	-2.26044	-4.2572	-3.34473	-3.97961	-3.67336	-2.60742	-3.21253	-3.36034	-4.65498	-3.22795	-3.53174	-0.30593	-4.32847	-1.53384	-3.60636	1.29979	0.9381	-4.28534	-3.1765	-3.90315	-4.02758	-3.0705	-3.45364
RNA: Agilent Human miRNA (V2)	hsa-miR-376b	hsa-mir-376b	MI0002466	-4.00187	-3.52926	-1.00306	-3.57732	-3.41228	-0.19478	-2.78945	-3.34471	-0.5805	-3.69773	-2.03921	-3.64656	-3.61457	-3.39764	-3.45342	-4.11624	-3.68703	-4.38761	-3.54526	-3.16745	-1.37984	-3.20055	-2.90483	-2.26044	-4.2572	-3.34473	-3.97961	-3.67336	-2.60742	-3.21253	-3.36034	-4.65498	-3.22795	-3.53174	-2.16959	-4.32847	-3.46372	-3.60636	-0.57844	-1.1564	-4.28534	-3.1765	-3.90315	-4.02758	-3.0705	-3.45364
RNA: Agilent Human miRNA (V2)	hsa-miR-376c	hsa-mir-368	MI0000776	-2.66379	-3.52926	1.16994	-1.18007	-3.41228	1.51187	-0.06362	-0.75365	1.84367	-1.79692	0.01179	-3.64656	-3.61457	-3.39764	-3.45342	-4.11624	-3.68703	-4.38761	-3.54526	-3.16745	-1.37984	-3.20055	-2.61119	-2.26044	-4.2572	-3.34473	-3.97961	-3.67336	-2.60742	-3.21253	-3.36034	-4.65498	-3.22795	-3.53174	0.2854	-4.14561	-1.1478	-3.60636	1.30359	0.76843	-4.28534	-3.1765	-3.90315	-4.02758	-3.0705	-3.45364
RNA: Agilent Human miRNA (V2)	hsa-miR-377	hsa-mir-377	MI0000785	-3.31042	-3.52926	0.47241	-1.4425	-3.41228	0.71281	-0.7766	-1.5856	1.06286	-2.60833	-0.59471	-3.64656	-3.61457	-3.39764	-3.45342	-4.11624	-3.68703	-4.38761	-3.54526	-3.16745	-1.37984	-3.20055	-2.90483	-2.26044	-4.2572	-3.34473	-3.97961	-3.67336	-2.60742	-3.21253	-3.36034	-4.65498	-3.22795	-3.53174	-0.35365	-4.32847	-1.94116	-3.60636	0.6249	0.51274	-4.28534	-3.1765	-3.90315	-4.02758	-3.0705	-3.45364
RNA: Agilent Human miRNA (V2)	hsa-miR-378	hsa-mir-378	MI0000786	-0.91305	-1.60349	-2.96957	-0.46804	-1.58844	-2.11466	-1.16429	-2.20001	-3.7928	-3.04603	-2.78707	-1.13063	0.21687	-0.76637	-0.50174	-2.31241	-0.09465	-1.63145	0.9095	2.40656	1.58402	0.45651	-1.37666	-0.95165	-0.07893	-1.48196	0.4306	-1.60749	-0.63781	-0.9469	-1.08154	0.57893	-7.0E-4	-0.17907	-1.46128	-2.95258	-2.33571	-1.50741	-0.13976	-1.75602	-2.79893	-0.15752	-1.76191	0.51048	0.362	-0.71905
RNA: Agilent Human miRNA (V2)	hsa-miR-378*	hsa-mir-378	MI0000786	-3.32023	-3.52926	-4.41023	-3.80239	-3.41228	-3.63916	-3.09348	-3.80921	-4.30556	-3.69773	-3.20248	-3.64656	-2.31937	-3.39764	-2.87528	-4.11624	-2.0825	-4.38761	-2.61272	-0.60363	0.66338	-1.00743	-2.61869	-2.26044	-3.33609	-2.70935	-2.41896	-3.40857	-1.95931	-2.45376	-2.58825	-3.00254	-1.10506	-1.49419	-2.89084	-4.32847	-3.4968	-3.26281	-2.89894	-3.43279	-4.28534	-2.87534	-3.22556	-2.72999	-1.01743	-2.21835
RNA: Agilent Human miRNA (V2)	hsa-miR-379	hsa-mir-379	MI0000787	-4.00187	-3.52926	-0.85153	-2.64303	-3.41228	-0.88007	-2.79255	-3.25614	-0.42392	-3.69773	-2.36267	-3.64656	-3.61457	-3.39764	-3.45342	-4.11624	-3.68703	-4.38761	-3.54526	-3.16745	-1.35313	-3.20055	-2.90483	-2.26044	-4.2572	-3.28549	-3.97961	-3.67336	-2.60742	-3.03105	-3.36034	-4.65498	-3.15297	-3.53174	-1.89573	-4.32847	-3.4968	-3.60636	-1.64619	-1.10775	-4.28534	-3.1765	-3.90315	-4.02758	-3.0705	-3.37167
RNA: Agilent Human miRNA (V2)	hsa-miR-381	hsa-mir-381	MI0000789	-4.00187	-3.52926	-0.19092	-2.87115	-3.41228	-0.2689	-1.98607	-3.06402	-0.4221	-3.52456	-1.20752	-3.64656	-3.61457	-3.39764	-3.45342	-4.11624	-3.68703	-4.38761	-3.54526	-3.16745	-1.37984	-3.20055	-2.90483	-2.26044	-4.2572	-3.34473	-3.97961	-3.67336	-2.60742	-3.21253	-3.36034	-4.65498	-3.22795	-3.22959	-0.68216	-4.32847	-3.05698	-3.60636	-1.2846	-0.76491	-4.28534	-3.1765	-3.90315	-4.02758	-3.0705	-3.45364
RNA: Agilent Human miRNA (V2)	hsa-miR-382	hsa-mir-382	MI0000790	-4.00187	-3.52926	-1.12774	-3.60911	-3.41228	-0.97392	-2.78722	-3.3005	-0.43123	-3.69773	-2.44662	-3.64656	-3.61457	-3.39764	-3.45342	-4.11624	-3.68703	-4.38761	-3.54526	-3.16745	-1.37984	-3.20055	-2.90483	-2.26044	-4.2572	-3.34473	-3.97961	-3.67336	-2.60742	-3.21253	-3.36034	-4.65498	-3.22795	-3.53174	-2.77323	-4.32847	-3.4968	-3.60636	-1.30143	-1.48091	-4.28534	-3.1765	-3.90315	-4.02758	-3.0705	-3.45364
RNA: Agilent Human miRNA (V2)	hsa-miR-409-3p	hsa-mir-409	MI0001735	-3.85603	-3.52926	-0.13358	-2.1623	-3.41228	0.20102	-1.94761	-2.4476	0.61294	-3.09472	-1.2989	-3.64656	-3.61457	-3.39764	-3.45342	-4.11624	-3.68703	-4.38761	-3.54526	-3.16745	-1.37984	-3.20055	-2.90483	-2.26044	-4.2572	-3.34473	-3.97961	-3.67336	-2.60742	-3.21253	-3.36034	-4.65498	-3.22795	-3.22661	-1.24675	-4.32847	-3.1541	-3.60636	-0.10323	-0.05349	-4.28534	-3.1765	-3.90315	-4.02758	-3.0705	-3.45364
RNA: Agilent Human miRNA (V2)	hsa-miR-421	hsa-mir-421	MI0003685	-2.63323	-3.52926	-4.25951	-3.62144	-1.44139	-3.60493	-3.09348	-3.86184	-4.24424	-3.06369	-3.09175	-3.64656	-3.61457	-3.39764	-3.38162	-4.04576	-3.52138	-3.11685	-3.22434	-2.30676	-1.37984	-3.20055	-2.90483	-2.26044	-3.53322	-3.34473	-3.36125	-3.67336	-2.60742	-3.21253	-3.36034	-2.88656	-3.22795	-3.53174	-2.89084	-2.84784	-3.4968	-3.60636	-3.33725	-1.08598	-2.51816	-2.16737	-1.79681	-2.34989	-3.0705	-3.45364
RNA: Agilent Human miRNA (V2)	hsa-miR-423-3p	hsa-mir-423	MI0001445	-3.66353	-3.34386	-4.19689	-3.19926	-2.19939	-3.09849	-2.73643	-3.71213	-3.99833	-3.25329	-3.20248	-2.94013	-3.24525	-3.08002	-2.68652	-3.74275	-2.73408	-3.876	-1.7057	-2.01463	-1.37984	-3.16704	-2.90483	-2.26044	-3.16228	-3.34473	-3.04187	-3.67336	-2.60742	-3.21253	-3.36034	-3.19585	-3.22795	-3.1605	-2.79242	-3.77984	-3.3402	-3.36009	-3.57399	-3.71219	-3.8236	-2.56851	-3.62848	-2.82372	-3.0705	-3.45364
RNA: Agilent Human miRNA (V2)	hsa-miR-423-5p	hsa-mir-423	MI0001445	-0.6026	-0.45736	-1.1514	-1.10428	0.91043	-0.4963	0.2207	-0.77994	-1.13744	-0.28328	-0.55676	0.17992	-0.16063	-0.56802	-0.26295	-0.40175	0.27088	-1.12593	-0.16796	0.95416	0.34911	0.69991	0.2011	0.04675	-0.3144	-0.10781	-0.22002	-0.43903	-0.55239	-0.40402	-0.23114	-0.68613	-0.92427	-1.33681	0.27284	-0.81301	0.02087	-0.1007	-0.4577	0.00474	-0.15792	0.27361	-1.10165	-0.15323	0.3047	-1.14278
RNA: Agilent Human miRNA (V2)	hsa-miR-424	hsa-mir-424	MI0001446	1.29574	3.38124	-4.41023	3.87719	-3.41228	4.19315	0.6289	2.40984	1.8935	1.26384	1.98701	-1.18462	-3.61457	-2.1569	-0.16167	-3.99769	-1.4745	0.68911	2.12545	1.37175	0.47091	1.94202	1.52004	0.40412	0.81702	1.6953	0.28954	-0.14449	0.08551	-0.27899	0.63499	0.72181	0.94343	0.83533	3.06714	2.14813	2.11385	1.59165	0.98152	2.2491	0.58699	1.16118	-1.8639	1.92027	-0.71566	-0.11254
RNA: Agilent Human miRNA (V2)	hsa-miR-424*	hsa-mir-424	MI0001446	-3.92314	-3.37572	-4.41023	-1.09601	-3.41228	-1.94626	-3.09348	-3.56106	-4.16171	-3.69773	-3.20248	-3.64656	-3.22772	-3.39764	-3.45342	-4.11624	-3.68703	-4.26303	-0.43789	-2.54678	-1.37984	-3.1337	-2.42415	-2.26044	-4.2572	-3.34473	-3.89117	-3.67336	-2.60742	-3.21253	-3.36034	-3.87128	-3.22795	-3.53174	-2.89084	-3.95959	-3.4968	-3.30935	-4.27311	-3.91625	-4.28534	-3.14511	-3.90315	-3.87575	-3.0705	-3.45364
RNA: Agilent Human miRNA (V2)	hsa-miR-425	hsa-mir-425	MI0001448	1.78777	1.0937	-0.04968	1.23197	3.02956	0.11191	0.22016	0.5004	-0.18538	0.5157	0.04475	2.0217	2.27488	0.98694	1.73733	1.00453	1.4042	1.25226	1.61649	3.85457	1.90698	1.55563	1.917	0.60646	-0.11549	0.28744	0.21809	1.61303	0.16379	0.33099	0.82761	0.23524	-0.10044	-0.12991	1.16944	0.81035	1.33531	1.61594	0.94325	1.97444	1.85724	0.97037	2.62045	0.09089	1.45914	0.61068
RNA: Agilent Human miRNA (V2)	hsa-miR-425*	hsa-mir-425	MI0001448	-3.87571	-3.52174	-4.35687	-2.86649	-2.5734	-2.66822	-2.46063	-3.76613	-4.30556	-3.69773	-2.20622	-3.60805	-3.20158	-2.68055	-2.69285	-4.05923	-3.42116	-3.71741	-1.91156	-1.98563	-1.37984	-3.20055	-2.89368	-2.26044	-3.5178	-3.34473	-3.34573	-3.67336	-2.60742	-3.19523	-3.36034	-3.5095	-3.22795	-3.14624	-2.80799	-4.05265	-3.12763	-3.60236	-3.65184	-3.91625	-4.28534	-2.60585	-3.02378	-3.3592	-2.9719	-3.22259
RNA: Agilent Human miRNA (V2)	hsa-miR-429	hsa-mir-429	MI0001641	2.04716	-3.52926	-4.41023	-3.80239	2.84648	-3.63916	-3.09348	-3.86184	-4.30556	-3.69773	-3.20248	4.025	2.78204	1.15824	1.70013	3.73138	3.65636	1.62097	-3.54526	-3.16745	-1.37984	-3.20055	-2.05264	-2.26044	-2.13941	-3.34473	-3.97961	-3.67336	-2.60742	-3.21253	-3.36034	-4.65498	-3.22795	-3.53174	-2.5838	-0.35304	-3.4968	-1.13461	-2.71771	-3.91625	2.66653	-3.1765	-3.90315	-0.74212	1.76289	2.03037
RNA: Agilent Human miRNA (V2)	hsa-miR-431	hsa-mir-431	MI0001721	-4.00187	-3.52926	-2.25777	-2.76711	-3.41228	-1.50473	-3.09348	-3.72197	-1.26892	-3.69773	-3.20248	-3.64656	-3.61457	-3.39764	-3.45342	-4.11624	-3.68703	-4.38761	-3.54526	-3.16745	-1.37984	-3.20055	-2.90483	-2.26044	-4.2572	-3.34473	-3.97961	-3.67336	-2.60742	-3.21253	-3.36034	-4.65498	-3.22795	-3.53174	-2.82363	-4.32847	-3.4968	-3.60636	-0.63191	-0.70459	-4.28534	-3.1765	-3.90315	-4.02758	-3.0705	-3.45364
RNA: Agilent Human miRNA (V2)	hsa-miR-431*	hsa-mir-431	MI0001721	-3.0043	-2.83261	-3.52595	-1.56021	-3.41228	-1.77655	-1.55331	-3.51397	-3.43936	-2.52192	-1.50237	-3.44673	-3.09193	-1.61736	-1.57665	-4.11624	-3.0771	-0.30971	-0.834	0.18154	-1.37984	-3.20055	-2.90483	-2.26044	-2.39237	-3.34473	-1.17292	-3.67336	-2.60742	-3.21253	-3.36034	-2.71745	-3.22795	-3.09694	-2.89084	-4.32847	-3.4968	-3.55304	-2.44506	-3.91625	-4.28534	-2.17796	-3.85924	-1.51603	-2.90899	-3.04372
RNA: Agilent Human miRNA (V2)	hsa-miR-432	hsa-mir-432	MI0003133	-3.71305	-3.52926	-1.7278	-2.34497	-3.41228	-0.86286	-2.8654	-3.46979	-0.58325	-3.13645	-2.61639	-3.64656	-3.61457	-3.39764	-3.45342	-4.11624	-3.68703	-3.40251	-1.92232	-2.21941	-1.37984	-3.20055	-2.90483	-2.26044	-3.25182	-3.34473	-2.75715	-3.67336	-2.60742	-3.21253	-3.36034	-3.58677	-3.22795	-3.53174	-2.24017	-4.32847	-3.4968	-3.60636	-0.49081	-0.61052	-4.2165	-2.1886	-3.90315	-3.90097	-3.0705	-3.45364
RNA: Agilent Human miRNA (V2)	hsa-miR-450a	hsa-mir-450-1	MI0001652	-1.39323	-2.2873	-4.41023	-2.44853	-3.41228	-0.68665	-3.09348	-1.35215	-1.07959	-2.29063	-1.39913	-3.64656	-3.61457	-3.39764	-3.45342	-4.11624	-3.68703	-2.98382	-1.17766	-2.48547	-1.37984	-2.91616	-2.90483	-2.26044	-4.20391	-2.47628	-2.32175	-3.67336	-2.60742	-3.21253	-3.36034	-2.9159	-3.22795	-3.47217	-1.19448	-1.13516	-1.97194	-3.60636	-2.75955	-1.54609	-3.2081	-2.28057	-3.90315	-2.14535	-3.0705	-3.45364
RNA: Agilent Human miRNA (V2)	hsa-miR-450a(2)	hsa-mir-450-2	MI0003187	-1.39323	-2.2873	-4.41023	-2.44853	-3.41228	-0.68665	-3.09348	-1.35215	-1.07959	-2.29063	-1.39913	-3.64656	-3.61457	-3.39764	-3.45342	-4.11624	-3.68703	-2.98382	-1.17766	-2.48547	-1.37984	-2.91616	-2.90483	-2.26044	-4.20391	-2.47628	-2.32175	-3.67336	-2.60742	-3.21253	-3.36034	-2.9159	-3.22795	-3.47217	-1.19448	-1.13516	-1.97194	-3.60636	-2.75955	-1.54609	-3.2081	-2.28057	-3.90315	-2.14535	-3.0705	-3.45364
RNA: Agilent Human miRNA (V2)	hsa-miR-452	hsa-mir-452	MI0001733	-4.00187	-3.52926	-4.09797	-2.13201	-3.41228	-3.63916	-3.09348	-3.86184	-4.30556	-3.69773	-3.20248	-3.29491	-3.49898	-3.39764	-3.45342	-1.20974	-3.68703	-4.38761	-3.11945	-3.16745	-1.18961	-3.20055	-2.90483	-2.26044	-4.2572	-3.34473	-3.97961	-3.67336	-2.60742	-3.21253	-3.36034	-4.46805	-3.22795	-3.53174	-2.89084	-3.11414	-0.90977	-2.6888	-2.83518	-3.91625	-4.08842	-2.75046	-3.90315	-4.02758	-3.0705	-3.45364
RNA: Agilent Human miRNA (V2)	hsa-miR-454	hsa-mir-454	MI0003820	-0.0163	-1.15711	-3.0052	-3.65731	-0.25766	-1.9187	-2.04664	-1.57892	-2.52222	-1.42085	-2.30675	-1.58147	-2.23625	-3.12365	-2.18754	-1.48101	-2.3357	-2.68374	-1.02032	-1.11961	-1.37984	0.01882	-1.73138	-2.26044	-2.02685	-1.14189	-2.90948	-1.39585	-2.33304	-2.11536	-1.136	-2.61762	-3.21817	-3.53174	-2.44706	-2.10143	-1.25959	-2.20167	-1.89393	-2.22925	-1.79195	-3.11784	-0.8225	-1.83019	-3.02735	-2.91102
RNA: Agilent Human miRNA (V2)	hsa-miR-455-3p	hsa-mir-455	MI0003513	-1.95413	0.19328	0.11171	-3.11372	-3.41228	-0.61775	0.07487	1.32258	-0.27587	0.53242	-0.09689	-3.64656	-3.61457	-0.48201	-3.45342	0.20997	-3.08579	-4.38761	-3.54526	-3.16745	-1.37984	-3.20055	-2.90483	-2.26044	1.46475	-0.2056	1.3822	-0.85105	-2.4482	-1.0323	-1.41593	0.89158	-0.3706	1.13634	0.08644	-2.87856	0.60882	-0.58831	-1.02559	-3.16741	-3.5718	-0.62903	-3.90315	0.8234	-1.26611	-3.41099
RNA: Agilent Human miRNA (V2)	hsa-miR-455-5p	hsa-mir-455	MI0003513	-3.76027	-2.29751	-2.61549	-3.80239	-3.41228	-3.43118	-2.40062	-0.86214	-2.47422	-2.07271	-2.72778	-3.64656	-3.61457	-3.10581	-3.45342	-1.90878	-3.68703	-4.38761	-3.54526	-3.16745	-1.37984	-3.20055	-2.90483	-2.26044	-0.85172	-1.78348	-1.25716	-3.44	-2.60742	-3.08006	-2.46307	-1.75201	-2.93093	-1.13431	-1.66505	-4.32847	-2.40185	-3.17575	-3.63557	-3.91625	-4.28534	-3.05189	-3.82469	-1.85076	-3.0705	-3.45364
RNA: Agilent Human miRNA (V2)	hsa-miR-483-5p	hsa-mir-483	MI0002467	-2.54271	-2.05722	-2.81911	0.01061	-2.19335	-0.97587	-0.8922	-2.23071	-2.63409	-2.10045	-1.09516	-2.02481	-1.15889	-1.46975	-1.42426	-2.70151	-2.29064	-1.30886	1.07538	-0.40671	-1.26436	-1.85595	0.39538	-0.03857	-0.32807	-3.00935	-0.76827	-3.15966	-2.53981	-2.8948	-2.96807	-0.6648	-2.81867	-3.18304	-2.391	-2.12597	-2.22392	-1.86395	-1.45488	-2.82489	-2.0288	0.1499	-3.55958	-0.99345	-3.0705	-3.26952
RNA: Agilent Human miRNA (V2)	hsa-miR-484	hsa-mir-484	MI0002468	-0.30993	-0.94662	-1.42328	-1.65741	-0.47796	-0.94793	-0.32154	-1.16019	-2.15073	-1.45181	-1.25675	-1.25853	-0.70865	-1.69761	-0.58395	-1.47827	-0.49895	-0.58258	0.68994	-0.05405	-1.27901	0.26738	-0.30485	-1.30917	-1.42857	-0.36531	-1.07864	-2.81668	-1.9594	-2.37986	-2.22261	-1.86943	-1.51716	-1.50106	-0.92447	-1.04454	-1.28616	-2.32531	-1.32465	-2.19511	-2.77465	-0.83775	-2.52891	-0.71666	-1.24921	-1.19414
RNA: Agilent Human miRNA (V2)	hsa-miR-486-3p	hsa-mir-486	MI0002470	-4.00187	-3.52926	-4.24616	-3.80239	-3.41228	-3.63916	-3.09348	-3.86184	-4.28502	-3.66574	-3.20248	-3.64656	-3.61457	-3.39764	-3.45342	-4.11624	-3.68703	-4.38761	-3.54526	-3.16745	1.38936	-3.20055	-2.90483	-2.26044	-4.2572	-3.34473	-3.97961	-3.67336	-2.60742	-3.21253	-3.36034	-4.65498	-3.22795	-3.53174	-2.89084	-4.32847	-3.4968	-3.60636	-4.37408	-2.65847	-4.28534	-3.1765	-3.90315	-0.08973	-3.0705	-3.45364
RNA: Agilent Human miRNA (V2)	hsa-miR-486-5p	hsa-mir-486	MI0002470	-4.00187	-2.48799	-2.88542	-0.80705	-3.41228	-3.63916	-3.09348	-3.86184	-3.34014	-3.19465	-2.58895	-3.64656	-3.61457	-3.39764	-3.45342	-4.11624	-3.68703	-3.42856	-2.09542	-3.16745	3.07673	-3.20055	-2.90483	-1.82134	-3.98246	-3.34473	-3.97961	-3.67336	-2.60742	-3.21253	-3.36034	-3.63159	-3.22795	-2.88073	-2.54298	-3.77801	-3.4968	-3.60636	-4.37408	1.09722	-4.28534	-3.1765	-3.90315	1.66103	-3.0705	-3.45364
RNA: Agilent Human miRNA (V2)	hsa-miR-487b	hsa-mir-487b	MI0003530	-1.82427	-1.37304	0.0971	-0.93498	-1.99824	0.77948	-0.16369	-1.31369	0.74476	-1.10557	0.4187	-1.96639	-2.39761	-1.52217	-2.26808	-3.41209	-3.13884	-1.29298	-1.10299	-1.3626	-1.37984	-3.20055	-2.52228	-2.26044	-1.7414	-3.34473	-0.96283	-3.67336	-2.60742	-3.04101	-2.42333	-1.7166	-3.22795	-2.92597	-0.35508	-3.38055	-1.72161	-3.47243	0.49707	0.73354	-3.75372	-0.7944	-3.90315	-2.06547	-3.0705	-3.45364
RNA: Agilent Human miRNA (V2)	hsa-miR-493*	hsa-mir-493	MI0003132	-3.80756	-3.52926	-0.30238	-3.19522	-3.41228	-0.23714	-3.05826	-2.29653	0.27463	-3.67148	-2.12995	-3.64656	-3.61457	-3.39764	-3.45342	-4.11624	-3.68703	-4.38761	-3.54526	-3.16745	-1.37984	-3.20055	-2.90483	-2.26044	-4.2572	-3.34473	-3.97961	-3.67336	-2.60742	-3.21253	-3.36034	-4.65498	-3.22795	-3.53174	-2.06122	-4.32847	-3.30047	-3.60636	-0.08351	-0.43248	-4.28534	-3.1765	-3.90315	-4.02758	-3.0705	-3.45364
RNA: Agilent Human miRNA (V2)	hsa-miR-494	hsa-mir-494	MI0003134	2.18344	2.71921	1.48819	5.37669	2.24615	3.67989	3.04636	2.65468	2.91834	2.91383	3.28563	3.60615	3.75798	2.44998	2.61733	2.74258	3.47544	3.33946	7.02124	3.83394	2.98725	2.18283	3.65996	5.27812	3.24122	2.09652	3.46031	1.9463	2.85735	2.28177	2.71944	4.56775	1.94012	2.05215	3.12395	3.53116	2.38818	3.33101	3.27166	1.70707	1.22883	3.64494	1.26356	3.13812	2.06179	1.24993
RNA: Agilent Human miRNA (V2)	hsa-miR-495	hsa-mir-495	MI0003135	-3.70169	-3.52926	-0.81015	-2.61998	-3.41228	-0.19003	-2.6432	-2.72437	-0.11386	-3.47259	-2.04478	-3.64656	-3.61457	-3.39764	-3.45342	-4.11624	-3.68703	-4.38761	-3.54526	-3.16745	-1.37984	-3.20055	-2.90483	-2.26044	-4.2572	-3.34473	-3.97961	-3.67336	-2.60742	-3.21253	-3.36034	-4.65498	-3.22795	-3.53174	-1.49193	-4.32847	-2.77549	-3.60636	0.63393	-0.29327	-4.28534	-3.1765	-3.90315	-4.02758	-3.0705	-3.45364
RNA: Agilent Human miRNA (V2)	hsa-miR-497	hsa-mir-497	MI0003138	0.03593	-3.52926	0.32295	-0.82109	-1.05343	-1.53558	-3.09348	-2.32877	-1.71611	-2.57698	-3.20248	-3.64656	-3.61457	-3.39764	-3.45342	-4.11624	-3.68703	-4.38761	-3.54526	-3.16745	-1.37984	-3.20055	-2.90483	-2.26044	-3.91326	-3.34473	-3.48951	-3.67336	-2.60742	-2.91635	-3.36034	-4.59509	-1.22712	-1.31163	-2.89084	-1.81353	-3.4968	-3.60636	-4.37408	-0.64207	-4.28534	-3.1765	-3.90315	-4.02758	-3.0705	-3.45364
RNA: Agilent Human miRNA (V2)	hsa-miR-498	hsa-mir-498	MI0003142	-3.96515	-3.2599	-2.60299	-2.66789	-3.28966	-3.42096	-2.91379	-3.86184	-4.26003	-3.4329	-3.20248	-3.5953	-3.30673	-3.31017	-3.40324	-4.0106	-3.68703	-4.3032	-1.56536	-3.06622	-1.28836	-3.20055	-2.83695	-2.26044	-2.91116	-3.34473	-3.32695	-2.85862	-2.60742	-2.79691	-3.14969	-3.16597	-3.22795	-2.75297	-2.8774	-3.50549	-3.4968	-3.17077	-4.15592	-3.69604	-4.28534	-2.6321	-3.51805	-3.73046	-3.0705	-3.45364
RNA: Agilent Human miRNA (V2)	hsa-miR-500	hsa-mir-500	MI0003184	-2.14758	-2.23747	-2.77329	-0.68942	-1.92869	-0.87081	-0.32515	-2.39091	-2.8593	-1.98271	-0.57613	-2.04795	-1.93539	-0.99947	-0.91005	-3.20356	-2.746	-1.23729	-0.06715	0.04222	-1.37984	-2.09074	-2.07228	-2.11682	0.0589	-2.9172	-0.10959	-3.12989	-2.28817	-2.19143	-2.52008	0.14705	-3.04187	-3.51581	-2.24356	-3.22458	-2.74733	-2.56549	-1.05042	-2.74995	-3.26569	0.05605	-3.7717	-0.09125	-1.7544	-2.14176
RNA: Agilent Human miRNA (V2)	hsa-miR-500*	hsa-mir-500	MI0003184	-3.73352	-3.52926	-4.13443	-1.43923	-1.84889	-2.82115	-3.09348	-3.67807	-2.49392	-3.19202	-3.20248	-2.42062	-1.94817	-3.17092	-3.45342	-4.11624	-1.53032	-3.42174	-2.54875	-2.83033	-1.37984	-2.43707	-2.823	-2.26044	-4.05235	-0.44079	-1.52082	-0.73536	-0.34648	-0.05932	-0.55653	-0.95832	0.09044	-0.45026	-2.89084	-2.83575	-3.4968	-3.3983	-1.22935	-1.50215	-2.54234	-2.8404	-0.80796	-2.46803	-2.92588	-3.45364
RNA: Agilent Human miRNA (V2)	hsa-miR-501-3p	hsa-mir-501	MI0003185	-4.00187	-3.52926	-4.41023	-2.24382	-3.41228	-3.35954	-3.09348	-3.86184	-3.49354	-3.69773	-3.20248	-3.41031	-2.92948	-3.39764	-3.45342	-4.11624	-2.18359	-3.79033	-2.92945	-3.16745	-1.37984	-3.20055	-2.90483	-2.26044	-4.2572	-1.51516	-2.26182	-2.18172	-1.33344	-1.29631	-1.57539	-2.3791	-0.94432	-1.62702	-2.89084	-4.30159	-3.4968	-3.60636	-2.30904	-3.02503	-4.28534	-3.1765	-2.75374	-3.13755	-3.0705	-3.45364
RNA: Agilent Human miRNA (V2)	hsa-miR-501-5p	hsa-mir-501	MI0003185	-2.64002	-2.85738	-3.30614	-0.87014	-1.99139	-1.44505	-0.72364	-3.07874	-3.56509	-2.72874	-1.23009	-2.61891	-2.37906	-1.28404	-1.59784	-3.71765	-3.14737	-1.73574	-0.87564	-0.60342	-1.37984	-2.56903	-2.38886	-2.18191	-0.17855	-2.34042	-0.61984	-3.14829	-2.50357	-2.03216	-2.48198	-0.11532	-3.04894	-2.9317	-2.75259	-3.60609	-3.31815	-3.077	-1.34365	-2.60938	-3.32699	-0.38636	-2.6698	-0.18571	-1.94441	-2.88728
RNA: Agilent Human miRNA (V2)	hsa-miR-502-3p	hsa-mir-502	MI0003186	-3.95109	-3.52926	-4.41023	-2.21621	-2.57927	-3.52156	-3.09348	-3.86184	-3.01194	-3.5455	-3.20248	-2.89093	-2.00292	-3.39764	-3.45342	-4.11624	-1.8275	-3.88482	-3.22637	-3.16745	-1.37984	-2.98679	-2.90483	-2.26044	-4.2572	-0.25279	-2.0291	-1.17273	-0.58695	-0.46591	-0.62676	-1.64667	-0.16205	-0.8683	-2.89084	-3.51947	-3.4968	-3.60636	-1.84917	-2.18188	-3.14862	-2.87591	-1.99692	-3.1569	-3.0705	-3.45364
RNA: Agilent Human miRNA (V2)	hsa-miR-502-5p	hsa-mir-502	MI0003186	-3.91924	-3.52926	-4.41023	-3.0175	-2.96539	-3.63916	-3.09348	-3.86184	-4.12251	-3.69773	-3.20248	-3.34402	-3.44106	-3.39764	-3.45342	-4.11624	-2.72675	-4.38761	-3.54526	-3.16745	-1.0411	-3.20055	-2.90483	-2.26044	-4.2572	-1.85806	-2.69093	-2.18139	-1.73879	-1.28541	-1.4987	-2.28729	-0.97851	-1.00723	-2.81354	-4.29936	-3.4968	-3.60636	-2.64873	-3.04959	-3.93838	-3.06057	-2.25094	-3.77266	-2.90175	-2.90446
RNA: Agilent Human miRNA (V2)	hsa-miR-503	hsa-mir-503	MI0003188	-2.07238	-0.14261	-4.41023	0.82152	-3.41228	0.55207	-3.09348	-1.55189	-1.91574	-2.92022	-1.83698	-3.64656	-3.61457	-3.39764	-3.45342	-4.11624	-3.68703	-3.30994	-1.71925	-3.16745	-1.37984	-0.91774	-1.88229	-2.08218	-3.777	-1.88559	-3.97961	-3.65169	-2.60742	-3.21253	-3.23272	-4.05196	-2.62405	-3.39137	-0.26444	-1.20034	-1.88515	-2.495	-2.67925	-0.6656	-3.49451	-2.36646	-3.90315	-1.2817	-3.0705	-3.12359
RNA: Agilent Human miRNA (V2)	hsa-miR-505	hsa-mir-505	MI0003190	-0.73456	-1.58245	-1.25309	-0.19072	-2.07237	-0.67466	-1.87961	-1.89669	-1.94996	-0.30232	-0.7791	-3.64656	-1.64929	-1.20708	-1.42254	-4.11624	-1.02737	-1.02211	-1.3875	-0.29128	-0.41484	-0.38427	-0.85776	-2.26044	-1.12775	-3.34473	-1.72921	-1.26725	-2.60742	-1.85878	-3.23153	-1.55652	-1.52871	-1.17865	-1.74521	-2.66286	-1.28399	-1.53058	-1.11506	-1.05309	-2.98502	-1.14667	0.52285	-0.77312	0.27382	-0.954
RNA: Agilent Human miRNA (V2)	hsa-miR-505*	hsa-mir-505	MI0003190	-2.87172	-3.52926	-4.03978	-3.18163	-3.41228	-3.48918	-3.09348	-3.86184	-4.30556	-3.27575	-3.20248	-3.64656	-3.45761	-3.39764	-3.45342	-4.11624	-3.40873	-4.3029	-3.54526	-3.16745	-1.37984	-2.37675	-2.80031	-2.26044	-3.81565	-3.34473	-3.97961	-3.43842	-2.60742	-3.21253	-3.36034	-4.33421	-2.95262	-3.53174	-2.89084	-4.32847	-3.4968	-3.60636	-3.76835	-2.66126	-4.28534	-3.1765	-1.66845	-3.18021	-1.39255	-2.78476
RNA: Agilent Human miRNA (V2)	hsa-miR-506	hsa-mir-506	MI0003193	-4.00187	-3.52926	-4.41023	-3.80239	-3.41228	-3.63916	-3.09348	-3.86184	-4.30556	-3.69773	-3.20248	-3.64656	-3.61457	-3.39764	-3.45342	-4.11624	-3.68703	-4.38761	-3.54526	-3.16745	-1.37984	-3.20055	-2.90483	-2.26044	-4.13173	-1.61231	-3.97961	-0.23457	-1.28868	-0.76349	-0.12462	-2.67948	-1.03049	-1.87288	-2.89084	-4.32847	-3.4968	-3.60636	-4.37408	-3.91625	-4.28534	-3.1765	-3.55819	-4.02758	-3.0705	-3.45364
RNA: Agilent Human miRNA (V2)	hsa-miR-507	hsa-mir-507	MI0003194	-4.00187	-3.52926	-4.41023	-3.80239	-3.41228	-3.63916	-3.09348	-3.86184	-4.30556	-3.69773	-3.20248	-3.64656	-3.61457	-3.39764	-3.45342	-4.11624	-3.68703	-4.38761	-3.54526	-3.16745	-1.37984	-3.20055	-2.90483	-2.26044	-4.2572	-2.38639	-3.97961	-0.90422	-2.1241	-1.77794	-0.83856	-3.62095	-2.00649	-2.87468	-2.89084	-4.32847	-3.4968	-3.60636	-4.37408	-3.91625	-4.28534	-3.1765	-3.90315	-4.02758	-3.0705	-3.45364
RNA: Agilent Human miRNA (V2)	hsa-miR-508-3p	hsa-mir-508	MI0003195	-4.00187	-3.52926	-4.41023	-3.80239	-3.41228	-3.63916	-3.09348	-3.86184	-4.30556	-3.69773	-3.20248	-3.64656	-3.61457	-3.39764	-3.45342	-4.11624	-3.68703	-4.38761	-3.54526	-3.16745	-1.37984	-3.20055	-2.90483	-2.26044	-3.89018	-2.56096	-3.95984	-1.13551	-2.58838	-1.87298	-1.08466	-2.91799	-2.0659	-3.16292	-2.89084	-4.32847	-3.4968	-3.60636	-4.37408	-3.91625	-4.28534	-3.1765	-3.90315	-4.02758	-3.0705	-3.45364
RNA: Agilent Human miRNA (V2)	hsa-miR-509-3-5p	hsa-miR-509-3-5p	MI0005717	-4.00187	-3.52926	-4.41023	-3.38879	-3.41228	-3.63916	-3.09348	-3.86184	-4.30556	-3.69773	-3.20248	-3.64656	-3.61457	-3.39764	-3.45342	-4.11624	-3.68703	-4.38761	-2.8783	-3.16745	-1.37984	-3.20055	-2.90483	-2.26044	-4.2572	-1.81213	-3.97961	-0.4185	-0.16351	-1.08449	-0.57207	-3.75515	-0.08411	-1.77697	-2.89084	-4.32847	-3.4968	-3.60636	-4.37408	-3.91625	-4.28534	-3.1765	-3.90315	-4.02758	-3.0705	-3.45364
RNA: Agilent Human miRNA (V2)	hsa-miR-509-3p	hsa-miR-509-3p	MI0005530	-4.00187	-3.52926	-4.41023	-3.80239	-3.41228	-3.63916	-3.09348	-3.86184	-4.30556	-3.69773	-3.20248	-3.64656	-3.61457	-3.39764	-3.45342	-4.11624	-3.68703	-4.38761	-3.54526	-3.16745	-1.37984	-3.20055	-2.90483	-2.26044	-4.2572	-0.80179	-3.97961	0.30475	-0.90758	-0.60187	0.3622	-2.74608	-0.49061	-2.15572	-2.89084	-4.32847	-3.4968	-3.60636	-4.37408	-3.91625	-4.28534	-3.1765	-3.90315	-4.02758	-3.0705	-3.45364
RNA: Agilent Human miRNA (V2)	hsa-miR-509-3p(2)	hsa-miR-509-3-5p	MI0005717	-4.00187	-3.52926	-4.41023	-3.80239	-3.41228	-3.63916	-3.09348	-3.86184	-4.30556	-3.69773	-3.20248	-3.64656	-3.61457	-3.39764	-3.45342	-4.11624	-3.68703	-4.38761	-3.54526	-3.16745	-1.37984	-3.20055	-2.90483	-2.26044	-4.2572	-0.80179	-3.97961	0.30475	-0.90758	-0.60187	0.3622	-2.74608	-0.49061	-2.15572	-2.89084	-4.32847	-3.4968	-3.60636	-4.37408	-3.91625	-4.28534	-3.1765	-3.90315	-4.02758	-3.0705	-3.45364
RNA: Agilent Human miRNA (V2)	hsa-miR-509-3p(3)	hsa-mir-509	MI0003196	-4.00187	-3.52926	-4.41023	-3.80239	-3.41228	-3.63916	-3.09348	-3.86184	-4.30556	-3.69773	-3.20248	-3.64656	-3.61457	-3.39764	-3.45342	-4.11624	-3.68703	-4.38761	-3.54526	-3.16745	-1.37984	-3.20055	-2.90483	-2.26044	-4.2572	-0.80179	-3.97961	0.30475	-0.90758	-0.60187	0.3622	-2.74608	-0.49061	-2.15572	-2.89084	-4.32847	-3.4968	-3.60636	-4.37408	-3.91625	-4.28534	-3.1765	-3.90315	-4.02758	-3.0705	-3.45364
RNA: Agilent Human miRNA (V2)	hsa-miR-509-5p	hsa-miR-509-3p	MI0005530	-4.00187	-3.52926	-4.41023	-3.62185	-3.41228	-3.63916	-3.09348	-3.86184	-4.30556	-3.69773	-3.20248	-3.64656	-3.61457	-3.39764	-3.45342	-4.11624	-3.68703	-4.38761	-2.08724	-3.16745	-1.37984	-3.20055	-2.90483	-2.26044	-4.2572	-1.34791	-3.97961	0.01265	-1.98206	-0.49578	0.0774	-2.87312	-1.49605	-3.50805	-2.89084	-4.32847	-3.4968	-3.60636	-4.37408	-3.91625	-4.28534	-3.1765	-3.90315	-4.02758	-3.0705	-3.45364
RNA: Agilent Human miRNA (V2)	hsa-miR-509-5p(2)	hsa-mir-509	MI0003196	-4.00187	-3.52926	-4.41023	-3.62185	-3.41228	-3.63916	-3.09348	-3.86184	-4.30556	-3.69773	-3.20248	-3.64656	-3.61457	-3.39764	-3.45342	-4.11624	-3.68703	-4.38761	-2.08724	-3.16745	-1.37984	-3.20055	-2.90483	-2.26044	-4.2572	-1.34791	-3.97961	0.01265	-1.98206	-0.49578	0.0774	-2.87312	-1.49605	-3.50805	-2.89084	-4.32847	-3.4968	-3.60636	-4.37408	-3.91625	-4.28534	-3.1765	-3.90315	-4.02758	-3.0705	-3.45364
RNA: Agilent Human miRNA (V2)	hsa-miR-510	hsa-mir-510	MI0003197	-4.00187	-3.52926	-4.41023	-3.80239	-3.41228	-3.63916	-3.09348	-3.86184	-4.30556	-3.69773	-3.20248	-3.64656	-3.61457	-3.39764	-3.45342	-4.11624	-3.68703	-4.38761	-3.54526	-3.16745	-1.37984	-3.20055	-2.90483	-2.26044	-4.2572	-3.14871	-3.97961	-1.34499	-2.47897	-2.15963	-2.25675	-3.98146	-2.33761	-3.53174	-2.89084	-4.32847	-3.4968	-3.60636	-4.37408	-3.91625	-4.28534	-3.1765	-3.90315	-4.02758	-3.0705	-3.45364
RNA: Agilent Human miRNA (V2)	hsa-miR-512-3p	hsa-mir-512-1	MI0003140	-4.00187	-3.52926	-1.72163	-2.9222	-3.41228	-3.63916	-3.09348	-3.86184	-4.30556	-3.69773	-3.20248	-3.64656	-3.61457	-3.39764	-3.45342	-4.11624	-3.68703	-4.38761	-1.48799	-3.16745	-1.37984	-3.20055	-2.90483	-2.26044	-3.78011	-3.34473	-3.97961	-2.38543	-2.60742	-3.21253	-3.36034	-3.22635	-3.22795	-3.53174	-2.89084	-4.32847	-3.4968	-3.60636	-4.37408	-3.91625	-4.28534	-2.89579	-3.90315	-3.41688	-3.0705	-3.45364
RNA: Agilent Human miRNA (V2)	hsa-miR-512-3p(2)	hsa-mir-512-2	MI0003141	-4.00187	-3.52926	-1.72163	-2.9222	-3.41228	-3.63916	-3.09348	-3.86184	-4.30556	-3.69773	-3.20248	-3.64656	-3.61457	-3.39764	-3.45342	-4.11624	-3.68703	-4.38761	-1.48799	-3.16745	-1.37984	-3.20055	-2.90483	-2.26044	-3.78011	-3.34473	-3.97961	-2.38543	-2.60742	-3.21253	-3.36034	-3.22635	-3.22795	-3.53174	-2.89084	-4.32847	-3.4968	-3.60636	-4.37408	-3.91625	-4.28534	-2.89579	-3.90315	-3.41688	-3.0705	-3.45364
RNA: Agilent Human miRNA (V2)	hsa-miR-513a-5p	hsa-mir-513-1	MI0003191	-2.4416	-1.83692	-3.35973	1.06653	-2.43527	-0.27332	-0.68365	-2.09185	-1.95567	-1.57556	-0.33277	-1.08277	-0.86686	-0.98877	-0.9725	-2.64679	-1.84786	-0.24009	3.00604	0.47254	-1.37984	-3.15957	-1.49624	-0.86367	0.14336	0.46586	0.30788	1.65343	0.603	0.8974	1.36747	1.14721	0.64905	-0.79813	-2.61136	-2.04022	-2.74178	-1.95688	-0.40051	-3.33627	-4.03537	0.58201	-3.90315	0.09389	-3.0705	-3.45364
RNA: Agilent Human miRNA (V2)	hsa-miR-513a-5p(2)	hsa-mir-513-2	MI0003192	-2.4416	-1.83692	-3.35973	1.06653	-2.43527	-0.27332	-0.68365	-2.09185	-1.95567	-1.57556	-0.33277	-1.08277	-0.86686	-0.98877	-0.9725	-2.64679	-1.84786	-0.24009	3.00604	0.47254	-1.37984	-3.15957	-1.49624	-0.86367	0.14336	0.46586	0.30788	1.65343	0.603	0.8974	1.36747	1.14721	0.64905	-0.79813	-2.61136	-2.04022	-2.74178	-1.95688	-0.40051	-3.33627	-4.03537	0.58201	-3.90315	0.09389	-3.0705	-3.45364
RNA: Agilent Human miRNA (V2)	hsa-miR-513b	hsa-miR-513b	MI0006648	-3.2292	-2.9311	-4.03556	-0.20124	-3.24868	-1.26309	-2.03896	-2.94863	-2.71482	-2.61169	-1.428	-1.71825	-1.81521	-2.2349	-2.24899	-3.46566	-2.96481	-1.39559	1.61855	-0.72475	-1.37984	-3.20055	-2.63858	-1.62888	-1.07774	-0.62855	-0.84835	0.80477	-0.58062	-0.01058	0.13163	0.15231	-0.03479	-1.59001	-2.89084	-3.24627	-3.4968	-3.0169	-1.71817	-3.91625	-4.28534	-0.65618	-3.90315	-1.02367	-3.0705	-3.45364
RNA: Agilent Human miRNA (V2)	hsa-miR-513c	hsa-miR-513c	MI0006649	-4.00187	-3.52926	-4.41023	-1.37997	-3.41228	-2.4967	-2.82261	-3.8484	-3.95775	-3.69315	-2.53502	-3.13541	-3.27953	-3.31078	-3.43845	-4.11624	-3.68703	-2.67892	0.3234	-2.00776	-1.37984	-3.20055	-2.90483	-2.26044	-2.47062	-0.69044	-2.14609	0.53536	-0.62483	-0.31289	0.11128	-1.09422	-0.49487	-2.14622	-2.89084	-4.32847	-3.4968	-3.60636	-2.95612	-3.91625	-4.28534	-1.90423	-3.90315	-2.27295	-3.0705	-3.45364
RNA: Agilent Human miRNA (V2)	hsa-miR-514	hsa-mir-514-1	MI0003198	-4.00187	-3.52926	-4.41023	-3.80239	-3.41228	-3.63916	-3.09348	-3.86184	-4.30556	-3.69773	-3.20248	-3.64656	-3.61457	-3.39764	-3.45342	-4.11624	-3.68703	-4.38761	-3.54526	-3.16745	-1.37984	-3.20055	-2.90483	-2.26044	-4.2572	0.5764	-3.67249	1.41762	-0.14144	0.59249	1.29528	-1.46996	0.28569	-1.38959	-2.89084	-4.32847	-3.4968	-3.60636	-4.37408	-3.91625	-4.28534	-3.1765	-3.90315	-4.02758	-3.0705	-3.45364
RNA: Agilent Human miRNA (V2)	hsa-miR-514(2)	hsa-mir-514-2	MI0003199	-4.00187	-3.52926	-4.41023	-3.80239	-3.41228	-3.63916	-3.09348	-3.86184	-4.30556	-3.69773	-3.20248	-3.64656	-3.61457	-3.39764	-3.45342	-4.11624	-3.68703	-4.38761	-3.54526	-3.16745	-1.37984	-3.20055	-2.90483	-2.26044	-4.2572	0.5764	-3.67249	1.41762	-0.14144	0.59249	1.29528	-1.46996	0.28569	-1.38959	-2.89084	-4.32847	-3.4968	-3.60636	-4.37408	-3.91625	-4.28534	-3.1765	-3.90315	-4.02758	-3.0705	-3.45364
RNA: Agilent Human miRNA (V2)	hsa-miR-514(3)	hsa-mir-514-3	MI0003200	-4.00187	-3.52926	-4.41023	-3.80239	-3.41228	-3.63916	-3.09348	-3.86184	-4.30556	-3.69773	-3.20248	-3.64656	-3.61457	-3.39764	-3.45342	-4.11624	-3.68703	-4.38761	-3.54526	-3.16745	-1.37984	-3.20055	-2.90483	-2.26044	-4.2572	0.5764	-3.67249	1.41762	-0.14144	0.59249	1.29528	-1.46996	0.28569	-1.38959	-2.89084	-4.32847	-3.4968	-3.60636	-4.37408	-3.91625	-4.28534	-3.1765	-3.90315	-4.02758	-3.0705	-3.45364
RNA: Agilent Human miRNA (V2)	hsa-miR-516a-5p	hsa-mir-516-1	MI0003180	-4.00187	-3.52926	-4.17055	-3.12317	-3.41228	-2.69806	-3.09348	-3.86184	-4.30556	-3.69773	-3.20248	-3.64656	-3.61457	-3.39764	-2.74686	-4.11624	-3.68703	-4.38761	-2.08653	-3.16745	-1.37984	-3.20055	-2.90483	-2.26044	-3.70461	-3.34473	-3.97961	-3.67336	-2.60742	-3.21253	-3.36034	-3.80153	-3.22795	-3.53174	-2.89084	-4.24964	-3.4968	-3.60636	-4.37408	-3.91625	-4.17454	-3.1765	-3.90315	-3.94156	-3.05327	-2.11174
RNA: Agilent Human miRNA (V2)	hsa-miR-516a-5p(2)	hsa-mir-516-2	MI0003181	-4.00187	-3.52926	-4.17055	-3.12317	-3.41228	-2.69806	-3.09348	-3.86184	-4.30556	-3.69773	-3.20248	-3.64656	-3.61457	-3.39764	-2.74686	-4.11624	-3.68703	-4.38761	-2.08653	-3.16745	-1.37984	-3.20055	-2.90483	-2.26044	-3.70461	-3.34473	-3.97961	-3.67336	-2.60742	-3.21253	-3.36034	-3.80153	-3.22795	-3.53174	-2.89084	-4.24964	-3.4968	-3.60636	-4.37408	-3.91625	-4.17454	-3.1765	-3.90315	-3.94156	-3.05327	-2.11174
RNA: Agilent Human miRNA (V2)	hsa-miR-517a	hsa-mir-517a	MI0003161	-4.00187	-3.50861	-1.02811	-3.80239	-3.41228	-2.19676	-3.09348	-3.86184	-4.30556	-3.69773	-3.20248	-3.64656	-3.61457	-3.39764	-2.1192	-4.11624	-3.68703	-4.38761	-3.54526	-3.16745	-1.37984	-3.20055	-2.90483	-2.26044	-4.2572	-3.34473	-3.97961	-1.58028	-2.60742	-3.21253	-3.36034	-4.65498	-3.22795	-2.68738	-2.89084	-4.32847	-3.4968	-3.60636	-4.37408	-3.91625	-4.12669	-3.1765	-3.90315	-4.02758	-3.0705	-2.15984
RNA: Agilent Human miRNA (V2)	hsa-miR-517c	hsa-mir-517c	MI0003174	-4.00187	-2.23521	-2.13037	-3.80239	-3.41228	-0.69719	-3.09348	-3.86184	-4.30556	-3.69773	-3.20248	-3.64656	-3.61457	-3.39764	-0.58078	-4.11624	-3.68703	-4.38761	-3.54526	-3.16745	-1.37984	-3.20055	-2.90483	-2.26044	-4.2572	-3.34473	-3.97961	-2.35175	-2.60742	-3.21253	-3.36034	-4.65498	-3.22795	-3.53174	-2.89084	-2.96832	-3.4968	-3.60636	-4.37408	-3.91625	-2.01297	-3.1765	-3.90315	-3.69058	-0.3765	0.98773
RNA: Agilent Human miRNA (V2)	hsa-miR-518a-3p	hsa-mir-518a-1	MI0003170	-4.00187	-3.52926	-3.57468	-3.80239	-3.41228	-3.63916	-3.09348	-3.86184	-4.30556	-3.69773	-3.20248	-3.64656	-3.61457	-3.39764	-3.45342	-4.11624	-3.68703	-4.38761	-3.54526	-3.16745	-0.93118	-3.20055	-2.90483	-2.26044	-4.2572	-3.34473	-3.97961	-3.08773	-2.60742	-3.21253	-2.87682	-4.65498	-3.15369	-2.23732	-2.72983	-4.32847	-3.4968	-3.60636	-4.37408	-3.91625	-4.28534	-3.1765	-3.12738	-4.02758	-2.75483	-2.96321
RNA: Agilent Human miRNA (V2)	hsa-miR-518a-3p(2)	hsa-mir-518a-2	MI0003173	-4.00187	-3.52926	-3.57468	-3.80239	-3.41228	-3.63916	-3.09348	-3.86184	-4.30556	-3.69773	-3.20248	-3.64656	-3.61457	-3.39764	-3.45342	-4.11624	-3.68703	-4.38761	-3.54526	-3.16745	-0.93118	-3.20055	-2.90483	-2.26044	-4.2572	-3.34473	-3.97961	-3.08773	-2.60742	-3.21253	-2.87682	-4.65498	-3.15369	-2.23732	-2.72983	-4.32847	-3.4968	-3.60636	-4.37408	-3.91625	-4.28534	-3.1765	-3.12738	-4.02758	-2.75483	-2.96321
RNA: Agilent Human miRNA (V2)	hsa-miR-518e*	hsa-mir-518e	MI0003169	-4.00187	-3.52926	-4.12936	-3.80239	-3.41228	-3.63916	-3.09348	-3.86184	-4.30556	-3.69773	-3.20248	-3.64656	-3.61457	-3.39764	-3.45342	-4.11624	-3.68703	-4.38761	-3.54526	-3.16745	-1.02683	-3.20055	-2.90483	-1.95988	-4.2572	-3.09766	-3.97961	-3.19675	-2.60742	-2.81633	-3.34469	-4.65498	-2.79764	-3.1357	-2.89084	-4.32847	-3.4968	-3.60636	-4.37408	-3.91625	-4.28534	-3.1765	-3.83571	-4.02758	-2.80772	-2.48783
RNA: Agilent Human miRNA (V2)	hsa-miR-519a	hsa-mir-519a-1	MI0003178	-4.00187	-3.3668	-2.98806	-3.80239	-3.41228	-1.6931	-3.09348	-3.86184	-4.30556	-3.69773	-3.20248	-3.64656	-3.61457	-3.39764	-1.81117	-4.11624	-3.68703	-4.38761	-3.54526	-3.16745	-1.37984	-3.20055	-2.90483	-2.26044	-4.2572	-3.34473	-3.97961	-3.67336	-2.60742	-3.21253	-3.36034	-4.65498	-3.22795	-3.35276	-2.89084	-4.25847	-3.4968	-3.60636	-4.37408	-3.91625	-3.62695	-3.1765	-3.90315	-4.02758	-2.86908	-1.62823
RNA: Agilent Human miRNA (V2)	hsa-miR-519a(2)	hsa-mir-519a-2	MI0003182	-4.00187	-3.3668	-2.98806	-3.80239	-3.41228	-1.6931	-3.09348	-3.86184	-4.30556	-3.69773	-3.20248	-3.64656	-3.61457	-3.39764	-1.81117	-4.11624	-3.68703	-4.38761	-3.54526	-3.16745	-1.37984	-3.20055	-2.90483	-2.26044	-4.2572	-3.34473	-3.97961	-3.67336	-2.60742	-3.21253	-3.36034	-4.65498	-3.22795	-3.35276	-2.89084	-4.25847	-3.4968	-3.60636	-4.37408	-3.91625	-3.62695	-3.1765	-3.90315	-4.02758	-2.86908	-1.62823
RNA: Agilent Human miRNA (V2)	hsa-miR-519e*	hsa-mir-519e	MI0003145	-4.00187	-3.52926	-3.97693	-3.47573	-3.41228	-3.10052	-3.09348	-3.86184	-4.29031	-3.62883	-3.20248	-3.52191	-3.61457	-3.39764	-3.45342	-4.0298	-3.68703	-4.09848	-2.69732	-3.06135	-1.37984	-3.20055	-2.90483	-2.26044	-3.20839	-3.34473	-2.94899	-3.67336	-2.60742	-3.21253	-3.36034	-4.15862	-3.22795	-3.53174	-2.89084	-4.32847	-3.4968	-3.60636	-3.71745	-3.91625	-4.28534	-2.33106	-3.90315	-3.9228	-3.0705	-3.45364
RNA: Agilent Human miRNA (V2)	hsa-miR-521	hsa-mir-521-2	MI0003163	-4.00187	-2.42948	-3.37057	-3.80239	-3.41228	-1.1147	-3.09348	-3.86184	-4.30556	-3.69773	-3.20248	-3.64656	-3.61457	-3.39764	-0.67969	-4.11624	-3.68703	-4.38761	-3.54526	-3.16745	-0.83439	-3.20055	-2.76588	-2.26044	-4.2572	-3.34473	-3.97961	-3.18617	-2.60742	-3.21253	-3.20713	-4.41256	-3.22795	-2.01629	-2.78077	-3.45426	-3.4968	-3.60636	-4.37408	-3.91625	-2.65225	-3.1765	-3.09612	-3.61899	-0.50963	0.43903
RNA: Agilent Human miRNA (V2)	hsa-miR-521(2)	hsa-mir-521-1	MI0003176	-4.00187	-2.42948	-3.37057	-3.80239	-3.41228	-1.1147	-3.09348	-3.86184	-4.30556	-3.69773	-3.20248	-3.64656	-3.61457	-3.39764	-0.67969	-4.11624	-3.68703	-4.38761	-3.54526	-3.16745	-0.83439	-3.20055	-2.76588	-2.26044	-4.2572	-3.34473	-3.97961	-3.18617	-2.60742	-3.21253	-3.20713	-4.41256	-3.22795	-2.01629	-2.78077	-3.45426	-3.4968	-3.60636	-4.37408	-3.91625	-2.65225	-3.1765	-3.09612	-3.61899	-0.50963	0.43903
RNA: Agilent Human miRNA (V2)	hsa-miR-522	hsa-mir-522	MI0003177	-4.00187	-3.18071	-3.33194	-3.80239	-3.41228	-1.46402	-3.09348	-3.86184	-4.30556	-3.69773	-3.20248	-3.64656	-3.61457	-3.39764	-1.58888	-4.11624	-3.68703	-4.38761	-3.54526	-3.16745	-1.37984	-3.20055	-2.90483	-2.26044	-4.2572	-3.34473	-3.97961	-3.67336	-2.60742	-3.21253	-3.36034	-4.65498	-3.22795	-3.1963	-2.89084	-3.9361	-3.4968	-3.60636	-4.37408	-3.91625	-3.56128	-3.1765	-3.90315	-4.02758	-0.98707	-0.12671
RNA: Agilent Human miRNA (V2)	hsa-miR-532-3p	hsa-mir-532	MI0003205	-3.47411	-3.4015	-4.41023	-1.29788	-1.76973	-2.21917	-3.08776	-3.80476	-2.18064	-3.19813	-3.08547	-1.62615	-1.76524	-2.88692	-3.21205	-4.11624	-1.57217	-2.82308	-2.8191	-2.24655	-1.37984	-2.19805	-2.90483	-2.26044	-3.89102	-0.61544	-1.35705	-0.51711	-0.6676	-0.30491	-0.51633	-1.11709	-0.28849	-0.49792	-2.83374	-2.97875	-3.4968	-3.36431	-0.59086	-1.90973	-2.58034	-2.78993	-0.72008	-2.14614	-2.3161	-3.32615
RNA: Agilent Human miRNA (V2)	hsa-miR-532-5p	hsa-mir-532	MI0003205	-2.34159	-2.69475	-3.76335	-0.41362	-0.72952	-2.03948	-2.47824	-3.04055	-1.5562	-2.39546	-2.90845	-0.69429	-0.9621	-2.56173	-2.6968	-3.29626	-0.25348	-2.2992	-2.42507	-1.60344	-1.20365	-0.72158	-1.73635	-2.26044	-3.35136	0.08499	-0.58158	0.37648	0.11522	0.61457	0.14867	-0.52254	1.09661	0.60202	-2.08067	-2.01244	-3.18409	-2.68119	0.12834	-0.65908	-1.64933	-2.18044	-0.04898	-1.62472	-1.8341	-2.3868
RNA: Agilent Human miRNA (V2)	hsa-miR-539	hsa-mir-539	MI0003514	-4.00187	-3.52926	-2.89607	-3.80239	-3.41228	-3.12909	-3.09348	-3.86184	-2.38199	-3.69773	-3.20248	-3.64656	-3.61457	-3.39764	-3.45342	-4.11624	-3.68703	-4.38761	-3.54526	-3.16745	-1.37984	-3.20055	-2.90483	-2.26044	-4.2572	-3.34473	-3.97961	-3.67336	-2.60742	-3.21253	-3.36034	-4.65498	-3.22795	-3.53174	-2.89084	-4.32847	-3.4968	-3.60636	-2.81692	-1.44404	-4.28534	-3.1765	-3.90315	-4.02758	-3.0705	-3.45364
RNA: Agilent Human miRNA (V2)	hsa-miR-542-3p	hsa-mir-542	MI0003686	-2.28708	-2.91876	-4.41023	-2.43782	-3.41228	-1.51078	-3.09348	-1.79093	-1.70243	-3.16368	-2.37844	-3.64656	-3.61457	-3.39764	-3.45342	-4.11624	-3.68703	-4.08444	-1.95917	-3.16745	-1.37984	-3.19051	-2.90483	-2.26044	-4.2572	-2.18534	-3.5193	-3.67336	-2.60742	-3.21253	-3.36034	-4.04014	-3.22795	-3.53174	-1.77256	-1.67603	-1.97883	-3.60636	-3.71537	-1.39759	-3.48822	-3.1765	-3.90315	-3.18728	-3.0705	-3.45364
RNA: Agilent Human miRNA (V2)	hsa-miR-542-5p	hsa-mir-542	MI0003686	-2.65687	-3.37801	-4.41023	-2.05324	-3.41228	-1.78699	-2.97701	-2.16834	-1.93019	-3.42955	-2.00959	-3.64656	-3.61457	-3.39764	-3.45342	-4.11624	-3.68703	-3.6028	-1.83154	-3.02174	-1.37984	-2.77503	-2.90483	-2.26044	-3.01876	-2.45602	-2.95408	-3.67336	-2.60742	-3.21253	-3.36034	-3.09847	-3.22795	-3.53174	-2.25958	-1.96948	-2.54191	-3.60636	-3.49771	-2.05928	-4.03815	-2.69358	-3.90315	-2.55994	-3.0705	-3.45364
RNA: Agilent Human miRNA (V2)	hsa-miR-543	hsa-miR-543	MI0005565	-4.00187	-3.52926	-1.77481	-3.33355	-3.41228	-1.00267	-2.91316	-3.69002	-1.04391	-3.69773	-2.64387	-3.64656	-3.61457	-3.39764	-3.45342	-4.11624	-3.68703	-4.38761	-3.54526	-3.16745	-1.37984	-3.20055	-2.90483	-2.26044	-4.2572	-3.34473	-3.97961	-3.67336	-2.60742	-3.21253	-3.36034	-4.65498	-3.22795	-3.53174	-2.49846	-4.32847	-3.44342	-3.60636	-0.222	-1.21551	-4.28534	-3.1765	-3.90315	-4.02758	-3.0705	-3.45364
RNA: Agilent Human miRNA (V2)	hsa-miR-545	hsa-mir-545	MI0003516	-4.00187	-3.52926	-4.41023	-3.80239	-3.38156	-3.63916	-3.09348	-3.86184	-4.20471	-3.21046	-3.20248	-3.64656	-3.61457	-3.39764	-3.45342	-4.11624	-3.68703	-4.38761	-3.54526	-3.16745	-1.37984	-3.20055	-2.90483	-2.26044	-4.2572	-3.34473	-3.97961	-3.67336	-2.60742	-3.21253	-3.36034	-4.64018	-3.22795	-3.53174	-2.89084	-3.0962	-3.4968	-3.60636	-4.37408	-2.93172	-3.71633	-3.1765	-2.92319	-4.02758	-3.0705	-3.45364
RNA: Agilent Human miRNA (V2)	hsa-miR-550*	hsa-mir-550-1	MI0003600	-1.902	-2.29806	-2.47178	-2.65509	-2.43191	-1.93741	-2.69143	-1.79513	-2.50149	-0.79944	-1.59309	-2.85329	-1.92722	-2.20875	-2.04041	-1.71583	-1.937	-1.26704	-2.52485	-0.79861	0.69285	-1.26822	-1.91326	0.0	-3.34089	-1.884	-2.33367	-1.2821	-1.50806	-0.62993	-1.71617	-2.85827	-1.37964	-1.20045	-0.16527	-1.28829	-2.53412	-1.36938	-3.65733	-2.13441	-2.04873	-1.19897	-0.36368	-2.93945	-1.45031	-2.06517
RNA: Agilent Human miRNA (V2)	hsa-miR-550*(2)	hsa-mir-550-2	MI0003601	-1.902	-2.29806	-2.47178	-2.65509	-2.43191	-1.93741	-2.69143	-1.79513	-2.50149	-0.79944	-1.59309	-2.85329	-1.92722	-2.20875	-2.04041	-1.71583	-1.937	-1.26704	-2.52485	-0.79861	0.69285	-1.26822	-1.91326	0.0	-3.34089	-1.884	-2.33367	-1.2821	-1.50806	-0.62993	-1.71617	-2.85827	-1.37964	-1.20045	-0.16527	-1.28829	-2.53412	-1.36938	-3.65733	-2.13441	-2.04873	-1.19897	-0.36368	-2.93945	-1.45031	-2.06517
RNA: Agilent Human miRNA (V2)	hsa-miR-551b	hsa-mir-551b	MI0003575	-4.00187	-1.62577	-1.35575	-3.80239	-3.41228	-3.63916	-3.09348	-0.80567	-4.30556	-3.69773	-2.53419	-3.64656	-3.61457	-3.2803	-3.45342	-4.11624	-3.68703	-4.38761	-3.54526	-3.16745	-1.37984	-3.20055	3.00848	0.60694	-2.06234	-1.31219	0.26628	1.70629	2.13678	-3.21253	-2.01745	1.3781	-0.89545	-0.8574	-2.89084	-4.32847	-2.32153	-3.60636	-4.37408	-3.91625	-1.50413	-3.1765	0.57281	-4.02758	-1.02673	-2.39411
RNA: Agilent Human miRNA (V2)	hsa-miR-557	hsa-mir-557	MI0003563	-4.00187	-3.52926	-4.41023	-2.93683	-3.41228	-3.63916	-3.09348	-3.86184	-4.30556	-3.69773	-3.20248	-3.64656	-3.61457	-3.39764	-3.45342	-4.11624	-3.68703	-4.38761	-2.16623	-3.16745	-1.10611	-3.20055	-1.74385	-2.26044	-2.89434	-3.34473	-3.97961	-3.67336	-2.60742	-3.03762	-3.36034	-3.39029	-3.22795	-2.53945	-2.89084	-4.32847	-3.4968	-3.60636	-4.37408	-3.91625	-4.28534	-3.1765	-3.6335	-4.02758	-3.0705	-3.44666
RNA: Agilent Human miRNA (V2)	hsa-miR-572	hsa-mir-572	MI0003579	-3.65758	-3.16106	-3.93293	-0.61255	-3.36631	-1.73783	-2.17416	-2.39772	-3.32539	-3.34037	-2.45336	-2.5363	-1.91881	-2.87708	-2.90685	-4.11624	-3.10478	-2.65228	0.58834	-1.60372	-1.37984	-3.1465	0.18222	-1.49644	-1.20904	-3.34473	-2.08499	-3.67336	-2.60742	-3.21253	-3.36034	-2.61059	-3.22795	-3.53174	-2.89084	-3.16756	-3.4968	-3.07816	-2.54848	-3.91625	-4.28534	-1.29155	-3.90315	-2.79333	-3.0705	-3.45364
RNA: Agilent Human miRNA (V2)	hsa-miR-574-3p	hsa-mir-574	MI0003581	-0.97324	-0.10182	-0.44243	-0.94115	-0.12083	-0.97922	-0.04489	-0.45917	-0.55421	-1.10267	-1.23505	-1.00966	-1.20957	-1.14246	-1.20858	-2.04191	-1.55596	-1.37242	0.04086	-0.81984	0.45091	-2.05373	-1.11988	-0.79714	-2.05434	0.07166	-0.77905	0.62502	-0.74794	-0.61407	-0.95538	-0.7017	-0.15176	0.15265	-0.63184	-0.61603	-0.26843	-0.03727	-1.67483	-0.01705	-0.34574	-0.75199	-1.12796	-1.76514	-1.7636	-0.36399
RNA: Agilent Human miRNA (V2)	hsa-miR-574-5p	hsa-mir-574	MI0003581	-0.39665	0.56102	-0.00541	0.68311	-0.06678	0.43047	0.80214	0.2868	-0.25442	0.24368	-0.16582	-0.16903	0.72092	0.02408	0.05918	-0.88089	-0.46097	-0.09797	1.92151	0.73971	-0.31157	-1.03773	0.88688	0.33658	-0.62559	0.65372	0.28804	0.44289	0.06741	0.26768	-0.03032	0.39097	-0.00592	-0.13144	-2.7E-4	0.03016	0.08496	-0.00446	-0.31685	0.87897	0.32	0.1772	-1.38174	0.09082	-0.9272	-1.05871
RNA: Agilent Human miRNA (V2)	hsa-miR-575	hsa-mir-575	MI0003582	0.07482	0.12229	-0.55335	1.4513	-0.09481	0.8743	1.44991	-0.21096	-0.77238	0.02939	1.37888	0.2187	0.55492	0.94656	0.97135	-0.98393	-0.42176	1.2483	2.05063	1.83977	0.17643	0.44502	2.47697	0.92148	2.16148	-1.35433	1.51353	-0.99971	-0.63844	-0.24049	-0.99022	1.64708	-1.08844	-1.32083	-0.01661	-0.87213	-0.53495	-0.25848	0.63442	-0.90181	-1.46886	1.88177	-1.42694	1.98797	0.00831	0.48791
RNA: Agilent Human miRNA (V2)	hsa-miR-582-3p	hsa-mir-582	MI0003589	-4.00187	-3.52926	-4.41023	-3.80239	-3.41228	-3.63916	-3.09348	-3.86184	-4.30556	-3.69773	-3.20248	-3.64656	-3.61457	-3.39764	-3.45342	-4.11624	-3.25062	-4.38761	-3.54526	-3.16745	-1.37984	-3.20055	-2.90483	-2.26044	-4.2572	-3.34473	-3.97961	-3.67336	-2.60742	-3.21253	-3.36034	-4.65498	-3.12935	-3.53174	-2.89084	-3.11516	-3.4968	-3.60636	-4.37408	-3.91625	-4.28534	-3.1765	-3.90315	-4.02758	-3.0705	-3.45364
RNA: Agilent Human miRNA (V2)	hsa-miR-582-5p	hsa-mir-582	MI0003589	-4.00187	-3.52926	-1.602	-3.33059	-2.30666	-3.63916	-0.51496	-3.20226	-3.10479	-3.59511	-1.36675	-2.53598	-3.06321	-3.39764	-3.44445	-2.45672	1.05794	-0.66751	-3.54526	-3.16745	-1.37984	-3.20055	-2.90483	-2.26044	-1.04832	-2.41633	-0.83387	-1.34008	1.06079	0.43573	-1.24581	-2.78972	1.0152	-0.02748	0.85032	1.39338	-3.4968	-2.37067	-4.37408	-3.76867	-0.27396	0.03536	-3.90315	-4.02758	-3.0705	-3.45364
RNA: Agilent Human miRNA (V2)	hsa-miR-584	hsa-mir-584	MI0003591	-4.00187	-0.42733	-3.2159	-3.09497	-3.41228	-3.26339	-3.09348	-3.86184	-3.47664	-3.35178	-3.20248	-1.64444	-3.42085	-2.28308	-3.45342	-2.66955	-3.68703	-3.30705	-2.7695	-3.16745	-1.37984	-3.20055	-2.90483	-2.26044	-2.23974	-1.67344	-0.16718	-0.70732	-0.50054	-1.23613	-1.08743	-0.79413	0.1475	0.19423	-2.89084	-3.21642	-3.4968	-0.84599	-4.2667	-3.91625	-4.28534	-2.78142	-3.90315	-2.02205	-3.0705	-3.45364
RNA: Agilent Human miRNA (V2)	hsa-miR-590-5p	hsa-mir-590	MI0003602	0.19525	-0.55557	0.05013	-0.99423	0.6828	-0.46666	-0.52787	-0.68024	-0.97326	0.19819	-0.70551	-1.13608	-0.27987	0.34262	0.24388	0.20037	0.19684	-0.01598	-0.90016	0.39054	1.6449	0.74661	0.38438	1.36663	-1.44409	0.91004	-0.49837	-0.13456	-0.45008	1.09082	0.4724	0.12152	-0.16682	-0.57121	0.19702	0.20669	-0.60059	0.28434	-1.71668	1.50405	-0.86431	-0.1134	0.39115	0.10394	-2.08943	0.19704
RNA: Agilent Human miRNA (V2)	hsa-miR-598	hsa-mir-598	MI0003610	-4.00187	-1.67725	-3.07517	-3.80239	-3.41228	-2.89904	-3.09348	-2.11072	-1.30837	-2.64497	-3.20248	-3.36848	-3.14731	-3.39764	-3.45342	-1.45992	-3.68703	-4.38761	-3.54526	-3.16745	-1.37984	-3.20055	-2.59081	-2.26044	-4.2572	-2.87941	-3.97961	-3.67336	-2.60742	-3.21253	-3.26983	-2.94872	-2.66113	-3.15079	-2.89084	-4.32847	-3.34653	-3.60636	-2.57805	-3.01402	-4.28534	-3.1765	-3.44931	-4.02758	-2.91803	-3.27774
RNA: Agilent Human miRNA (V2)	hsa-miR-601	hsa-mir-601	MI0003614	-4.00187	-3.52926	-4.41023	-2.0078	-3.41228	-3.24223	-2.94556	-3.86184	-4.30556	-3.69773	-3.20248	-3.64656	-3.23335	-3.31692	-3.45342	-4.11624	-3.68703	-3.6013	-1.27037	-2.9279	-1.37984	-3.20055	-1.08275	-2.26044	-2.02344	-3.34473	-2.92126	-3.67336	-2.60742	-3.21253	-3.36034	-2.67151	-3.22795	-3.53174	-2.89084	-4.32847	-3.4968	-3.60636	-3.71933	-3.91625	-4.28534	-2.55496	-3.90315	-3.0271	-3.0705	-3.45364
RNA: Agilent Human miRNA (V2)	hsa-miR-602	hsa-mir-602	MI0003615	-3.9735	-3.52926	-4.41023	-3.01828	-3.41228	-3.63916	-3.09348	-3.86184	-4.30556	-3.69773	-3.20248	-3.64656	-2.48166	-3.39764	-3.45342	-4.11624	-3.68703	-4.38761	-1.97612	-3.16745	-1.37984	-3.20055	-2.90483	-2.26044	-3.3503	-3.34473	-3.97961	-3.67336	-2.60742	-1.33753	-3.36034	-3.93552	-3.22795	-3.53174	-2.89084	-4.32847	-3.4968	-3.60636	-4.37408	-3.91625	-4.28534	-3.1765	-3.90315	-4.02758	-3.0705	-3.45364
RNA: Agilent Human miRNA (V2)	hsa-miR-615-3p	hsa-mir-615	MI0003628	-3.5496	-3.52926	-4.23451	-3.80239	-1.29174	-3.38544	-3.09348	-3.86184	-4.30556	-3.69773	-3.20248	-3.64656	-3.61457	-3.39764	-3.1567	-4.11624	-3.68703	-3.54422	-3.54526	-3.16745	-0.96992	-3.20055	-2.90483	-2.26044	-4.2572	-3.34473	-3.97961	-3.61754	-2.60742	-3.21253	-3.36034	-4.31946	-3.22795	-2.00141	-2.89084	-3.75533	-3.4968	-3.60636	-4.37408	-3.91625	-4.28534	-3.1765	-3.13991	-4.02758	-3.0705	-3.24079
RNA: Agilent Human miRNA (V2)	hsa-miR-622	hsa-mir-622	MI0003636	-3.89112	-3.52926	-4.41023	-2.64522	-3.41228	-3.16284	-3.09348	-3.86184	-4.30556	-3.69773	-3.20248	-3.34704	-3.61457	-3.39764	-3.45342	-4.04045	-3.42973	-3.22928	-1.60103	-3.12916	-1.37984	-3.20055	-2.58589	-2.26044	-2.45898	-3.34473	-3.25996	-3.67336	-2.60742	-3.21253	-3.36034	-3.28412	-3.22795	-3.53174	-2.89084	-2.98769	-3.4968	-3.60636	-2.23702	-3.91625	-4.28534	-2.79761	-3.90315	-3.14108	-3.0705	-3.30482
RNA: Agilent Human miRNA (V2)	hsa-miR-623	hsa-mir-623	MI0003637	-3.97747	-3.52926	-4.41023	-2.624	-3.41228	-3.63916	-3.07868	-3.86184	-4.30556	-3.28679	-3.20248	-3.64656	-3.61457	-3.39764	-3.45342	-4.11624	-3.50046	-3.53647	-1.50777	-2.5633	-1.23363	-3.20055	-2.22637	-2.26044	-2.79197	-3.3159	-3.64376	-3.66544	-2.60742	-2.92719	-3.36034	-3.0839	-3.22795	-2.67644	-2.77459	-4.32847	-3.4968	-3.49879	-4.0418	-3.72613	-4.13147	-2.70703	-3.36062	-3.96914	-3.0705	-3.42003
RNA: Agilent Human miRNA (V2)	hsa-miR-624*	hsa-mir-624	MI0003638	-4.00187	-3.52926	-4.41023	-3.80239	-3.41228	-3.63916	-3.09348	-3.86184	-4.30556	-3.69773	-3.20248	-3.64656	-3.61457	-3.33498	-3.45342	-4.11624	-3.68703	-4.38761	-3.54526	-3.16745	-1.34805	-3.14563	-2.90483	-2.26044	-4.2572	-3.34473	-3.97961	-3.67336	-2.60742	-3.21253	-3.36034	-4.65498	-3.22795	-2.99295	-2.89084	-4.32847	-3.4968	-3.60636	-4.37408	-3.91625	-4.28534	-3.1765	-3.90315	-4.0137	-3.0705	-3.45364
RNA: Agilent Human miRNA (V2)	hsa-miR-625	hsa-mir-625	MI0003639	-1.126	-1.58877	-3.18344	-3.80239	-3.41228	-3.63916	-2.90281	-2.81096	-2.5418	-2.47051	-1.92699	-0.09528	-0.93927	-2.19714	-2.26788	-3.93634	-0.56529	-2.50895	-1.41288	-3.16745	-1.37984	0.72221	-1.286	-1.94307	-3.1716	-1.23582	-3.33834	-1.83303	-2.24558	-2.5017	-2.83865	-4.19574	-2.17201	-2.62815	-1.18539	-3.2125	-1.96454	-0.44337	-3.51137	-1.97732	0.6884	-2.92551	-2.42559	-3.12347	-0.48805	-2.18716
RNA: Agilent Human miRNA (V2)	hsa-miR-629	hsa-mir-629	MI0003643	-3.1075	-3.4446	-3.80443	-3.80239	-3.41228	-3.63916	-3.09348	-3.86184	-4.30556	-3.40394	-3.20248	-3.64656	-3.61457	-3.17529	-3.45342	-4.11624	-3.68703	-2.2515	-2.91883	-3.16745	-1.37984	-3.20055	-2.90483	-1.69832	-3.48838	-3.34473	-2.7568	-3.67336	-2.60742	-3.21253	-3.36034	-3.96571	-3.22795	-3.53174	-2.88812	-2.77769	-3.48426	-2.72571	-4.37408	-3.55226	-3.41375	-2.17113	-3.90315	-2.01908	-3.0705	-3.45364
RNA: Agilent Human miRNA (V2)	hsa-miR-629*	hsa-mir-629	MI0003643	-3.46996	-3.25054	-4.02109	-3.14172	-3.41228	-3.48539	-3.09348	-3.86184	-4.30556	-2.81018	-3.20248	-3.54256	-1.2044	-2.51135	-3.45342	-4.11624	-3.10718	-3.1052	-2.04506	-3.16745	-1.2252	-2.705	-2.23059	-1.2873	-2.12721	-3.01957	-3.79915	-2.92117	-2.49019	-0.33745	-2.50556	-3.5805	-3.22795	-2.13481	-2.70022	-3.68673	-3.38232	-2.63726	-4.15317	-3.91625	-3.81213	-2.93646	-3.39323	-3.4731	-2.93535	-3.42396
RNA: Agilent Human miRNA (V2)	hsa-miR-630	hsa-mir-630	MI0003644	-2.35821	1.36509	0.49767	2.50378	-2.53865	-0.75395	-0.43126	0.2813	-2.56394	-3.69773	-2.10301	0.03676	1.80295	-2.20111	-1.25916	-3.91505	-0.40702	-0.82551	1.31612	1.84445	-1.00644	1.34017	4.98064	2.32327	3.95478	-1.95739	0.09339	-2.65595	-2.60742	-3.21253	-3.28119	-0.65263	-2.90613	-3.53174	-2.89084	-2.6529	-1.72765	-1.02435	-1.3226	-0.93351	-1.96022	1.65645	0.5137	-1.35859	-3.0705	-3.45364
RNA: Agilent Human miRNA (V2)	hsa-miR-636	hsa-mir-636	MI0003651	-4.00187	-3.52926	-4.41023	-3.4049	-3.41228	-3.50064	-2.92215	-3.86184	-4.30556	-3.69773	-3.20248	-3.64656	-3.13788	-3.36956	-3.45342	-4.11624	-3.68703	-4.38761	-2.56024	-3.16745	-1.37984	-3.20055	-2.8066	-2.26044	-3.64999	-3.34473	-3.95806	-3.67336	-2.60742	-3.21253	-3.36034	-4.15185	-3.22795	-2.46884	-2.89084	-4.32847	-3.4968	-3.60636	-4.37408	-3.91625	-4.28534	-3.1765	-3.86002	-3.99633	-3.0705	-3.45364
RNA: Agilent Human miRNA (V2)	hsa-miR-638	hsa-mir-638	MI0003653	-0.34978	0.67078	-0.62127	2.60674	0.10003	1.24051	1.15081	-0.16413	-0.14671	0.02948	0.80938	0.85734	1.47246	0.3365	0.43338	-0.89843	0.15774	0.33086	3.47052	1.09541	1.47112	0.8048	3.81494	2.25401	2.142	-0.16323	0.91181	-0.59096	-0.24297	0.57837	-0.12845	1.12865	-0.33738	-0.39785	0.32129	0.26277	-0.43952	0.36853	0.34057	-0.70203	-1.03617	1.54866	-0.5517	0.4165	-0.42465	-0.85415
RNA: Agilent Human miRNA (V2)	hsa-miR-650	hsa-mir-650	MI0003665	-4.00187	-3.52926	-4.41023	-2.51179	-3.41228	-2.32291	-2.49128	-3.86184	-4.30556	-3.69773	-2.72121	-3.64656	-3.61457	-3.30111	-3.3957	-4.11624	-3.68703	-3.06687	-2.18339	-2.48654	-1.37984	-3.20055	-2.90483	-2.26044	-1.79442	-3.34473	-1.96977	-3.67336	-2.60742	-3.21253	-3.36034	-2.36875	-3.22795	-3.53174	-2.89084	-4.32847	-3.4968	-3.60636	-3.15141	-3.91625	-4.28534	-2.37106	-3.90315	-2.76485	-3.0705	-3.45364
RNA: Agilent Human miRNA (V2)	hsa-miR-652	hsa-mir-652	MI0003667	-1.09718	-2.62929	-3.75228	-2.62354	-2.21281	-3.63916	-3.09348	-3.57932	-2.92975	-3.05172	-3.20248	-2.31416	-2.30832	-3.01193	-3.40378	-1.57609	-2.12146	-2.67314	-1.31757	-0.70404	-1.32445	-0.6538	-2.90483	-2.26044	-2.87011	-1.39166	-1.67347	-0.38511	-0.98781	-1.98806	-0.73371	-1.53445	-1.13044	-1.47042	-1.82847	-3.48964	-2.28323	-2.98678	-4.01897	-1.45848	-2.81739	-1.62596	-2.14032	-1.76807	-1.55208	-3.15081
RNA: Agilent Human miRNA (V2)	hsa-miR-654-3p	hsa-mir-654	MI0003676	-3.85639	-3.52926	-0.40104	-2.37087	-3.41228	0.11373	-2.26476	-2.8346	0.03085	-3.42554	-1.37193	-3.64656	-3.61457	-3.39764	-3.45342	-4.11624	-3.68703	-4.38761	-3.54526	-3.16745	-1.0731	-3.20055	-2.90483	-2.26044	-4.2572	-3.34473	-3.97961	-3.67336	-2.60742	-3.21253	-3.36034	-4.37975	-3.22795	-2.21163	-1.34096	-4.32847	-3.18701	-3.60636	-0.44755	-0.65587	-4.28534	-3.1765	-3.29217	-4.02758	-3.0705	-3.45364
RNA: Agilent Human miRNA (V2)	hsa-miR-654-5p	hsa-mir-654	MI0003676	-4.00187	-3.52926	-4.10852	-2.87386	-3.41228	-3.18776	-3.09348	-3.86184	-3.13775	-3.69773	-3.20248	-3.64656	-3.61457	-3.39764	-3.45342	-4.11624	-3.68703	-4.38761	-1.50687	-3.16745	-1.37984	-3.20055	-2.7927	-2.26044	-3.69663	-3.34473	-3.97961	-3.67336	-2.60742	-3.21253	-3.36034	-3.68588	-3.22795	-2.70478	-2.89084	-4.32847	-3.4968	-3.60636	-3.50716	-3.83356	-4.28534	-3.1765	-3.90315	-4.02758	-3.0705	-3.45364
RNA: Agilent Human miRNA (V2)	hsa-miR-660	hsa-mir-660	MI0003684	-1.78878	-2.0341	-3.10599	-0.2116	-0.08504	-1.35954	-2.25394	-2.49386	-0.98743	-1.95524	-2.45013	-0.36419	-0.423	-1.85502	-2.4036	-3.07872	-0.13859	-1.9595	-1.80237	-1.08102	-1.22777	-0.69016	-1.14807	-2.26044	-2.80554	0.73884	-0.26101	0.78299	0.68025	0.92137	1.12643	0.10397	0.99393	0.58708	-1.528	-1.3076	-2.98491	-2.4421	0.74451	0.0042	-0.85784	-1.84318	0.50337	-1.08884	-2.09431	-2.05651
RNA: Agilent Human miRNA (V2)	hsa-miR-663	hsa-mir-663	MI0003672	-3.12829	-2.64675	-4.09345	-1.0298	-3.41228	-1.51232	-2.99001	-3.48927	-3.38248	-2.14246	-2.69991	-2.90523	0.52452	-1.42031	-2.45824	-3.11075	-1.14658	-2.80473	0.0	-2.68862	-1.26219	-1.74091	0.63847	-0.17636	-0.99481	-2.81791	-2.71382	-3.01655	-1.84877	-1.29662	-1.64291	-1.63103	-3.11673	-3.03495	-2.75104	-2.58673	-2.47652	-1.50917	-3.03474	-2.56473	-2.90961	-1.73718	-3.79639	-2.83036	-1.8014	-2.65432
RNA: Agilent Human miRNA (V2)	hsa-miR-671-5p	hsa-mir-671	MI0003760	-3.41587	-2.53559	-4.09494	-0.67353	-3.41228	-2.18314	-2.36307	-3.33565	-3.05657	-3.1912	-2.57021	-2.67243	-2.04961	-2.78002	-2.81178	-3.30936	-2.69627	-2.61813	0.57124	-2.01106	-1.37984	-3.16963	-1.40839	-1.26795	-1.77725	-3.23931	-2.19385	-3.67336	-2.60742	-3.07717	-3.11685	-2.12318	-3.22795	-3.53174	-2.89084	-3.24202	-3.37399	-2.90956	-2.98191	-3.91625	-4.28534	-2.43679	-3.90315	-2.47342	-3.0705	-3.45364
RNA: Agilent Human miRNA (V2)	hsa-miR-7	hsa-mir-7-1	MI0000263	3.03483	1.49352	0.18791	-0.87397	1.11347	0.42431	0.52264	0.90599	-1.09006	-0.67649	-0.46102	3.18817	2.55145	3.1731	2.52641	3.34561	3.30614	3.36866	0.63294	0.15476	1.15334	2.00932	0.94825	2.73977	1.16358	-2.09654	0.68017	-0.78713	0.39465	-0.2019	-1.23955	-0.09109	0.62323	1.14798	1.09934	0.33248	0.22708	0.4363	-0.28636	0.50634	0.31711	1.91405	1.07699	0.78061	-0.2339	0.84434
RNA: Agilent Human miRNA (V2)	hsa-miR-7(2)	hsa-mir-7-2	MI0000264	3.03483	1.49352	0.18791	-0.87397	1.11347	0.42431	0.52264	0.90599	-1.09006	-0.67649	-0.46102	3.18817	2.55145	3.1731	2.52641	3.34561	3.30614	3.36866	0.63294	0.15476	1.15334	2.00932	0.94825	2.73977	1.16358	-2.09654	0.68017	-0.78713	0.39465	-0.2019	-1.23955	-0.09109	0.62323	1.14798	1.09934	0.33248	0.22708	0.4363	-0.28636	0.50634	0.31711	1.91405	1.07699	0.78061	-0.2339	0.84434
RNA: Agilent Human miRNA (V2)	hsa-miR-7(3)	hsa-mir-7-3	MI0000265	3.03483	1.49352	0.18791	-0.87397	1.11347	0.42431	0.52264	0.90599	-1.09006	-0.67649	-0.46102	3.18817	2.55145	3.1731	2.52641	3.34561	3.30614	3.36866	0.63294	0.15476	1.15334	2.00932	0.94825	2.73977	1.16358	-2.09654	0.68017	-0.78713	0.39465	-0.2019	-1.23955	-0.09109	0.62323	1.14798	1.09934	0.33248	0.22708	0.4363	-0.28636	0.50634	0.31711	1.91405	1.07699	0.78061	-0.2339	0.84434
RNA: Agilent Human miRNA (V2)	hsa-miR-7-1*	hsa-mir-7-1	MI0000263	-1.16284	-2.37641	-2.83033	-3.80239	-2.12892	-2.50563	-2.72519	-1.75937	-3.41502	-2.52086	-2.50481	-0.98885	-0.70387	-0.35242	-0.27593	-1.1302	-0.39472	-0.60056	-0.91233	-0.97846	-0.91409	-0.08225	-2.62112	-1.08157	-2.60515	-3.12028	-1.41098	-2.79324	-1.85967	-1.79041	-2.64913	-3.23662	-2.2898	-2.06952	-2.02682	-2.42405	-2.02339	-2.12712	-3.73415	-3.30697	-2.21272	-0.60032	-2.30748	-2.70529	-1.63937	-2.96207
RNA: Agilent Human miRNA (V2)	hsa-miR-744	hsa-miR-744	MI0005559	-2.12266	-1.66664	-1.65545	-2.05367	-1.69313	-1.43841	-2.68551	-2.37198	-2.10096	-1.00348	-0.82505	-2.97807	-2.38125	-0.56831	-0.6368	-2.48135	-1.85694	-4.38761	-1.42129	-2.25348	-1.37984	-1.56624	-2.90483	-2.26044	-2.94914	-2.67794	-2.78549	-3.62163	-2.60742	-1.60166	-2.63724	-1.97539	-3.22795	-3.53174	-0.68552	-1.14762	-0.89618	-3.0532	-1.12956	-1.07664	-1.28535	-1.60142	-0.76531	-1.23311	0.04099	-1.54832
RNA: Agilent Human miRNA (V2)	hsa-miR-744*	hsa-miR-744	MI0005559	-4.00187	-3.52926	-4.41023	-3.66173	-3.41228	-3.63916	-3.09348	-3.86184	-4.30556	-3.69773	-3.20248	-3.64656	-3.61457	-3.39764	-3.45342	-4.11624	-3.68703	-4.38761	-3.54526	-3.16745	-1.25926	-3.20055	-2.90483	-2.26044	-4.2572	-3.34473	-3.97961	-3.67336	-2.60742	-3.21253	-3.36034	-4.147	-3.22795	-2.15961	-2.75419	-4.32847	-3.4968	-3.60636	-4.19033	-3.91625	-4.28534	-3.10362	-3.14613	-4.02758	-3.0705	-3.23692
RNA: Agilent Human miRNA (V2)	hsa-miR-758	hsa-mir-758	MI0003757	-4.00187	-3.52926	-2.25885	-3.80239	-3.41228	-1.26511	-3.09348	-3.86184	-1.9161	-3.69773	-3.17236	-3.64656	-3.61457	-3.39764	-3.45342	-4.11624	-3.68703	-4.38761	-3.54526	-3.16745	-1.37984	-3.20055	-2.90483	-2.26044	-4.2572	-3.34473	-3.97961	-3.67336	-2.60742	-3.21253	-3.36034	-4.65498	-3.22795	-2.57036	-2.48619	-4.32847	-3.4968	-3.60636	-2.22303	-2.00264	-4.28534	-3.1765	-3.90315	-4.02758	-3.0705	-3.45364
RNA: Agilent Human miRNA (V2)	hsa-miR-760	hsa-miR-760	MI0005567	-4.00187	-3.52926	-4.41023	-1.61834	-3.41228	-2.89868	-2.21356	-3.86184	-4.30556	-3.69773	-2.98079	-3.64656	-3.42123	-2.93835	-3.32488	-4.11624	-3.68703	-2.79023	-0.95451	-2.16606	-1.37984	-3.20055	-2.90483	-2.26044	-1.83896	-3.34473	-2.45878	-3.67336	-2.60742	-3.21253	-3.36034	-1.88418	-3.22795	-3.53174	-2.89084	-4.32847	-3.4968	-3.60636	-3.60541	-3.91625	-4.28534	-2.14502	-3.90315	-2.10016	-3.0705	-3.45364
RNA: Agilent Human miRNA (V2)	hsa-miR-765	hsa-mir-765	MI0005116	-3.89425	-3.48765	-4.16058	-1.35471	-3.31727	-2.60606	-2.37107	-3.56055	-4.09537	-3.34107	-3.00486	-3.13954	-2.90733	-3.25612	-3.12202	-3.89742	-3.68703	-2.48288	0.30027	-1.87653	-1.37984	-3.14482	-0.89113	-1.28112	-2.29752	-3.34473	-2.54075	-3.67336	-2.60742	-3.21253	-3.36034	-2.30923	-3.22795	-3.53174	-2.89084	-3.4475	-3.47667	-3.15	-2.96891	-3.91625	-4.28534	-1.62171	-3.90315	-2.69099	-3.0705	-3.45364
RNA: Agilent Human miRNA (V2)	hsa-miR-766	hsa-mir-766	MI0003836	-3.47921	-2.67505	-4.26324	-2.52911	-2.11126	-2.45673	-2.35784	-3.69486	-3.7321	-3.42688	-2.75766	-3.19373	-3.29501	-2.49646	-2.68076	-3.8096	-3.23722	-3.07485	-0.00265	-1.61006	0.39562	0.25402	-1.00665	-1.33552	-3.27905	-2.57987	-2.89748	-1.78543	-1.60094	-1.70014	-2.46247	-2.46721	-1.75055	-0.8165	-1.98201	-3.01244	-3.14193	-3.18035	-3.7752	-2.06477	-3.51526	-2.27608	-1.33179	-3.17328	-2.17547	-1.59826
RNA: Agilent Human miRNA (V2)	hsa-miR-768-3p	NA	NA	2.14132	0.58313	-0.12548	0.4329	1.91258	0.80089	1.31066	0.89072	0.65151	1.51086	1.51988	1.40689	1.53316	0.60333	1.35417	1.94561	1.30195	1.42551	1.25211	2.22883	1.08955	1.81797	2.00131	1.36466	0.53178	0.95702	0.9961	1.14645	0.88326	0.76291	1.28416	0.02459	0.09896	-0.16502	1.16563	0.74524	1.51671	0.69468	1.05717	0.93143	1.09914	0.6832	0.27965	0.31511	0.25355	0.15217
RNA: Agilent Human miRNA (V2)	hsa-miR-768-5p	NA	NA	-1.09901	-2.45949	-3.64093	-1.95977	-0.45249	-2.72477	-1.34885	-2.25643	-2.8314	-1.52697	-3.0366	-2.0402	-2.11919	-3.00172	-2.06646	-2.08142	-3.04109	-1.43596	-0.61694	-0.77059	-1.34908	-2.03774	-1.28648	-1.67893	-2.81897	-2.40953	-2.37368	-2.83852	-2.60742	-3.21253	-2.62644	-3.70796	-3.22795	-3.53174	-2.35938	-1.84918	-1.22437	-1.93947	-2.10207	-1.52817	-1.2953	-2.72895	-2.15273	-2.76946	-3.0705	-3.45364
RNA: Agilent Human miRNA (V2)	hsa-miR-769-3p	hsa-mir-769	MI0003834	-3.94097	-3.52926	-4.41023	-3.43632	-3.41228	-3.63916	-3.09348	-3.86184	-4.30556	-3.69773	-3.20248	-3.64656	-3.61457	-3.39764	-3.45342	-4.11624	-3.68703	-4.08455	-2.50362	-3.12758	-1.37984	-3.20055	-2.90483	-2.26044	-3.39691	-3.34473	-3.97961	-3.67336	-2.60742	-3.18025	-3.36034	-3.20795	-3.22795	-3.31017	-2.89084	-4.32847	-3.4968	-3.60636	-4.37408	-3.91625	-4.28534	-3.16843	-3.86716	-4.02758	-3.0705	-3.45364
RNA: Agilent Human miRNA (V2)	hsa-miR-769-5p	hsa-mir-769	MI0003834	-1.66208	-2.34533	-2.61956	-2.1031	-1.23166	-3.30664	-2.0568	-1.63854	-2.56064	-1.17001	-1.93822	-2.3618	-2.93419	-2.21762	-1.38984	-1.61457	-2.18786	-2.72301	-1.85057	-2.29471	-1.37984	-0.50982	-2.14354	-1.77273	-3.50813	-3.23256	-3.97961	-3.56586	-2.36323	-1.8316	-2.51336	-2.62678	-3.1808	-3.29355	-1.21773	-3.15166	-2.13895	-2.34822	-3.29194	-1.46999	-2.18522	-3.1765	-1.07163	-1.84945	-1.91615	-1.45176
RNA: Agilent Human miRNA (V2)	hsa-miR-770-5p	hsa-mir-770	MI0005118	-3.51704	-2.62061	-3.96707	-2.19266	-3.14569	-1.35559	-1.65224	-3.58771	-3.55867	-2.69837	-1.24115	-3.16034	-3.28189	-2.75052	-3.08926	-4.11624	-3.68703	-2.23913	-1.24394	-2.06952	-1.37984	-3.20055	-2.90483	-2.26044	-2.15933	-3.34473	-1.75472	-3.67336	-2.60742	-3.21253	-3.36034	-2.81464	-3.22795	-3.53174	-2.89084	-4.32847	-3.4968	-3.60636	-2.47621	-3.91625	-4.28534	-1.65403	-3.90315	-2.97748	-3.0705	-3.45364
RNA: Agilent Human miRNA (V2)	hsa-miR-801	NA	NA	-1.62217	-1.93014	-3.16076	-0.07699	-2.38762	-0.82932	-1.64902	-1.94436	-2.28781	-1.60584	-1.46555	-1.36776	-0.98785	-1.84038	-1.86883	-1.7949	-1.04035	-0.81237	2.90311	-0.29159	-0.82147	0.1993	0.55887	0.58065	-1.85189	-2.60057	-1.27002	-2.63328	-1.26616	-2.26741	-1.50209	-1.49003	-2.62142	-3.46679	-2.13895	-2.03307	-1.93155	-1.09615	-2.25505	-2.6666	-3.26451	-1.04251	-3.45899	-1.5662	-1.89951	-2.51281
RNA: Agilent Human miRNA (V2)	hsa-miR-873	hsa-miR-873	MI0005564	-4.00187	-3.52926	-4.41023	-2.58551	-3.41228	-3.63916	-2.8999	-3.86184	-4.22546	-3.07721	-2.23643	-3.64656	-3.61457	-3.39764	-3.45342	-4.11624	-3.68703	-4.38761	-3.54526	-3.16745	-1.37984	-3.20055	-2.90483	-2.26044	-4.2572	-3.34473	-3.72102	-1.20733	-1.73293	-2.62595	-3.20414	-4.65498	-1.58558	-1.78321	-2.89084	-2.81396	-3.4968	-3.60636	-4.37408	-3.91625	-4.28534	-3.1765	-3.90315	-4.02758	-3.0705	-3.45364
RNA: Agilent Human miRNA (V2)	hsa-miR-874	hsa-miR-874	MI0005532	-2.72335	-2.33102	-3.14777	-0.25549	-2.47396	-1.1802	-1.23886	-1.89958	-2.2351	-1.9218	-1.30534	-1.02933	-1.03705	-1.44799	-1.91215	-2.42166	-2.30717	-1.9557	0.96246	-0.89476	-1.37984	-1.5293	-1.75142	-1.0275	0.72282	-2.47223	-1.20282	-2.40168	-2.50683	-1.07452	-2.26039	-0.60212	-3.22795	-2.63682	-2.31056	-2.1316	-1.92152	-1.44034	-1.25934	-2.37704	-3.38496	-0.27956	-3.59352	-1.28013	-1.70869	-3.10099
RNA: Agilent Human miRNA (V2)	hsa-miR-876-5p	hsa-miR-876-5p	MI0005542	-4.00187	-3.52926	-4.41023	-3.80239	-3.41228	-3.63916	-3.09348	-3.86184	-4.30556	-3.41204	-2.98369	-3.64656	-3.61457	-3.39764	-3.45342	-4.11624	-3.68703	-4.38761	-3.54526	-3.16745	-1.37984	-3.20055	-2.90483	-2.26044	-4.2572	-3.34473	-3.89016	-3.49968	-2.60742	-3.21253	-3.36034	-4.65498	-3.22795	-3.53174	-2.89084	-4.30446	-3.4968	-3.60636	-4.37408	-3.91625	-4.28534	-3.1765	-3.90315	-4.02758	-3.0705	-3.45364
RNA: Agilent Human miRNA (V2)	hsa-miR-877	hsa-miR-877	MI0005561	-3.85074	-3.52926	-4.41023	-2.72414	-3.41228	-3.63916	-3.09348	-3.86184	-4.30556	-3.69773	-3.20248	-3.64656	-3.42194	-3.39764	-3.45342	-4.11624	-3.68703	-4.38761	-1.97494	-3.16745	-1.37984	-3.20055	-2.22978	-2.26044	-1.38581	-3.34473	-3.97961	-3.67336	-2.60742	-3.21253	-3.36034	-3.42247	-3.22795	-3.53174	-2.89084	-4.32847	-3.4968	-3.60636	-4.37408	-3.91625	-4.28534	-3.1765	-3.90315	-3.58212	-3.0705	-3.45364
RNA: Agilent Human miRNA (V2)	hsa-miR-877(2)	hsa-miR-877	MI0005561	-3.85074	-3.52926	-4.41023	-2.72414	-3.41228	-3.63916	-3.09348	-3.86184	-4.30556	-3.69773	-3.20248	-3.64656	-3.42194	-3.39764	-3.45342	-4.11624	-3.68703	-4.38761	-1.97494	-3.16745	-1.37984	-3.20055	-2.22978	-2.26044	-1.38581	-3.34473	-3.97961	-3.67336	-2.60742	-3.21253	-3.36034	-3.42247	-3.22795	-3.53174	-2.89084	-4.32847	-3.4968	-3.60636	-4.37408	-3.91625	-4.28534	-3.1765	-3.90315	-3.58212	-3.0705	-3.45364
RNA: Agilent Human miRNA (V2)	hsa-miR-877(3)	hsa-miR-877	MI0005561	-3.85074	-3.52926	-4.41023	-2.72414	-3.41228	-3.63916	-3.09348	-3.86184	-4.30556	-3.69773	-3.20248	-3.64656	-3.42194	-3.39764	-3.45342	-4.11624	-3.68703	-4.38761	-1.97494	-3.16745	-1.37984	-3.20055	-2.22978	-2.26044	-1.38581	-3.34473	-3.97961	-3.67336	-2.60742	-3.21253	-3.36034	-3.42247	-3.22795	-3.53174	-2.89084	-4.32847	-3.4968	-3.60636	-4.37408	-3.91625	-4.28534	-3.1765	-3.90315	-3.58212	-3.0705	-3.45364
RNA: Agilent Human miRNA (V2)	hsa-miR-877(4)	hsa-miR-877	MI0005561	-3.85074	-3.52926	-4.41023	-2.72414	-3.41228	-3.63916	-3.09348	-3.86184	-4.30556	-3.69773	-3.20248	-3.64656	-3.42194	-3.39764	-3.45342	-4.11624	-3.68703	-4.38761	-1.97494	-3.16745	-1.37984	-3.20055	-2.22978	-2.26044	-1.38581	-3.34473	-3.97961	-3.67336	-2.60742	-3.21253	-3.36034	-3.42247	-3.22795	-3.53174	-2.89084	-4.32847	-3.4968	-3.60636	-4.37408	-3.91625	-4.28534	-3.1765	-3.90315	-3.58212	-3.0705	-3.45364
RNA: Agilent Human miRNA (V2)	hsa-miR-877(5)	hsa-miR-877	MI0005561	-3.85074	-3.52926	-4.41023	-2.72414	-3.41228	-3.63916	-3.09348	-3.86184	-4.30556	-3.69773	-3.20248	-3.64656	-3.42194	-3.39764	-3.45342	-4.11624	-3.68703	-4.38761	-1.97494	-3.16745	-1.37984	-3.20055	-2.22978	-2.26044	-1.38581	-3.34473	-3.97961	-3.67336	-2.60742	-3.21253	-3.36034	-3.42247	-3.22795	-3.53174	-2.89084	-4.32847	-3.4968	-3.60636	-4.37408	-3.91625	-4.28534	-3.1765	-3.90315	-3.58212	-3.0705	-3.45364
RNA: Agilent Human miRNA (V2)	hsa-miR-877(6)	hsa-miR-877	MI0005561	-3.85074	-3.52926	-4.41023	-2.72414	-3.41228	-3.63916	-3.09348	-3.86184	-4.30556	-3.69773	-3.20248	-3.64656	-3.42194	-3.39764	-3.45342	-4.11624	-3.68703	-4.38761	-1.97494	-3.16745	-1.37984	-3.20055	-2.22978	-2.26044	-1.38581	-3.34473	-3.97961	-3.67336	-2.60742	-3.21253	-3.36034	-3.42247	-3.22795	-3.53174	-2.89084	-4.32847	-3.4968	-3.60636	-4.37408	-3.91625	-4.28534	-3.1765	-3.90315	-3.58212	-3.0705	-3.45364
RNA: Agilent Human miRNA (V2)	hsa-miR-877(7)	hsa-miR-877	MI0005561	-3.85074	-3.52926	-4.41023	-2.72414	-3.41228	-3.63916	-3.09348	-3.86184	-4.30556	-3.69773	-3.20248	-3.64656	-3.42194	-3.39764	-3.45342	-4.11624	-3.68703	-4.38761	-1.97494	-3.16745	-1.37984	-3.20055	-2.22978	-2.26044	-1.38581	-3.34473	-3.97961	-3.67336	-2.60742	-3.21253	-3.36034	-3.42247	-3.22795	-3.53174	-2.89084	-4.32847	-3.4968	-3.60636	-4.37408	-3.91625	-4.28534	-3.1765	-3.90315	-3.58212	-3.0705	-3.45364
RNA: Agilent Human miRNA (V2)	hsa-miR-886-3p	hsa-miR-886-3p	MI0005527	-4.00187	4.17641	-4.41023	-3.80239	-3.41228	-3.63916	4.89311	3.99564	3.08835	4.67881	3.32246	0.70096	2.09126	4.08245	6.68784	3.94921	2.26352	4.18404	0.07014	-3.16745	6.74878	-3.03813	4.98752	6.95807	-4.2572	-2.82943	-0.20035	2.80054	5.11698	2.58684	5.80428	4.8827	-0.29827	-0.00366	4.00775	2.62021	-3.4968	5.65376	3.89788	-3.91625	-4.28534	5.08872	-3.90315	-4.02758	5.90123	-3.45364
RNA: Agilent Human miRNA (V2)	hsa-miR-886-5p	hsa-miR-886-3p	MI0005527	-4.00187	-3.52926	-4.41023	-3.80239	-3.41228	-3.63916	-3.09348	-3.86184	-4.30556	-3.69773	-3.20248	-3.64656	-3.61457	-3.39764	-3.33332	-4.11624	-3.68703	-4.38761	-3.54526	-3.16745	-1.37984	-3.20055	-2.90483	-2.26044	-4.2572	-3.34473	-3.97961	-3.67336	-2.60742	-3.21253	-3.36034	-3.51921	-3.22795	-3.53174	-2.89084	-4.32847	-3.4968	-3.60636	-4.37408	-3.91625	-4.28534	-3.1765	-3.90315	-4.02758	-3.0705	-3.45364
RNA: Agilent Human miRNA (V2)	hsa-miR-887	hsa-miR-887	MI0005562	-4.00187	-3.52926	-3.49254	-2.75307	-3.41228	-2.93642	-3.09348	-3.86184	-4.23307	-3.69773	-3.20248	-3.64656	-3.61457	-3.39764	-3.45342	-4.11624	-3.68703	-4.38761	-1.87241	-3.16745	-1.37984	-3.20055	-2.89429	-2.26044	-3.28786	-3.34473	-3.97961	-3.67336	-2.60742	-1.9334	-2.03642	-3.56133	-3.22795	-3.1077	-2.89084	-4.32847	-3.4968	-3.60636	-3.56951	-3.91625	-4.28534	-3.1765	-3.77875	-4.02758	-3.0705	-3.45364
RNA: Agilent Human miRNA (V2)	hsa-miR-892b	hsa-miR-892b	MI0005538	-1.66578	-1.41076	-2.06799	0.00626	-1.47452	-0.43375	0.56649	-1.85695	-2.37882	-1.46026	0.17464	-1.68263	-1.66689	-0.06416	-0.16894	-2.53273	-2.37922	-0.30138	0.42361	0.7996	-1.09667	-1.4177	-1.25881	-1.32632	0.62684	-2.82445	0.53434	-2.60948	-2.15911	-2.12889	-2.55232	0.51149	-2.68565	-2.20558	-1.33433	-2.65418	-1.9427	-1.83516	-0.5545	-2.62565	-2.9785	1.0422	-2.90291	0.47448	-1.17499	-1.34872
RNA: Agilent Human miRNA (V2)	hsa-miR-9	hsa-mir-9-1	MI0000466	-2.54817	-3.52926	-4.41023	-3.80239	-3.41228	0.23999	3.92115	-3.86184	-1.27807	5.23797	3.618	-3.64656	-0.45856	-0.25045	-3.45342	-4.11624	-3.68703	0.96318	0.18962	0.00466	-1.37984	-3.20055	-2.90483	-2.05409	-3.24352	-3.34473	0.28969	-0.45735	-1.67098	-2.153	-1.86999	-1.88018	-1.42889	-2.17817	-2.89084	-1.91769	-3.27232	-3.60636	-4.37408	-1.08985	1.77267	0.40545	-1.04728	-2.31424	-3.0705	-3.45364
RNA: Agilent Human miRNA (V2)	hsa-miR-9(2)	hsa-mir-9-2	MI0000467	-2.54817	-3.52926	-4.41023	-3.80239	-3.41228	0.23999	3.92115	-3.86184	-1.27807	5.23797	3.618	-3.64656	-0.45856	-0.25045	-3.45342	-4.11624	-3.68703	0.96318	0.18962	0.00466	-1.37984	-3.20055	-2.90483	-2.05409	-3.24352	-3.34473	0.28969	-0.45735	-1.67098	-2.153	-1.86999	-1.88018	-1.42889	-2.17817	-2.89084	-1.91769	-3.27232	-3.60636	-4.37408	-1.08985	1.77267	0.40545	-1.04728	-2.31424	-3.0705	-3.45364
RNA: Agilent Human miRNA (V2)	hsa-miR-9(3)	hsa-mir-9-3	MI0000468	-2.54817	-3.52926	-4.41023	-3.80239	-3.41228	0.23999	3.92115	-3.86184	-1.27807	5.23797	3.618	-3.64656	-0.45856	-0.25045	-3.45342	-4.11624	-3.68703	0.96318	0.18962	0.00466	-1.37984	-3.20055	-2.90483	-2.05409	-3.24352	-3.34473	0.28969	-0.45735	-1.67098	-2.153	-1.86999	-1.88018	-1.42889	-2.17817	-2.89084	-1.91769	-3.27232	-3.60636	-4.37408	-1.08985	1.77267	0.40545	-1.04728	-2.31424	-3.0705	-3.45364
RNA: Agilent Human miRNA (V2)	hsa-miR-9*	hsa-mir-9-1	MI0000466	-3.08247	-3.52926	-4.41023	-3.80239	-3.41228	-1.03185	2.88057	-3.86184	-1.94241	4.44468	2.4091	-3.64656	0.07389	-0.60696	-3.45342	-4.11624	-3.68703	0.00448	-1.14662	-2.2243	-1.37984	-2.94608	-1.89208	-0.95973	-4.2572	-3.34473	-1.01051	0.1112	-0.83028	-1.42199	-0.59127	-3.02477	-0.25918	-1.13962	-2.89084	-2.4837	-3.16441	-3.60636	-4.37408	-1.26883	2.92966	0.10255	-1.23354	-4.02758	-3.0705	-3.45364
RNA: Agilent Human miRNA (V2)	hsa-miR-9*(2)	hsa-mir-9-2	MI0000467	-3.08247	-3.52926	-4.41023	-3.80239	-3.41228	-1.03185	2.88057	-3.86184	-1.94241	4.44468	2.4091	-3.64656	0.07389	-0.60696	-3.45342	-4.11624	-3.68703	0.00448	-1.14662	-2.2243	-1.37984	-2.94608	-1.89208	-0.95973	-4.2572	-3.34473	-1.01051	0.1112	-0.83028	-1.42199	-0.59127	-3.02477	-0.25918	-1.13962	-2.89084	-2.4837	-3.16441	-3.60636	-4.37408	-1.26883	2.92966	0.10255	-1.23354	-4.02758	-3.0705	-3.45364
RNA: Agilent Human miRNA (V2)	hsa-miR-9*(3)	hsa-mir-9-3	MI0000468	-3.08247	-3.52926	-4.41023	-3.80239	-3.41228	-1.03185	2.88057	-3.86184	-1.94241	4.44468	2.4091	-3.64656	0.07389	-0.60696	-3.45342	-4.11624	-3.68703	0.00448	-1.14662	-2.2243	-1.37984	-2.94608	-1.89208	-0.95973	-4.2572	-3.34473	-1.01051	0.1112	-0.83028	-1.42199	-0.59127	-3.02477	-0.25918	-1.13962	-2.89084	-2.4837	-3.16441	-3.60636	-4.37408	-1.26883	2.92966	0.10255	-1.23354	-4.02758	-3.0705	-3.45364
RNA: Agilent Human miRNA (V2)	hsa-miR-923	NA	NA	6.58869	6.47394	6.32608	7.78267	6.61303	7.48319	6.98709	7.64052	6.7809	6.98002	7.18739	6.96212	8.04244	7.02274	6.78274	5.80111	7.62896	7.07693	9.28866	8.34593	8.25265	6.7338	9.48545	9.09975	7.59013	6.95599	7.47704	6.71904	7.41968	7.17251	6.95344	7.5635	6.70734	6.41747	6.87443	7.63007	7.43689	7.53401	6.96758	6.39384	5.4224	7.58073	5.89331	6.46203	6.57695	6.75867
RNA: Agilent Human miRNA (V2)	hsa-miR-92a	hsa-mir-92-1	MI0000093	2.59131	3.16974	1.78992	2.98284	2.73693	1.90643	2.63113	2.79977	2.03846	2.5974	2.15145	4.68283	4.53098	2.69036	3.74742	3.37581	4.30637	4.1404	4.80656	5.1843	6.91285	5.95849	5.18187	5.0764	3.60511	2.0843	3.00656	2.31451	1.95834	3.16053	3.85863	2.09519	3.34954	2.93068	2.90203	2.07647	3.66601	3.56105	2.28703	2.39479	3.40701	3.68712	3.96161	2.74306	3.5117	3.10346
RNA: Agilent Human miRNA (V2)	hsa-miR-92a(2)	hsa-mir-92-2	MI0000094	2.59131	3.16974	1.78992	2.98284	2.73693	1.90643	2.63113	2.79977	2.03846	2.5974	2.15145	4.68283	4.53098	2.69036	3.74742	3.37581	4.30637	4.1404	4.80656	5.1843	6.91285	5.95849	5.18187	5.0764	3.60511	2.0843	3.00656	2.31451	1.95834	3.16053	3.85863	2.09519	3.34954	2.93068	2.90203	2.07647	3.66601	3.56105	2.28703	2.39479	3.40701	3.68712	3.96161	2.74306	3.5117	3.10346
RNA: Agilent Human miRNA (V2)	hsa-miR-92a-1*	hsa-mir-92-1	MI0000093	-4.00187	-3.52926	-4.41023	-3.80239	-3.41228	-3.63916	-3.09348	-3.86184	-4.30556	-3.69773	-3.20248	-3.59974	-3.43267	-3.39764	-3.45342	-4.11624	-3.57692	-4.11933	-2.93196	-2.96015	1.73058	-0.87345	-2.60467	-1.97294	-4.13684	-3.34473	-3.97961	-3.67336	-2.60742	-3.21253	-3.36034	-4.65498	-3.22795	-3.53174	-2.89084	-4.32847	-3.4968	-3.51986	-4.37408	-3.91625	-4.28534	-3.1765	-3.90315	-4.02758	-3.0705	-3.45364
RNA: Agilent Human miRNA (V2)	hsa-miR-92b	hsa-mir-92b	MI0003560	-3.81586	-3.52926	-4.41023	-3.25896	-3.40673	-3.63916	-3.09348	-3.86184	-4.30556	-1.94776	-3.20248	-3.64656	-3.61457	-3.39764	-3.45342	-4.11624	-3.68703	-4.38761	-3.54526	-3.16745	-1.37984	-3.20055	-2.90483	-2.26044	-4.2572	-3.34473	-3.97961	-3.67336	-2.60742	-3.21253	-3.36034	-4.65498	-3.22795	-2.52166	-2.89084	-4.10391	-3.4968	-3.60636	-4.37408	-3.91625	-4.28534	-3.1765	-2.85923	-4.02758	-3.0705	-3.45364
RNA: Agilent Human miRNA (V2)	hsa-miR-93	hsa-mir-93	MI0000095	4.99872	3.72124	2.30471	2.82676	3.47236	3.08022	2.64777	1.93827	1.80199	3.31688	2.52645	3.54283	3.36116	3.16697	3.49788	3.57657	3.62674	3.97715	3.97629	4.41275	3.93435	5.70505	4.73308	4.11728	2.20848	3.17683	3.1332	3.29218	2.45488	2.966	2.80348	2.23717	3.41691	3.17872	3.35509	2.47081	2.8911	3.03906	2.32359	3.93117	2.14153	3.06627	3.64507	3.18338	3.17252	3.7364
RNA: Agilent Human miRNA (V2)	hsa-miR-93*	hsa-mir-93	MI0000095	-2.97388	-3.52926	-4.41023	-3.80239	-3.41228	-3.63916	-3.09348	-3.86184	-4.30556	-3.40509	-3.20248	-3.64656	-3.5999	-3.39764	-3.42679	-3.74997	-3.60858	-2.98422	-3.06752	-2.58008	-1.37984	-1.6327	-2.90483	-2.26044	-4.2572	-3.34473	-3.58292	-3.67336	-2.60742	-3.21253	-3.36034	-4.65498	-3.22795	-2.59064	-2.89084	-4.32847	-3.4968	-3.60636	-4.37408	-3.91625	-4.28534	-3.1765	-3.49428	-3.96021	-3.0705	-3.34406
RNA: Agilent Human miRNA (V2)	hsa-miR-933	hsa-miR-933	MI0005755	-4.00187	-3.52926	-4.41023	-3.80239	-3.41228	-3.63916	-3.09348	-3.86184	-4.30556	-3.69773	-3.20248	-3.64656	-3.61457	-3.39764	-3.45342	-4.11624	-3.68703	-4.38761	-3.38303	-3.16745	-1.37984	-3.20055	-2.90483	-2.26044	-4.03135	-3.34473	-3.8571	-3.67336	-2.60742	-3.21253	-3.36034	-4.37943	-3.22795	-3.53174	-2.89084	-4.32847	-3.4968	-3.60636	-4.37408	-3.91625	-4.28534	-3.1765	-3.90315	-3.9839	-3.0705	-3.45364
RNA: Agilent Human miRNA (V2)	hsa-miR-939	hsa-miR-939	MI0005761	-0.86683	0.51902	-1.06404	0.68855	-0.46941	1.09727	1.0223	-0.57928	-0.49248	0.42241	1.11596	-0.25799	0.34343	-0.07081	0.08768	-0.82206	-0.09711	0.53677	1.69597	1.11496	2.22855	0.25558	1.24524	2.08721	0.7466	0.91911	1.08722	0.58872	0.35944	0.93133	0.82524	0.05696	1.1109	0.70248	-0.00422	-1.22616	-0.86119	0.08504	0.02903	-1.25968	-2.32989	0.39662	-0.03608	-0.11567	0.71012	1.03736
RNA: Agilent Human miRNA (V2)	hsa-miR-940	hsa-miR-940	MI0005762	-1.07978	-0.28486	-1.36706	0.58016	-0.88906	-0.3086	-0.41352	-0.64866	-1.31811	-0.65153	-0.2391	-0.65322	0.9056	-0.23073	-0.62995	-1.66177	-0.53535	-1.35082	1.51458	-0.01484	0.86306	-0.07447	2.73156	0.68147	0.73193	-0.62766	-0.76976	-0.95387	0.0035	0.57969	-0.50192	-0.56939	-0.772	-1.13287	-0.60745	-0.98747	-1.04759	-0.66572	-1.07008	-0.79134	-1.69004	0.12023	-1.37738	-0.87158	-0.79333	-1.10598
RNA: Agilent Human miRNA (V2)	hsa-miR-95	hsa-mir-95	MI0000097	-2.01433	-3.52926	-4.41023	-3.80239	-3.41228	-3.63916	-3.09348	-3.86184	-4.30556	-3.69773	-3.20248	-3.64656	-2.06641	-3.27792	-3.45342	-4.11624	-3.68703	-2.47064	-3.54526	-3.16745	-1.37984	-3.20055	-2.90483	-2.26044	-4.2572	-3.34473	-3.97961	-3.67336	-2.60742	-3.21253	-3.36034	-4.65498	-3.22795	-3.53174	-2.89084	-0.81521	-3.4968	-3.60636	-1.86525	-3.75279	-3.12108	-3.1765	-3.85764	-4.02758	-3.01287	-2.57546
RNA: Agilent Human miRNA (V2)	hsa-miR-96	hsa-mir-96	MI0000098	2.92054	1.84283	0.7715	0.5076	2.15979	-0.46646	1.29751	-0.90997	0.75389	2.16385	2.483	1.33821	1.76969	1.98172	2.06688	2.25982	1.88024	2.50609	-3.37712	-3.16745	2.42527	2.92647	1.45005	1.69696	-0.82067	-0.99052	-0.89543	-3.01898	0.20814	0.02064	-3.3315	-1.30201	1.73902	1.87818	2.19666	1.69075	1.39659	2.15036	0.99975	3.58584	1.7087	0.14975	3.67739	1.36372	1.44761	3.32725
RNA: Agilent Human miRNA (V2)	hsa-miR-98	hsa-mir-98	MI0000100	1.95445	2.16603	0.46665	0.35068	-2.14055	1.11713	0.34341	0.27522	0.85944	1.32658	0.84992	0.90384	0.21776	0.70881	0.95507	1.49019	1.03493	0.5816	0.0732	1.85066	-1.37984	2.16346	1.94414	2.15472	-2.02197	0.37057	1.04657	0.74687	-0.62869	0.95415	-1.9032	-0.09772	1.24245	0.91062	0.74055	1.22844	2.33979	-0.41534	0.8054	2.14577	2.30256	-0.33397	2.71633	-0.35587	0.393	1.34474
RNA: Agilent Human miRNA (V2)	hsa-miR-99a	hsa-mir-99a	MI0000101	0.54768	2.41564	0.6833	1.36513	0.91631	1.35899	3.09156	2.50935	2.73916	4.07382	2.74961	-3.64656	-3.61457	0.22734	-3.45342	-4.11624	-3.68703	-2.99706	-3.54526	-3.16745	-1.37984	-3.20055	2.00317	-2.26044	2.95308	-2.29944	-0.64667	2.2986	0.92022	0.77356	1.1713	1.64958	0.91879	-0.23246	-1.86911	-2.10768	1.46625	1.02515	-1.09976	0.80739	-4.27894	1.42716	4.53893	-4.02758	4.73354	2.21574
RNA: Agilent Human miRNA (V2)	hsa-miR-99b	hsa-mir-99b	MI0000746	2.15082	1.57365	1.1019	1.26372	2.08811	0.42483	0.66485	1.76784	1.19792	2.12359	1.17029	-3.64656	-0.84989	0.84405	1.37553	1.62547	-1.72309	-0.35287	-3.54526	-3.16745	0.4958	-3.20055	-2.90483	-2.26044	-4.2572	0.02079	0.11909	-0.17866	-0.11673	-0.71074	0.53355	0.29801	-0.29753	-0.62637	2.47944	1.73227	2.06164	0.97345	2.80555	2.86642	1.99668	-0.15327	0.75828	0.95663	2.74702	2.53109
[truncated: 14 more columns]
