# Supplementary material for: A p-Median approach for predicting drug response in tumour cells
Source: BMC Bioinformatics. 2014 Oct 29;15(1):353. doi: 10.1186/s12859-014-0353-7 (PMC4222443; doi:10.1186/s12859-014-0353-7)
Supplement: Additional file 4 — Liu drug activity data. Drug activity patterns of NCI-60 cell lines: 118 drugs in clinical use for 60 cell lines. [file 12859_2014_353_MOESM4_ESM.txt]

Mechanism of action	Drug	NSC No.	ME:LOXIMVI	ME:MALME-3M	ME:SK-MEL-2	ME:SK-MEL-5	ME:SK-MEL-28	LC:NCI-H23	ME:M14	ME:UACC-62	LC:NCI-H522	LC:A549/ATCC	LC:EKVX	LC:NCI-H322M	LC:NCI-H460	LC:HOP-62	LC:HOP-92	CNS:SNB-19	CNS:SNB-75	CNS:U251	CNS:SF-268	CNS:SF-295	CNS:SF-539	CO:HT29	CO:HCC-2998	CO:HCT-116	CO:SW-620	CO:HCT-15	CO:KM12	OV:OVCAR-3	OV:OVCAR-4	OV:OVCAR-8	OV:IGROV1	OV:SK-OV-3	LE:CCRF-CEM	LE:K-562	LE:MOLT-4	LE:SR	RE:UO-31	RE:SN12C	RE:A498	RE:CAKI-1	RE:RXF-393	RE:786-0	RE:ACHN	RE:TK-10	ME:UACC-257	LC:NCI-H226	CO:COLO205
A2	Mitomycin	26980	6.54285	6.07549	5.77834	6.438135	5.72194	6.90796	6.40159	6.92035	6.177225	6.70863	5.26081	5.990695	7.75413	6.970185	5.40171	6.48873	6.372685	6.44383	6.27943	6.81383	6.65397	6.101185	6.15206	6.153235	6.309885	5.86996	5.5855	5.44192	5.43416	5.91205	5.4921	6.01668	6.64888	5.68723	6.62435	6.90543	5.61546	6.62222	6.14637	6.55416	5.58242	6.35124	6.82955	5.294375	5.83195	6.13349	5.94757
A2	Porfiromycin	56410	5.817545	5.33731	4.85471	5.70779	4.861285	6.05217	6.182065	6.2239	5.149235	6.34561	4.66881	5.1687	7	6.441165	4.864365	5.61831	5.80833	5.82612	5.300955	6.28128	5.46823	5.465775	5.46312	5.45365	5.53024	5.259955	4.853285	5.0294	4.94665	5.15494	4.93901	4.9955	5.70109	4.77805	6.16626	6.63448	4.76919	6.060835	5.24486	5.73578	4.932985	5.75122	6.32652	4.87799	4.97921	5.08703	5.31908
A6	Carmustine (BCNU)	409962	4.40145	4.0578	4.074825	4.098515	4.07481	4.0603	4.11591	4.6864	4.21775	3.99513	3.970805	3.77866	4.24084	4.0019	4.15819	4.18994	4.22387	4.26858	4.39397	4.3206	4.30183	4.071725	4.01208	4.1372	4.2472	4.166505	4.06488	4.05267	4.06825	4.075695	4.120355	3.97008	4.756625	4.33787	4.51698	4.82159	3.991605	4.117915	3.96246	4.13681	4.10409	4.405295	4.086635	4.04157	4.09841	4.00409	4.12606
A6	Chlorozotocin	178248	4.02047	3.24679	3.097935	3.12388	2.90309	2.91706	3.09037	4.290725	2.90309	2.92216	2.90309	2.90309	3.516875	3.41585	3.49363	3.61027	3.45249	3.779565	3.978495	4.00879	4.04707	2.90309	2.90309	3.11997	2.95962	2.90309	2.90309	2.90309	2.90309	2.90309	2.90309	2.90309	3.42919	3.315135	3.96728	3.28717	2.90309	3.018525	2.90309	3.13041	2.90309	4.231265	3.46455	2.90309	2.90309	2.90309	2.90309
A6	Clomesone	338947	4.32955	3.33044	3.2961	3.65128	3.30692	3.860375	3.69275	4.488885	3.67143	3.59814	3.47086	3.2774	4.01329	3.80728	3.836	3.93708	4.04251	4.13982	4.18371	4.34411	4.239315	3.33335	3.55072	3.75908	3.82384	3.697	3.57656	3.653705	3.383445	3.472395	3.36817	3.32416	3.896115	3.749565	4.020405	5.23725	3.262945	3.660485	3.27077	3.67863	3.82243	4.259275	3.823535	3.249655	3.80765	3.4757	3.29994
A6	Lomustine (CCNU)	79037	4.99879	4.1155	4.09856	4.19847	4.14139	4.13882	4.22347	4.85028	4.5228	4.23157	4.03312	4.090615	4.49644	4.088255	4.284105	4.2431	4.398775	4.44135	4.615395	4.47376	4.6618	4.21249	4.11322	4.36655	4.46376	4.52626	4.125935	4.12501	4.13576	4.21498	4.19097	4.054585	4.85815	4.64631	4.71651	5.01316	4.08089	4.28079	4.099385	4.32471	4.189735	4.56131	4.165975	4.11268	4.16329	4.17487	4.18992
A6	Mitozolamide	353451	4.731115	3.74116	3.56866	3.77366	3.615655	3.793535	3.693065	4.60519	3.795525	3.76463	3.56178	3.73257	4.32452	4.26041	3.85334	3.98081	4.340585	4.33093	4.46766	4.509935	4.4291	3.81196	3.799285	3.89396	3.790935	3.720205	3.80173	3.72596	3.825315	3.81631	3.68599	3.8009	4.33174	4.12845	4.47996	4.19436	3.651375	3.946815	3.697855	3.9211	3.78677	4.491845	4.27474	3.65889	3.77257	3.725775	3.771795
A6	PCNU	95466	4.33081	3.64687	3.578815	3.67647	3.40596	3.57831	3.506665	4.779115	3.634405	3.81766	2.90309	3.25923	4.09355	3.80423	3.62698	3.95497	4.126415	4.27169	4.37035	4.65021	4.293095	3.133975	3.14472	3.69978	3.78643	3.52329	3.56408	3.03849	2.90309	4.157885	3.50421	3.193175	4.04538	3.659225	4.23779	4.9526	3.12418	3.64734	3.65588	3.56692	3.616435	4.223365	3.33637	3.367195	3.460845	3.356235	3.605155
A6	Semustine (MeCCNU)	95441	4.709235	4.34633	4.331	4.39817	4.34495	4.274105	4.39454	4.969365	4.32937	4.21672	4.092725	3.94134	4.41195	4.241385	4.40833	4.43885	4.41488	4.51967	4.575	4.56525	4.55002	4.269145	4.3448	4.38694	4.493745	4.350315	4.255275	4.35866	4.33397	4.31126	4.40211	4.03334	4.59333	4.352	4.46685	4.976345	4.28483	4.360185	4.25634	4.340715	4.369485	4.506915	4.31397	4.225315	4.32669	4.199555	4.344315
A7	Asaley	167780	5.588755	5.598635	5.60337	5.46394	5.22577	5.35069	5.54795	5.751415	5.77378	4.83439	4.72548	4.661255	5.465335	5.26533	5.7995	4.86167	4.8975	5.11878	5.37966	5.18218	5.55292	4.76997	4.83524	4.7864	5.10449	4.99057	4.68642	5.38939	4.7542	5.086545	4.86254	4.7786	6.1655	5.29867	6.3916	5.97853	5.164445	5.4972	4.72911	6.006	5.67488	5.64394	5.60434	4.79285	5.44832	4.78924	5.45753
A7	Busulfan	750	5.22467	3	3	3.300685	3	3.121875	3.094875	3.36012	3.49494	3.27941	3	3	3.640135	3.26719	3.160135	3	3.38785	3.29419	3.368645	3.37927	3.32853	3	3	3.13238	3	3	3	3	3	3	3	3.08828	3.56412	3.091125	3.84908	4.17631	3	3.13702	3	3.54028	3.16424	3.319465	3.45214	3	3.34224	3	3
A7	Carboplatin	241240	4.15379	4.13384	3.60206	3.9297	3.65134	4.194805	3.93966	4.365015	4.21979	3.95315	3.60206	3.60206	4.469725	3.80921	3.8471	3.75397	3.98431	4.171085	4.24976	4.171195	4.07922	3.60206	3.60206	3.60206	3.60206	3.60206	3.60206	4.214025	4.11085	3.60206	4.24698	3.60206	4.10206	3.60206	4.02451	4.19357	3.687845	3.7641	3.60206	4.03466	4.05232	4.01779	4.06251	3.60206	3.905925	3.95644	3.60206
A7	Chlorambucil	3088	4.39983	4.068685	3.82189	4.009325	3.94697	4.553385	4.2007	4.690955	4.60168	4.23883	3.75583	3.71598	4.79481	4.461415	4.02233	4.01741	4.151545	4.38379	4.48307	4.401905	4.677475	3.88206	3.94446	3.96494	4.03232	4.02214	3.868055	3.866795	3.85847	4.07602	3.89862	3.92312	5.22221	3.94444	5.31299	5.32211	4.11693	4.46474	3.8758	4.75566	4.54058	4.532025	4.80915	3.75167	3.964555	4.00002	3.92682
A7	Cisplatin	119875	5.75486	5.73754	5.07841	5.4124	5.138155	5.98138	5.550535	5.784585	5.52435	5.32778	4.943765	5.040055	6.11622	5.593315	5.28546	5.32508	5.50978	5.62449	6.05623	5.92509	5.712955	4.963395	5.1063	5.1906	5.20551	5.03838	4.90482	5.45923	5.76648	5.1967	5.65768	5.07786	5.81575	5.08895	5.77467	6.15103	5.24592	5.18793	5.00676	5.6295	5.26167	5.7323	5.704275	4.91054	5.195575	5.138265	4.84675
A7	Cyclodisone	348948	4.83864	4.21104	4.30074	4.417795	4.11037	4.38566	4.29948	4.9562	4.348835	4.422235	4.189225	4.118555	4.89378	4.46741	4.35589	4.46843	4.56995	4.66285	4.7812	4.92064	4.914295	4.238085	4.40087	4.43288	4.31555	4.30111	4.29366	4.339895	4.319965	4.2879	4.308175	4.16088	4.72706	4.20452	4.977775	4.31764	4.21989	4.30083	4.27191	4.399555	4.42738	4.876815	4.82105	4.06981	4.29644	4.32117	4.32921
A7	Diaminocyclohexyl-Pt-II	271674	5.54434	5.98983	4.718245	5.91555	5.40148	5.59878	5.29955	5.626535	5.61901	5.98385	4.721345	4.923035	6.27314	4.724935	4.87363	4.93812	4.835575	5.24711	5.40664	5.52122	5.433415	6.12514	5.09592	6.19868	6.37858	5.7657	5.16858	5.30818	5.35234	5.65059	5.39189	4.590465	6.017155	5.817345	6.35639	5.94335	5.151225	5.69465	4.90773	6.08628	5.25383	6.23367	6.21113	4.74796	5.049175	5.75522	5.7353
A7	Dianhydrogalactitol	132313	4.65496	4.08721	3.82391	4.21294	3.82391	4.63271	4.81604	4.973865	4.13314	4.64003	3.82391	3.82391	5.420225	4.77561	3.82391	4.04345	4.34864	4.47651	4.42548	4.873665	4.37016	3.82391	3.99671	4.25041	3.82391	4.00179	3.82391	3.88954	3.82391	4.06216	3.82391	4.13509	5.05458	3.890355	5.23086	5.715355	3.85332	4.611615	3.82391	4.67708	3.992195	5.101245	5.3469	3.998295	3.902	3.96636	3.82391
A7	Diaziridinylbenzoquinone	182986	5.60611	5.249655	5.207575	5.42889	4.86943	5.73808	5.597765	6.29253	5.45907	5.72817	5.22325	4.74165	6.79421	6.07567	5.29237	5.363165	5.354975	5.57458	5.535445	5.94859	5.82013	5.15437	5.17369	5.45364	5.340685	5.07794	5.03446	5.289635	5.317895	5.41142	5.248365	5.3016	5.90345	5.29893	5.83878	6.27073	5.263085	5.84989	5.41167	5.85522	5.35327	5.82599	6.150555	4.46715	5.33642	5.407915	5.13024
A7	Fluorodopan	73754	3.52105	3.47298	3.32135	3.384085	3.37147	3.464185	3.43197	3.49273	3.86595	3.25237	3.317755	3.26001	3.710065	3.28443	3.88863	3.21913	3.36151	3.40326	3.48834	3.364365	3.462265	3.368365	3.44127	3.38367	3.48988	3.37424	3.31629	3.32045	3.46658	3.39682	3.347	3.26235	4.09172	3.349385	4.23216	4.099365	3.2466	3.38608	3.30275	3.46699	3.566645	3.35369	3.66952	3.31987	3.29326	3.20089	3.38805
A7	Hepsulfam	329680	3.84696	3.34351	3.30313	3.50793	3.26381	3.5575	3.749495	4.308455	3.5395	3.86586	3.34251	3.22639	4.79919	3.960145	3.51587	3.56662	3.93722	3.71468	3.91334	4.0673	3.91659	3.33051	3.43159	3.52777	3.48069	3.426475	3.40305	3.433095	3.370305	3.54198	3.39425	3.35582	4.26207	3.46674	4.614605	4.500525	3.5407	3.87562	3.44441	4.21865	3.484655	3.83508	4.230785	3.190785	3.41067	3.48155	3.406405
A7	Iproplatin	256927	4.72537	4.727765	4.37873	4.681215	4.427675	4.56066	4.37508	4.54171	4.75155	4.43718	4.18446	4.502465	5.02113	4.29757	4.29334	4.23809	3.97704	4.58348	4.40027	4.30491	4.33135	4.82764	4.010305	4.72751	4.64535	4.43125	4.019795	4.64876	4.540515	4.4719	4.52317	4.5769	5.27161	4.4963	4.93255	4.91457	3.798105	4.49571	3.77966	4.52934	4.557555	4.451735	4.871905	3.74675	4.031065	4.20013	4.57264
A7	Mechlorethamine	762	5.62412	5.89173	5.0067	5.323755	5.04459	5.91527	5.29577	5.64094	6.17557	5.674395	5.15095	5.01438	6.876455	5.23678	6.1151	4.79265	4.874865	5.56341	5.504685	5.47829	5.81819	5.27636	5.23671	5.37607	5.63231	5.56973	5.176095	5.170425	5.05414	4.939995	5.17264	5.08629	6.67897	5.11507	6.56103	6.806045	5.10014	6.11371	5.154085	6.30023	5.672105	5.78095	6.65571	5.09158	5.205655	5.03051	5.27258
A7	Melphalan	8806	4.74759	4.51915	4.27896	4.43541	4.27918	4.623305	4.67815	4.94934	4.48936	4.56699	4.26497	4.14588	5.082775	4.79237	4.42134	4.30761	4.43498	4.57577	4.72923	4.752425	4.81525	4.17641	4.33475	4.415055	4.4416	4.42204	4.17602	4.32065	4.37989	4.45474	4.29433	4.48575	5.65107	4.31619	5.66124	5.77899	4.35231	4.85864	3.916255	4.84301	4.49079	4.83196	4.948145	4.22652	4.37632	4.3454	4.37204
A7	Piperazine mustard	344007	4.10381	3.90024	3.468005	3.667835	3.42757	4.13316	3.889735	4.914915	4.00001	3.90987	3.648535	3.04374	5.18451	4.206285	3.84887	3.73183	3.903105	3.992135	4.21318	4.34301	4.43267	3.56969	3.4941	3.68278	3.706665	3.68477	3.25571	3.73146	3.73952	3.878315	3.5539	3.69993	5.061	3.71736	5.11821	4.97775	3.7906	4.53066	3.687185	4.771125	3.83435	4.354655	5.02106	3.391735	3.6753	3.758395	3.82311
A7	Piperazinedione	135758	6.66624	5.9233	5.50518	5.90325	5.5103	6.6553	6.81625	7	5.95141	6.58163	5.43171	5.20964	7	6.69686	5.834545	5.85122	6.061035	6.45612	6.45977	6.81094	6.343755	5.60443	5.763005	6.026	5.766035	5.74202	5.39474	5.585965	5.57969	5.97107	5.35164	5.82511	7	5.65076	7	7	5.73717	6.74477	5.64113	6.51439	5.875975	7	7	5.354725	5.52327	5.75869	5.69416
A7	Pipobroman	25154	4.25505	4.0094	3.9777	4.12989	4.00803	4.20731	4.19308	4.728805	4.146745	4.25852	3.96037	3.96456	4.96627	4.18633	3.95623	4.053455	4.11617	4.23056	4.316315	4.21333	4.17905	4.04019	4.069195	4.147465	4.05927	4.08224	4.06738	3.98742	4.08305	4.046875	4.00664	3.97933	4.695645	3.84962	4.82558	5.175325	3.92125	4.31272	4.07561	4.18972	4.129915	4.167845	4.524985	3.62829	4.03724	4.10758	4.04283
A7	Spiromustine	172112	4.0254	3.60206	3.60206	3.60206	3.60206	4.072045	NA	4.18796	4.24087	3.76483	3.60206	3.60206	4.118445	3.79921	4.19041	3.65687	3.60356	3.656265	4.06377	3.96783	4.09594	3.60206	3.60206	3.64719	3.680505	3.60206	3.60206	3.60206	3.60206	3.60206	3.60206	3.60206	4.3745	3.60206	4.482955	NA	3.60206	3.96455	3.60206	4.385305	4.141025	NA	NA	NA	3.60206	3.60206	3.60206
A7	Teroxirone	296934	4.85672	4.48022	4.403095	4.57458	4.471465	5.094125	4.93876	5.86844	5.23765	5.20218	4.38643	4.52135	5.93845	4.804005	4.50809	4.6772	4.90786	5.294365	4.84648	5.33578	5.288685	4.76828	4.72267	4.91166	4.54945	4.86223	4.505825	4.858435	4.46621	4.59857	4.53667	4.6774	5.66241	4.59857	6.02224	5.90245	4.52013	5.37836	4.8516	5.292625	4.72794	5.12498	5.98724	4.39056	4.734265	4.5588	4.78155
A7	Tetraplatin	363812	6.033375	6.70863	5.23656	6.46833	5.888925	5.909335	5.73874	6.250655	6.39314	6.15128	4.8758	5.183225	6.40877	5.31156	5.215635	5.397505	5.242695	5.79523	5.85206	6.00152	5.85206	6.517375	6.055255	6.661755	6.743685	6.159425	5.739625	5.6813	5.54364	5.87978	6.102025	5.003585	6.56652	6.27094	6.903565	6.24542	5.63711	6.04875	5.37725	6.15802	5.61882	6.735235	6.00389	5.193495	5.54272	5.98384	6.26871
A7	Thiotepa	6396	4.399925	3.80185	3.6796	3.91724	3.72079	4.4378	4.13672	4.873885	3.96464	4.2874	3.55091	3.62366	5.28829	4.48089	3.81433	3.880645	3.98424	4.22418	4.42117	4.49834	4.45406	3.81692	3.87306	3.91479	3.823695	3.83542	3.7829	3.75652	3.72338	3.938275	3.77809	3.9016	5.03805	3.79282	5.16864	5.159605	3.96211	4.451465	3.86472	4.51067	3.922605	4.41489	4.82209	3.4815	3.84564	3.885275	3.805635
A7	Triethylenemelamine	9706	5.49618	4.904545	4.74009	5.17079	4.82588	5.54915	5.31844	5.72766	5.296885	5.29211	4.62273	4.71684	6.38258	5.66573	4.91107	5.09747	5.253375	5.40834	5.54785	5.555915	5.56919	4.84195	4.923755	4.99784	4.923395	4.882975	4.808085	4.75631	4.77103	5.058415	4.81198	5.03707	6.12676	4.971615	6.32915	6.339775	5.10147	5.57649	4.92612	5.63356	5.02676	5.51222	6.07076	4.54978	4.88865	4.97628	4.83902
A7	Uracil mustard	34462	4.86274	4.37033	4.03085	4.26535	4.13087	4.8651	4.69077	5.14307	4.90127	4.61669	4.02987	3.95266	5.4713	4.841935	4.59917	4.324905	4.56507	4.82041	4.869305	4.80155	4.923445	4.14579	4.13753	4.28475	4.26032	4.26727	4.0552	4.0572	4.08996	4.2966	4.0924	4.24961	5.63377	4.334015	5.77502	5.843475	4.34945	5.01888	4.11117	5.44485	4.717415	4.98714	5.50669	3.97048	4.239595	4.24357	4.16649
A7	Yoshi-864	102627	3.0623	2.76817	2.64116	2.8205	2.61596	2.89733	2.837655	3.407895	2.71503	3.12944	2.648435	2.67373	3.72987	3.16803	2.81749	2.78954	2.77203	3.004655	3.0804	3.32868	2.815105	2.738635	2.769355	2.8647	2.820725	2.72767	2.72305	2.69029	2.63751	2.71121	2.60495	2.65028	3.480935	2.71813	3.656265	3.74798	2.607795	3.222425	2.76758	3.213675	2.7154	3.044135	3.342475	2.636975	2.71683	2.65857	2.76391
T1	Camptothecin	94600	7.63805	6.768895	6.46891	7.52587	6.685125	7.66723	7.68451	8	7.74759	7.899025	6.939955	6.769625	8	8	7.21967	7.835875	7.46352	8	8	8	8	7.256995	6.68834	7.71354	7.492425	6.85542	6.88388	6.74523	6.637095	7.59498	6.68315	7.675975	8	7.22152	8	8	7.57459	7.94061	7.6173	8	7.62289	7.67047	7.93415	5.87847	7.196695	7.885415	6.57351
T1	Camptothecin,7-Cl	249910	8	6.51306	6.09356	8	6.47178	8	8	8	8	8	6.22565	6.689205	8	8	7.222065	8	7.91538	8	8	8	8	7.225785	6.28319	7.79635	7.560355	6.71926	6.6752	6.52188	6.251545	7.97166	6.49863	7.789595	8	7.56757	8	8	8	8	7.76747	8	8	8	8	4.96522	6.63235	8	6.30273
T1	Camptothecin,9-MeO	176323	8	6.915375	6.667135	7.86767	6.2461	8	7.39988	8	7.68033	7.871285	6.50537	6.70702	8	8	7.33473	8	7.905465	8	8	8	8	7.021645	5.415075	7.74369	7.413045	6.71072	6.73609	6.565945	6.61384	7.758455	6.66214	7.861725	8	7.14986	7.70852	8	7.987625	8	6.95571	8	7.59655	7.35105	8	5.826615	6.73912	7.72184	6.441905
T1	Camptothecin,9-NH2 (RS)	629971	8	6.76238	6.46151	7.6	6.73353	8	8	8	8	7.28872	6.06002	6.88068	8	8	7.48317	8	7.968995	8	8	8	8	6.931665	6.50871	7.88036	7.75957	6.61633	6.52632	6.49236	6.45488	7.56458	6.42667	7.56538	8	7.54808	8	8	8	8	6.90988	8	7.53267	8	8	5.43343	6.93296	8	6.09517
T1	Camptothecin,9-NH2 (S)	603071	8	6.96265	6.66624	7.92172	6.7811	8	8	8	7.86124	7.677135	6.02211	6.91538	8	8	7.43433	8	8	8	8	8	8	7.14185	6.85223	7.81553	7.647325	6.77182	6.57891	6.803665	6.56221	7.89893	6.65679	7.91933	8	7.367965	8	8	7.966625	8	7.21215	8	7.341065	8	8	5.94495	7.175675	8	6.5703
T1	Camptothecin,10-OH	107124	8.08003	7.244505	6.353855	7.61545	6.784195	7.927995	NA	8.12494	8.12494	7.21423	7.052995	6.97418	7.78629	8.12494	7.31171	8.12494	7.85439	8.12494	8.12494	7.65481	8.12494	6.80213	7.13059	7.806605	7.58857	6.6025	6.93271	7.25071	6.83604	7.964795	6.3009	7.64213	8.12494	7.22837	8.12494	NA	7.784315	8.049125	6.94298	8.12494	7.333295	NA	NA	NA	7.38615	8.0964	6.49621
T1	Camptothecin,11-formyl (RS)	606172	6.30135	5.44353	4.84646	5.69798	4.63039	5.71895	5.94571	6.39569	5.57015	5.54933	4.77585	5.09745	6.30268	6.63278	5.04356	5.51533	5.97095	6.26776	6.4085	5.490685	6.30275	5.3058	5.33521	5.8822	5.98799	5.216305	4.0626	5.29139	5.46068	5.79389	5.12955	5.68548	7.30815	5.68115	6.91243	7.886575	5.65811	6.35906	5.38306	5.76249	5.657815	6.24493	6.18649	4.37998	5.23595	5.80054	4.95075
T1	Camptothecin,11-HOMe (RS)	606173	5.737875	5.343765	4.743615	5.51061	4.1049	5.682755	5.44451	6.1211	5.786295	5.21867	4.775135	5.14354	5.96426	6.24736	4.787645	5.715375	5.66108	6.15162	6.001615	5.497325	5.84889	5.029145	5.08347	5.313705	5.12401	4.80669	5.02928	5.34224	4.6236	5.582185	4.912375	5.645225	6.7312	5.36705	6.492185	7.18993	5.418665	5.813895	5.106915	5.52676	5.139055	5.701995	5.54446	4.02137	4.9138	5.799005	4.846825
T1	Camptothecin,20-ester (S)	606497	7.05706	5.81491	5.57527	6.56913	5.457	7.24984	6.72736	7.483615	6.67526	6.764975	5.41617	5.93555	7.504015	7.34171	5.878125	6.92618	6.52452	7.2369	7.12126	7.22783	7.297715	6.08082	5.89576	6.511185	6.4308	5.73741	5.840335	5.661235	5.570005	6.580055	5.726755	6.649225	7.922565	6.224035	7.63741	8	6.66587	7.193905	6.2293	7.30118	6.577505	7.309055	7.370705	5.074085	6.18987	6.76581	5.80618
T1	Camptothecin,20-ester (S)	606985	8.05049	6.708305	6.30761	7.72766	6.070135	7.719175	7.747585	8.104115	7.440995	7.32606	6.7851	6.662425	8.483025	7.02419	7.01292	7.894225	7.73825	7.92964	8.161775	8.60464	7.42247	6.95605	6.7581	7.284715	7.348345	6.717435	7.65799	6.511135	6.59155	7.39794	6.874335	7.65033	8.93458	6.770385	8.858115	9.90406	7.78695	8.145685	7.890725	8.13109	6.82938	8.249825	8.32268	6.142185	7.06585	7.81985	6.55901
T1	Camptothecin,20-ester (S)	610456	7.443025	6.40915	5.758955	6.90559	5.99675	7.27196	7.28991	7.79431	6.925865	7.105635	5.91234	6.33856	8	7.94865	5.93695	7.28434	6.94438	7.588245	7.41804	7.58703	7.520845	6.538305	6.33855	6.982635	6.85392	6.31309	6.20122	6.04551	5.84135	6.832545	6.317885	6.810225	8	6.454665	8	8	7.153405	7.46682	6.69699	7.55618	6.57078	7.5315	7.639905	5.455765	6.6314	7.01069	6.00808
T1	Camptothecin,20-ester (S)	618939	7.702925	6.3	6.03693	7.48416	6.49311	7.46823	7.26162	8.14668	6.384	7.37378	6.04881	6.59415	8.06569	7.631105	7.00106	7.7491	7.12534	7.91869	7.78302	7.66424	7.70016	6.91753	6.839025	7.5302	7.04966	6.66234	6.6958	6.45206	6.30588	7.33356	6.615805	7.11708	8.69824	7.11467	8.4563	8.67223	7.5555	7.48007	6.68921	7.675515	6.85706	7.58741	8.05857	5.65909	6.86255	7.34673	6.404235
T2	Amonafide	308847	5.53792	5.495635	5.35161	5.46522	5.16955	5.411025	5.42921	5.46724	5.404215	5.77406	5.192275	5.31782	6.01365	5.56442	5.44946	5.35181	5.25778	5.38993	5.212025	5.466995	5.34536	5.44817	5.44166	5.73826	5.76056	5.49188	5.315085	5.29804	5.31693	5.56979	5.39297	5.30132	5.53108	5.5346	6.09872	5.84838	5.35682	5.45821	5.44609	5.82335	5.39077	5.62578	6.110815	5.383905	5.328075	5.56503	5.6807
T2	Amsacrine	249992	6.703275	6.17951	5.415295	6.44821	5.524925	6.856085	6.6207	6.62916	6.21282	7.60206	5.55666	5.40503	7.60206	7.16393	6.2031	6.48301	6.33704	6.79451	6.308335	6.96374	6.69288	5.69458	5.86917	6.07437	6.23195	6.13276	5.82163	5.51799	5.396875	6.23219	5.530705	6.34551	7.379405	6.06302	7.60206	7.60206	6.08606	6.86616	6.47751	7.11219	5.66316	6.83791	7.41187	5.526255	5.49759	6.95295	5.52414
T2	Anthrapyrazole-derivative	355644	7.00512	6.39169	5.77794	6.84017	5.77712	6.97037	6.203435	6.94076	6.97265	7.61349	5.72135	6.414145	8	7.67888	6.707745	7.49058	7.513375	7.84972	7.02696	7.35973	7.388325	6.277415	6.61012	6.743755	6.61046	5.65573	6.40696	5.892325	5.96155	6.67747	6.15499	6.84731	7.50164	6.4845	7.58526	7.426935	5.82841	7.44165	6.8157	7.13873	6.23864	7.093945	7.035355	5.822635	5.791275	7.669445	6.2529
T2	Bisantrene	337766	7.24278	6.781445	6.74721	6.57282	6.530675	6.887665	6.55998	6.94704	7.15786	7.54679	6.71701	6.914765	7.60206	7.07093	7.128855	7.09832	7.22888	7.15279	7.08203	6.346025	6.95166	7.04242	6.741825	7.15661	6.948305	4.78402	6.95105	6.782785	6.7455	6.47726	6.61256	6.767695	7.60206	7.07488	7.60206	6.93593	4.67023	7.09759	6.42391	6.10909	6.47606	7.032915	6.518165	6.047275	6.57706	7.13633	7.21816
T2	Daunorubicin	82151	7.6018	7.26218	6.58208	7.18791	6.57608	7.18766	6.77042	7.14954	7.254545	7.240745	6.1612	6.44532	8.30103	7.627605	7.13677	7.40551	7.05513	7.57692	7.10699	7.18522	7.26399	7.09281	6.732855	7.6139	7.66457	6.103375	6.85337	6.747905	6.422155	7.24177	7.02184	6.82967	8.033835	7.362715	8.30103	8.30103	6.285415	7.44565	6.78539	7.017305	6.86563	7.57341	7.492955	6.39489	6.68602	7.44034	6.79955
T2	Deoxydoxorubicin	267469	7.89985	7.33091	6.822015	7.39037	6.87176	7.42215	7.12442	7.47155	7.22459	7.98156	6.80166	6.837215	9	7.63139	7.48214	7.454515	7.2712	7.65327	7.30061	7.47685	7.46386	7.38131	6.99341	7.746485	7.67678	6.81018	7.05515	6.91739	7.16088	7.3565	7.33526	7.213125	7.83652	7.57388	8.64769	8.64382	6.72469	7.53571	6.86668	8.03908	6.91438	7.56089	7.80854	6.74148	6.93724	7.44935	6.96184
T2	Doxorubicin	123127	7.30854	7.148295	6.51598	7.130645	6.47513	6.94782	6.631485	7.149525	7.19364	7.039205	6.19914	6.28299	8.60206	7.228665	7.026575	7.21116	7.03994	7.27969	6.9707	6.99374	7.124235	6.676575	6.56379	7.11139	7.0465	5.84093	6.504315	6.29347	6.13308	6.81925	6.89075	6.587055	7.39052	7.028795	8.00555	7.78565	6.12831	7.02061	6.7949	6.75929	6.549425	7.22922	7.12049	6.2593	6.55784	7.30286	6.57343
T2	Etoposide	141540	5.69324	4.997045	4.83747	5.3915	4.74434	5.426545	5.99769	5.61028	5.42365	5.66868	4.72	4.13385	6.496605	5.88986	5.377145	5.473435	5.133245	5.7157	5.31629	5.504175	5.76125	4.76774	4.91635	4.955575	5.24646	4.78153	4.81435	4.484695	3.80608	5.18567	4.58669	5.06078	6.279545	5.11107	6.6539	6.51567	4.47409	5.49062	5.0291	5.663555	4.81436	5.94798	6.236885	5.56573	4.50391	5.61243	4.59834
T2	Menogaril	269148	6.0027	5.96324	5.635175	5.95207	5.26135	6.09718	6.00549	5.989465	5.95572	7.01715	5.1423	5.60673	7.73575	6.763995	5.98964	6.4099	6.208145	6.42039	5.99235	6.53014	5.95054	5.68428	5.64656	6.22147	6.189505	5.76764	5.73741	5.631805	5.29211	5.978985	5.67722	6.300215	6.77571	5.98182	7.92446	7.289825	5.75184	6.2702	5.909985	6.95871	5.78374	6.56701	6.965575	5.12728	4.97766	6.17924	5.66535
T2	Mitoxantrone	301739	7.56475	6.91978	6.38716	7.30392	6.348535	6.98249	6.957645	7.480275	7.3327	7.96278	6.85691	6.56788	8.60206	7.7516	7.51577	7.609245	7.90948	7.98727	7.4243	7.66295	8.03055	6.700765	6.63497	7.29866	7.16512	6.509	6.37426	6.337805	6.315675	7.38203	6.63765	7.17806	8.14177	7.00007	8.60206	8.11662	6.57193	8.29657	7.259845	8.11674	7.141755	7.69552	7.97673	6.37817	5.683625	7.57021	6.632345
T2	Oxanthrazole (piroxantrone)	349174	6.05404	5.840685	5.59283	6.00831	5.39656	5.8978	5.47152	6.052295	5.88897	6.38671	5.485705	5.46476	6.81304	6.46943	6.262785	6.344125	6.12376	6.23615	5.865035	6.09148	5.98014	5.49089	5.43538	5.78505	5.958605	5.24613	5.53086	5.333225	5.41166	5.7831	5.569375	5.76198	6.28417	5.92331	6.59784	6.53557	5.155905	6.526355	5.63076	6.10528	5.551425	6.14093	6.162425	5.183095	5.2141	6.38202	5.73355
T2	Teniposide	122819	6.76244	6.18809	6.010515	6.407825	5.828735	6.33676	6.23591	6.53179	6.24462	6.80984	6.07452	5.33735	7.901195	6.858515	6.92574	6.720035	6.24627	6.78019	6.324875	6.78951	6.5279	5.84531	6.203765	6.04541	6.438285	5.761345	6.134605	5.81005	5.26794	6.21827	5.599305	6.17124	7.2667	6.15513	7.77599	8.58685	5.38403	6.48476	6.287335	7.05074	6.155715	6.59096	6.63749	5.83345	5.66774	6.09525	6.38913
T2	Zorubicin (Rubidazone)	164011	7.131035	6.85852	6.34938	6.5627	6.24076	6.66285	6.627235	6.60845	6.648955	6.66449	6.10595	6.00856	7.53109	6.73285	6.89991	6.795165	6.531105	6.76567	6.5638	6.75029	6.528365	6.194595	6.264095	7.069255	6.89671	5.65309	6.39596	6.26806	5.848225	6.53058	6.599195	6.30665	7.20051	6.58599	7.39564	7.90309	5.59281	6.85165	6.38144	6.80482	6.611405	7.2582	7.082825	6.287095	6.28564	6.85847	6.31496
Pi	L-Asparaginase	109229	-0.06403	-1.23499	-0.04615	-0.821735	0.06238	-0.45346	-0.78553	-0.52028	-0.04036	0.022665	0.22549	-0.135085	-0.05195	0.18998	-0.51567	-0.64313	-0.81817	0.02818	-0.41212	-0.03227	-0.252295	-0.47529	-0.44004	-0.50415	-0.65746	-0.570225	-0.2058	-0.994275	-2.39794	0.11218	-1.20162	-0.22938	1.60206	-0.76131	1.60206	0.476895	-0.69544	0.41564	0.288645	0.015255	0.03518	-0.16797	-0.5782	-0.67837	-0.54362	-0.06868	-0.42062
Db	Cyanomorpholinodoxorubicin	357704	10.84908	9.83001	10.1551	10.50587	9.82733	10.33113	10.10592	10.91147	10.35504	10.30187	9.46163	9.98104	11.00141	10.73411	10.031415	10.09409	10.637765	10.628135	10.219545	10.97752	10.45217	10.442465	10.08072	10.440935	10.021635	10.21509	10.26207	10.44516	10.37119	10.35773	10.0775	10.13344	10.44776	10.246255	10.566465	10.097	10.45416	10.46166	10.44393	10.43861	10.51841	10.594935	10.59654	9.43329	10.003895	10.57738	9.74499
Db	Hycanthone	142982	5.262385	5.236625	4.82198	4.88368	4.83803	4.90695	NA	4.83492	5.06728	5.12124	4.79356	5.03142	5.496635	4.92612	4.99963	4.85796	4.886695	4.93798	4.99921	5.15378	5.080795	5.15503	5.02704	5.37369	5.263835	5.03627	4.945715	5.049555	5.185415	5.20532	4.86532	4.87649	5.343035	5.45475	5.501385	NA	5.20041	5.1327	5.21519	5.52113	5.30227	NA	NA	NA	5.05584	5.00024	5.378
Db	Morpholino-adriamycin	354646	8.244845	7.770935	7.72914	7.80163	7.4387	7.59132	7.4189	8.01764	7.703335	8.12208	7.31382	7.929945	8.43911	7.569745	7.53879	7.598925	7.87992	7.79526	7.58401	7.80823	7.81615	7.96333	7.700145	8.51673	8.09443	7.7666	7.53297	7.62453	7.65615	8.127245	7.59795	7.362705	7.71078	8.04606	8.02399	8.30531	7.63912	7.69669	7.838	7.997025	7.65444	7.97843	8.32577	7.22451	7.6269	7.97991	7.82507
Db	N-N-Dibenzyl-daunomycin	268242	5.38113	4.61951	4.30103	4.39983	4.30103	4.56959	4.32186	4.72551	4.690095	5.35465	4.30103	4.68248	6.0147	4.33494	4.30103	4.62847	4.30103	4.870335	4.8841	4.610005	4.417425	4.75286	4.30103	5.6963	5.328645	5.010035	4.71439	4.33242	4.54782	5.16044	4.92082	4.30103	5.18347	5.42854	5.90498	6.02506	4.754265	4.96223	4.30103	5.20853	4.30103	5.60406	5.662085	4.73931	4.32087	4.85979	4.62398
Db	Pyrazoloacridine	366140	6.75499	6.09569	6.101615	6.3719	5.99227	6.374275	6.60971	6.27546	6.73938	6.60971	6.17871	6.52215	6.76886	6.63408	6.433625	6.478625	6.474365	6.69896	6.503	6.443605	6.61759	6.89125	6.53336	7.20412	6.97465	6.72166	6.53419	6.266285	6.44452	6.6902	6.511235	6.36887	6.80832	6.65567	6.72561	6.84932	6.599415	6.91245	6.15754	6.57082	6.63812	7.17106	7.20412	6.494805	5.81781	6.482145	6.88037
Di	5-6-Dihydro-5-azacytidine	264880	5.66928	4.96889	6.0239	4.30717	4.28634	4.00348	5.160745	4.75388	5.22352	4.79685	3.30913	5.02644	5.15567	3.84673	3.163785	3.81391	4.533675	4.58363	4.86293	4.371665	4.68442	4.33305	4.4495	4.82182	4.83114	5.265635	4.86855	4.392135	3.90438	3.31047	5.222235	4.034545	5.03536	5.68864	5.10195	5.34796	3.801715	3.22739	5.23345	3.95728	5.05743	5.178715	6.08363	4.93792	4.36199	5.24568	3.81245
Di	alpha-2'-Deoxythioguanosine	71851	4.622035	3.64714	3.76623	3.503095	2.52703	3.72424	4.04288	4.25539	3.79296	3.60128	3.59563	3.41642	4.07296	3.868585	3.49773	2.78076	3.36282	3.50701	3.65685	3.94538	3.71921	3.77472	3.911365	3.93725	3.597105	3.84661	3.70449	3.942565	3.90514	3.92591	3.7027	4.25192	4.63924	4.18072	4.33	4.43824	3.857615	3.56477	3.668	3.94547	3.71515	3.923245	3.752645	4.027715	3.586495	3.397955	3.75874
Di	Azacytidine	102816	6.41456	6.07142	6.60206	5.80718	5.89531	5.55158	6.337855	6.350935	6.10684	6.02586	5.53694	6.07498	6.60206	6.314215	5.54715	5.6732	5.67486	6.02682	5.88541	5.83877	6.05805	6.00347	6.16641	6.60206	6.120245	5.98267	6.07927	6.08507	6.26851	6.24478	6.16516	5.649375	6.28435	6.1969	6.018515	6.10766	6.12698	6.22586	6.02143	6.601415	6.21027	6.00134	6.366145	5.932945	5.76244	6.05206	6.17231
Di	beta-2'-Deoxythioguanosine	71261	6.4486	5.915405	5.89644	5.49626	5.03742	5.94311	6.44944	6.42899	6.10945	5.428695	5.979	5.24761	6.2561	6.21888	5.638575	4.08095	5.419325	5.04798	6.12856	6.09513	6.174795	5.980055	5.836725	6.292585	5.79937	5.86085	5.7521	6.13194	6.16372	6.2782	5.3426	6.296725	6.551545	6.26302	6.43124	6.90309	6.122965	5.888745	5.40616	6.24642	6.197005	6.51394	6.0229	6.440945	5.35516	4.88543	5.68949
Di	Thioguanine	752	6.71275	5.91548	6.01804	5.409005	4.988395	5.98033	6.20088	6.18824	6.10444	5.362195	5.77759	5.02292	6.148805	6.08288	6.12792	4.09654	5.905835	5.3366	5.95357	5.94831	5.972545	5.9297	6.030315	6.162045	5.84336	5.98433	5.7839	6.09744	5.90647	6.0991	5.22764	6.178145	6.86849	6.37991	6.63393	6.8695	5.910755	5.899385	5.09093	6.20771	6.08942	6.06665	5.76478	6.013345	5.7701	5.34066	5.78964
Df	Aminopterin	132483	7.926655	4	4	6.34467	4.91942	6.50431	7.78835	7.299835	5.77764	5.87591	5.088975	6.26524	7.20681	6.12842	4.83983	6.65365	4	7.04764	6.43925	7.01098	5.22099	7.681785	6.2906	8	7.758435	7.36957	6.57485	5.12234	5.003645	7.13701	7.22724	4.33638	7.1735	8	7.128505	8	6.177085	6.244045	6.35862	7.506805	4	8	7.58153	5.29123	5.24609	4	5.331685
Df	Aminopterin-derivative	134033	8	6.41623	4.58074	6.7401	6.25195	6.73604	7.12884	7.04935	6.31591	7.46148	5.196655	7.094115	7.48476	6.76668	4.05844	6.35921	4.6809	7.35682	7.27722	7.15371	6.58496	7.846315	6.66129	8	7.98509	7.7362	7.08352	6.14975	4	7.31348	7.24456	5.49349	7.3094	8	7.758385	NA	6.54305	6.52177	6.83884	7.056975	4.18119	8	7.59677	7.09451	6.58637	4.665325	6.06484
Df	Aminopterin-derivative	184692	8	6.06383	4	8	4.71563	8	8	8	6.24746	8	4	5.924055	8	6.573555	5.19136	5.69915	5.15123	7.269165	8	7.19565	8	8	7.38071	8	8	8	7.133035	4.31154	4	8	8	4	7.894255	8	8	8	6.38114	8	5.55282	8	4	8	8	4.815	5.30082	4	4.77665
Df	an-antifol	623017	8	4.27273	4	7.735535	8	8	NA	8	8	8	8	NA	8	7.69931	8	7.69462	5.844125	8	7.39793	8	8	8	8	NA	6	8	8	7.803365	5.117425	8	8	4.40306	7.159655	7.615995	7.7134	NA	6	7.101855	4	8	4	NA	NA	NA	6	4	6
Df	an-antifol	633713	9.42818	8.70685	7	8.23854	8.33382	8.397015	7.646635	8.89029	7.79661	8.42189	7.65588	7.647595	9.34686	8.34815	7.56188	7.6663	7	7.843285	8.737335	8.47828	8.461265	8.992485	8.87953	9.5523	9.0627	8.98023	8.52683	7.17032	7	8.822955	7.603615	7.29672	8.82937	9.41951	8.45191	9.37231	8.274165	8.643795	7.66624	8.650175	7.53395	9.26763	8.74189	7.50825	7.80892	7	7.11642
Df	Baker's-soluble-antifolate	139105	7.33497	6.28173	4	8	5.512875	7.78269	7.0862	8	7.16591	8	4.035255	5.961995	8	5.659115	4	6.59973	6.034465	7.21896	7.45727	6.35302	7.575035	7.24076	5.375	7.42637	7.11403	4.43668	7.26421	4.9127	4.07078	6.02158	8	4	7.293235	8	7.36121	7.692485	4.000415	8	4.783905	4.50267	6.46748	7.388725	5.39983	4.414285	5.16988	4	6.25555
Df	Methotrexate	740	9	5	5	7.20081	5	7.210485	7.41257	8.21716	5	8.180425	5	6.19167	8.358565	7.92279	5	5	7.10671	7.30381	7.315535	8.05058	7.86997	7.693035	7.02485	8.737435	7.147115	8.30274	7.65577	6.16131	5	7.313005	7.029055	7.00732	7.82777	8.50103	7.47463	8.41136	7.21865	8.175615	5.67008	8.279305	5.48814	7.946715	7.782095	5	5	5	6.23945
Df	Methotrexate-derivative	174121	9.30444	7	7	8.20389	7.08396	8.40302	8.43676	9.17605	7.16636	8.41607	7	7	9.3006	7.58677	7	7	7	8.22849	8.42881	8.38419	8.47891	9.00786	8.83944	9.35574	9.16642	8.81522	8.43389	7	7	8.02564	8.01409	7	9.37356	9.53297	8.32193	8.601565	8.34814	8.36548	7.27922	8.29104	7	9.15484	8.27356	7	7.46258	7	7.07734
Df	Trimetrexate	352122	9.578025	9.15876	6	9.751365	8.54058	9.21564	9.54902	9.6242	8.445335	10	7.12288	7.70434	9.832975	8.92569	7.632325	7.68411	6.7433	9.288285	9.16115	9.509865	9.62218	9.70524	8.07956	9.75927	9.434475	9.35692	8.72695	7.51412	6.4375	9.16511	9.52762	8.13727	9.5366	9.93702	9.56955	9.38526	8.52181	9.380815	8.13974	8.48566	8.30609	9.09443	9.38537	8.01018	8.003005	6.58333	8.49672
Dr	Guanazole	1895	2.42692	2.107605	2	2.400205	2	2.312995	2.485515	2.54983	2	2.37942	2	2	2.50988	2.30696	2.12437	2	2	2.40585	2.21332	2.71993	2.614085	2.34604	2.181035	2.18623	2	2	2	2	2	2.412235	2	2	2.67978	2.008095	2.49546	2.43929	2.112105	2.30725	2.34751	2.36494	2.119765	2.58616	2.72003	2	2	2.09265	2
Dr	Hydroxyurea	32065	3.132375	2.99799	2.60206	3.28275	2.60206	3.11337	3.251775	3.51307	3.161265	3.27833	2.60206	2.60206	3.437945	3.01482	3.042795	2.75592	3.079695	3.22669	3.28494	3.34084	3.44203	3.32759	3.06196	3.015655	2.93966	3.11303	3.054405	2.90703	2.60206	3.27225	2.863605	2.70457	4.34364	3.06002	3.748215	3.64461	3.29104	3.113275	3.10996	3.50609	2.93662	3.57237	3.9438	2.60206	2.6999	3.09308	2.70479
Dr	Pyrazoloimidazole	51143	2.530925	2.554475	2	2.86021	2.08578	2.64052	2.73587	3.278255	2.42043	2.73216	2.519	2.35323	2.8376	2.423925	2.31896	2.34989	2.47365	2.79036	2.551275	3.37329	2.99364	2.610275	2.412115	2.493355	2.34619	2.39815	2.49816	2.32535	2.12674	2.77691	2.136165	2.25393	3.50623	2.42293	3.33369	3.04873	2.60847	2.663325	2.7241	3.36075	2.68929	3.02022	3.335395	2	2.177695	2.30808	2
Ds	Aphidicolin-glycinate	303812	5.60448	4.22609	4.173975	4.922785	4.205645	5.392185	5.3408	6.082095	4.20099	5.756325	4.25742	4.16175	6.59204	5.512915	4.745855	4.2853	4.504225	5.672265	4.96995	6.39848	5.89215	5.11236	4.20774	5.74237	4.29038	4.274935	4.241925	4.15334	4.07502	5.61733	4.29384	4.205275	6.11453	4.72732	5.79659	5.779865	5.37017	5.06871	5.15817	6.14609	5.103735	5.7903	6.78618	4.13271	4.226135	4.93409	4.25164
Ds	Cyclocytidine	145668	6.18865	5.749405	3	5.05939	5.33251	6.14469	6.56885	5.58418	3	6.54419	3	3	6.936	6.4417	4.62911	4.69032	3.03125	5.03438	5.08077	4.63978	4.48689	3.18939	3	6.42804	5.04706	3.536135	3	3	3	6.117885	3	3.92886	7	4.050105	7	7	5.31183	5.4426	4.72592	5.54746	3.51924	6.19033	6.51505	3	4.21226	3	3.3125
Ds	Cytarabine (araC)	63878	6.72091	5.04772	3.30103	4.97543	3.30103	6.663955	6.840925	5.904075	3.30103	6.896835	3.30103	3.30103	7.28399	6.86757	5.29016	5.50398	3.30103	5.44811	5.61782	4.92001	4.523925	3.30103	3.30103	6.79239	4.17941	3.30103	3.30103	3.30103	3.30103	6.174885	3.30103	3.30103	7.30103	3.79032	7.30103	7.07069	5.57136	5.70015	5.175005	6.01952	3.30103	6.371995	6.6703	3.30103	3.30103	3.30103	3.30103
Ds	Floxuridine (FUdR)	27640	7.64789	5	5	6.72466	5.690805	6.50007	6.75048	7.4939	5.667475	8.01479	5	6.306185	9	7.471205	6.07354	5	7.27622	7.04903	7.85958	7.42273	8.51986	5.80968	9	7.04162	5	5.446575	5.00179	5.374685	5	6.8824	5.55271	5.71356	8.16918	6.073315	7.36838	7.47958	7.113995	6.875845	5.78971	7.35517	5.376155	7.244045	7.401085	5.346005	5.31585	5	5.766145
Ds	Fluorouracil (5FU)	19893	5.17358	4.76348	3.14811	4.89205	4.62036	4.96418	4.455535	4.87203	4.47167	5.71142	3.08975	4.53755	5.957655	4.91329	3.83138	3.943585	3.74457	4.31325	4.27906	4.26307	6.11428	5.14435	6.180835	5.347575	4.63865	5.194845	4.91658	4.38285	4.06634	4.80855	4.80629	3.60069	4.61415	4.797865	4.90571	5.402675	5.18378	4.6469	5.25616	5.37944	4.18324	4.909025	4.93894	3.39545	3.93559	3.56937	5.12169
Ds	Ftorafur	148958	2.892805	2.54412	2.54356	3.45876	3.069	3.026945	2.75174	2.45055	2.30103	3.160145	2.30103	2.30103	3.43344	2.59041	2.30103	2.314675	2.30103	2.30103	2.471535	2.30103	3.29871	2.55372	2.74725	2.8318	2.82299	2.94298	2.73607	2.685145	2.386155	2.51692	2.615425	2.30103	3.02591	2.46324	2.30103	3.47247	3.03267	2.531955	2.30103	2.684925	2.95313	2.58514	2.488045	2.597255	2.40027	2.33301	2.89025
Ds	Thiopurine (6MP)	755	6.50511	5.49234	5.4628	5.06814	3.12494	5.45534	6.31598	5.696065	5.715275	4.51592	3.42245	5.22851	5.28952	5.69637	5.45374	3.84429	5.05263	4.9104	5.417585	5.41256	5.59214	5.38249	5.49612	5.58918	5.233875	5.37636	5.19386	6.2343	5.32135	5.57177	5.056945	6.1041	5.852585	6.511005	5.784585	5.919895	5.37469	4.54161	4.251965	5.60413	4.71168	5.74014	5.251665	5.61536	5.21136	4.02661	5.38419
Rs	Acivicin	163501	5.77186	5.53145	5.01723	5.61696	5.38153	5.364635	5.429355	5.536165	5.26537	6.060655	5.7643	5.1327	6.35303	5.731335	4.615605	5.36635	4.78846	5.6124	5.93384	5.883065	5.40708	6.053205	5.447805	6.171725	6.0526	6.09737	6.20903	5.49418	5.247035	5.620425	6.18311	4.888495	5.87239	5.54969	5.642615	6.1277	5.2777	5.33932	5.18978	5.52493	5.170995	5.43252	5.88543	5.48021	5.304565	5.209365	5.23901
Rs	Dichloroallyl-lawsone	126771	5.734455	4.93593	4.47787	5.244375	4.53049	4.68857	4.53223	5.50025	4.93919	5.3694	4.32057	4.49998	5.85011	4.91386	4.386455	4.923625	4.385565	5.65223	4.65737	5.50286	4.9351	5.465295	4.52533	5.88475	4.944725	6.11214	5.166385	4.825725	4.835575	5.27107	5.150885	4.389425	5.623065	5.75954	5.76818	5.97673	4.667065	4.83481	4.42622	4.720575	4.4694	5.254925	4.918905	4.43224	4.6317	4.4623	4.58549
Rs	DUP785 (brequinar)	368390	7.012605	4.7173	4.24016	6.025445	4.274685	4.33219	5.30897	6.74162	5.68278	6.570125	4.41729	4.237905	6.77327	6.61459	4.441995	5.94367	4.095465	6.650105	6.80305	6.90164	6.95128	6.42179	4.645325	7.08579	6.41149	7.30103	6.49457	5.63806	5.11752	6.66487	6.411945	4.1664	6.67233	6.967275	7.244195	6.36971	5.88314	5.82773	4.11638	6.50603	4.93075	6.944125	6.79082	4.23141	4.93957	4.57458	6.6854
Rs	L-Alanosine	153353	6.50183	4.178365	3.97916	5.87325	4.55746	5.74004	4.7333	5.499625	4.558145	6.696065	4.37261	4.930235	6.21104	5.09236	3.92262	6.12219	4.13303	6.16836	5.1102	5.305945	4.995345	4.93298	4.86268	6.01394	4.76088	5.69211	6.477725	4.86278	4.70196	4.969195	6.51392	4.23751	5.024475	4.84449	4.70264	4.95236	5.79582	4.76705	5.42076	5.34162	4.5117	5.821585	5.55535	4.6448	4.27407	4.21586	4.589695
Rs	N-phosphonoacetyl-L-aspartic-acid	224131	4.262325	2.43266	2.137205	4.09128	3.72188	2.40465	3.53903	4.09584	3.00622	4.35972	2.77004	2.14565	4.50995	3.53859	3.19879	4.273235	2.14318	4.41944	4.02261	4.40909	4.117165	3.788	2	4.66163	3.524095	3.79355	4.025745	3.26701	2.70757	4.062605	3.51502	2.007075	3.25341	4.149625	3.53773	3.642325	3.13094	3.145525	2.59499	3.46228	3.5824	4.35865	3.42173	3.051485	2.36859	2.53815	3.24
Rs	Pyrazofurin	143095	6.30103	3.326495	4.12461	4.07986	3.21584	4.90858	4.190915	5.229	4.10501	6.30103	5.05269	5.87538	6.30103	5.84099	4.53377	6.30103	3.995415	6.07484	5.57592	6.30103	4.85438	6.23666	4.481425	6.30103	6.30103	6.30103	5.20157	4.66584	4.299365	6.30103	6.2095	3.83487	6.30103	6.30103	6.30103	6.30103	5.49061	5.993595	4.14119	6.30103	5.267435	6.30103	6.30103	3.92181	2.77237	3.85711	5.22392
TU	Colchicine	757	8	7.96804	8	8	8	7.91015	7.839285	8	8	7.36606	4	7.45196	7.61908	7.58254	8	7.49136	8	7.518225	7.35616	7.828645	8	7.59294	7.78318	7.78725	8	6.86853	8	7.80635	4.238885	7.601435	7.63886	7.71327	8	8	7.59855	7.64032	6.3833	7.28378	7.537185	7.11197	7.93464	7.34018	6.508095	4	4	7.51971	8
TU	Colchicine-derivative	33410	8	7.69209	8	8	4.68783	8	8	8	8	8	4.60106	8	8	8	8	7.81179	8	8	8	8	8	8	7.85279	8	8	7.832135	8	8	4.820535	8	8	7.80667	8	8	8	7.61791	7.18312	8	8	7.623	8	8	7.35572	6.88196	7.62217	7.54204	8
TU	Dolastatin-10	376128	9.46744	9.556235	9.86686	10.140805	9.40343	9.39299	9.54391	9.41605	9.88483	9.58517	9.345225	9.629835	9.918135	9.42366	8.991865	9.241215	9.53097	9.40405	9.25098	9.637445	9.57381	10.41775	9.41914	9.66765	9.718245	9.27939	10.35187	10.10561	8.931315	9.352495	8.99453	9.67338	9.61027	9.940065	9.435395	10.39973	8.1525	9.30591	9.514045	9.61565	9.50149	9.391055	9.1665	8.630255	9.618105	9.57971	9.83628
TU	Halichondrin B	609395	9.22689	9.18455	8.91911	9.60708	8.58832	8.82006	8.87605	9.33951	9.656865	8.76299	8.3016	8.85276	9.393545	8.88249	8	8.6299	9.415965	9.08609	8.38703	9.39814	9.211115	9.4252	8.685585	9.294985	9.31691	8	9.32385	9.54633	8.073185	8.618705	8.755395	8.576215	9.30166	9.349545	9.12667	9.29565	8.23487	8.463395	8.968825	9.297785	9.22981	8.748955	8.371395	8.14196	9.38587	8.62528	9.26606
TU	Maytansine	153858	8.89226	7.92825	7.75543	8.67346	7.62191	8.28824	8.02157	8.1926	8.54702	8.11158	8.07762	7.857365	8.53303	8.43465	8.53999	7.967225	8.35101	8.23584	8.22889	8.42955	7.80326	7.857455	8.56881	8.057705	8.29415	8.49655	8.06568	8.38744	8.16592	8.42933	8.50536	8.51737	8.54954	8.47066	8.50724	8.56059	7.940225	8.173215	8.14981	7.91826	7.92195	7.88972	8.24989	7.65706	8.118	8.294765	8.0382
TU	Trityl-cysteine	83265	6.06521	6.120735	6.38804	6.31625	4.87366	5.96167	6.50906	6.20064	6.41348	6.17539	6.22188	6.352045	6.35499	5.9125	4.87024	6.14242	6.09998	6.326195	6.01027	6.51686	6.46467	5.536335	6.29679	6.37742	6.25722	6.182535	6.194725	6.123715	5.36499	6.13494	5.84148	6.229575	6.32614	6.28903	6.11597	6.41318	4.66989	6.07724	5.93825	5.838735	6.34543	6.25772	4.78876	4.69146	6.06934	5.28722	6.311795
TU	Vinblastine-sulfate	49842	9.60206	9.60206	9.52556	9.60206	9.15739	9.504695	9.48267	9.60206	9.60206	8.793	8.00402	9.14282	9.60206	9.590345	9.064565	9.15317	9.60206	9.60206	9.13841	9.60206	9.60206	9.60206	9.21101	9.60206	9.60206	7.55309	9.60206	9.60206	6.405	8.89731	8.9645	9.60206	9.46722	9.60206	9.54935	9.60206	6.83573	9.11524	8.6368	8.29125	9.20294	9.36049	8.03202	7.77269	9.49692	9.31316	9.60206
TU	Vincristine-sulfate	67574	7	7	7	7	7	7	7	7	7	7	6.77781	7	7	7	7	7	7	7	7	7	7	7	7	7	7	7	7	7	7	7	7	7	7	7	7	7	6.12865	7	7	7	7	7	7	4.73333	7	7	7
TU	Taxol (Paclitaxel)	125973	7.5404	7.314775	7.2204	7.94079	7.31826	7.461235	7.466845	7.55137	7.81547	7.407155	6.53323	7.39313	7.8351	7.2008	6	7.30643	8.20873	7.573635	7.53196	7.05661	7.713495	8.034785	7.55095	8.207	7.51153	6.281935	7.896925	7.54343	6	7.50907	7.45607	7.37271	7.48643	7.51623	7.47477	7.630825	6	7.423895	6.550935	6.2547	7.34341	7.34083	6.12428	6.62953	7.10235	7.296905	7.65835
TU	Taxol analog	600222	5.89147	4.93667	NA	5.926925	5.25225	5.774245	5.95925	5.687895	NA	5.57666	4.730635	5.622395	6.34323	5.71705	4.89772	5.33702	5.5886	5.75162	5.349785	5.424265	6.21224	6.45442	5.7164	6.26611	6.01464	4.4147	6.15099	5.724295	4.1	5.38306	6.118355	5.6214	6.12767	6.173405	5.711465	4.96912	4.07642	5.7222	7.001475	4.04948	5.59471	5.372375	4.931815	5.00287	5.37645	5.951655	5.99085
TU	Taxol analog	656178	6.0763	5.595465	6.434835	5.18157	NA	6.061215	5.58677	6.29385	6.196125	5.418845	5.250065	5.375645	5.99222	5.218195	4.64549	5.481415	6.29532	6.08248	5.401365	5.27445	6.3822	6.414895	5.7643	6.431185	6.34926	4.608065	6.253295	6.342795	4.04228	5.505035	5.72572	6.1152	6.342515	6.208165	6.11956	5.974615	4.33603	5.661485	5.23541	4.60529	4.60248	5.53806	4.29106	5.0701	6.164585	4	6.36278
TU	Taxol analog	658831	NA	5.396255	NA	5.722025	5.56943	5.43434	5.635085	5.446985	6.60979	5.139975	4.18855	NA	6.12148	5.29661	4.60888	5.30856	6.83448	5.78426	5.63449	4.67309	6.305565	5.922605	5.79462	6.28665	4.794465	4	5.91802	6.15123	4	5.197005	5.399305	5.51663	5.805155	6.01454	5.610665	5.61769	4.11966	5.451145	4.59289	NA	5.70302	5.307195	4.04983	4.19916	4	4	6.17695
TU	Taxol analog	661746	7.10202	6.335975	6.84277	6.92968	6.44012	6.81908	6.849565	7.11943	NA	7.12352	5.991685	NA	7.45761	6.910775	5.61856	6.623465	7.015485	7.085375	6.794145	5	7.54977	7.556285	7.175155	7.697295	7.29741	6.53541	6.147885	6.91202	5.62368	7.187385	6.442095	6.380035	7.43458	7.443495	7.36928	6.772025	6.01217	6.840785	6.785845	6.28019	7.23806	7.06895	6.255875	6.52278	7.0986	6.0543	7.103215
TU	Taxol analog	664402	7.265545	6.78336	7.132735	7.36189	6.979965	7.125145	7.00777	7.31398	7.515	7.09151	5.72811	6.63526	7.01955	6.66792	6.27155	5.62906	7.25625	6.86448	6.775085	6.536875	7.232835	7.383	7.153675	7.491645	7.338405	5.85094	7.6548	NA	5	7.174795	7.321955	7.750785	7.40051	7.287215	7.343415	7.39269	6.40253	7.092745	NA	5.807515	6.7263	6.490065	5.47907	6.42017	6.89647	6.369365	7.352685
TU	Taxol analog	664404	8.208255	7.87044	8.62128	8.59956	8.497555	8.494235	6.632685	8.3225	8.60832	8.19629	6.36887	7.51747	8.47619	7.655765	6.29416	6.21709	9	8.055935	8.31308	7.351755	8.691435	9	8.51807	8.77818	8.538725	6.262065	NA	NA	5	8.260565	8.54469	8.364385	8.70283	8.74578	8.82827	8.766395	5.6058	8.281195	6.60758	6.423335	7.850495	7.422985	6.803375	7.41728	7.82412	7.41997	8.75
TU	Taxol analog	666608	7.051825	6.745645	7.440885	7.16436	6.878355	7.03956	7.3322	7.333705	7.28139	7.00068	5.27205	NA	7.15104	7.29553	5.64686	6.55464	7.22648	7.15991	7.62162	6.517305	7.47314	7.343235	7.3401	7.57632	7.51486	5.81272	7.291225	7.440555	6.074715	7.041195	7.33056	7.60493	7.542335	7.536945	7.578905	7.620735	5.62052	7.167195	6.33074	5.79757	6.66015	6.81474	5.82082	6.296255	7.08286	NA	7.10433
TU	Taxol analog	671867	8.08787	6.75261	7.09498	7.969075	5.751305	7.584135	8.140465	7.888135	8.03712	7.71344	4.90309	7.81966	8.118225	7.74308	7.83079	7.48713	6.39574	7.864615	6.693855	7.5684	8.52614	8.4748	7.5254	8.42185	8.198315	6.57152	8.136375	8.90309	4.990585	7.84177	8.459085	7.82128	8.30223	8.55988	8.32392	8.26608	6.071235	7.414055	NA	5.736505	7.479765	7.75407	6.383775	6.82186	7.59763	7.62815	7.885525
TU	Taxol analog	671870	6.19954	5.779485	5.62977	6.390805	5.80859	6.02285	6.260265	5.913765	6.254825	5.77012	5.131495	5.87962	6.090785	6.487305	5.670645	5.89586	6.11515	6.44204	5.92129	5.93626	6.3641	6.884815	6.10721	6.750685	6.45517	5.195265	6.786775	6.489	5.422505	5.85101	6.348265	5.99059	6.42486	6.67505	6.38617	6.86686	5.19049	5.67499	6.35327	5.272165	6.280415	5.785965	5.611635	5.56741	6.14448	5.76607	6.86818
TU	Taxol analog	673187	6.89012	6.92287	7.2255	6.93487	5.74095	6.38539	6.37589	6.558035	6.50957	6.285535	5.05583	6.26731	6.785115	6.17019	5.63388	6.463115	6.87259	6.90302	6.73234	5.839505	7.44779	7.40575	6.52751	7.228565	6.835085	4.820675	7.07868	7.21319	4.649055	6.563545	6.600735	6.54233	7.301065	7.10776	6.94286	7.091555	4.736575	6.512125	5.419385	4.84472	6.167145	5.93725	5.097605	5.0751	6.377145	6.36841	6.943155
TU	Taxol analog	673188	8.08245	7.89708	7.22394	7.63833	5.02336	6.90724	7.25259	7.70011	7.937175	7.08571	5.70049	7.45251	7.88136	6.90081	5.613815	7.513785	7.723665	8.06693	7.03164	6.7754	7.99207	8.16929	7.96902	8.21603	8.18677	5.833195	7.94643	8.25413	5.181715	7.741665	7.63272	7.799295	8.08709	8.066275	7.835865	7.9668	5.228395	6.27731	6.69486	5.41758	7.089885	7.0764	6.09594	6.38063	7.39885	6.96738	7.965565
P90	Geldanamycin	330500	6.49676	6.695705	5.860705	6.39595	6.54099	6.95659	5.87997	6.65153	6.778645	5.9742	5.21252	5.68285	6.625675	6.47161	6.64979	5.621665	6.29445	6.32852	5.91886	5.91151	6.47945	6.79676	5.9849	6.51829	6.94688	5.20503	6.70348	6.653435	5.27189	5.81579	6.4838	6.478255	6.76101	6.93756	6.94156	6.82705	5.081445	6.42042	5.17247	5.1754	6.50001	5.88336	5.163635	5.39427	6.48094	5.31349	7.09431
Uk	3-Hydropicolinaldehyde-thiosemicarbazone	95678	5.91558	5.58291	4.51154	5.948955	5.34665	6.260135	6.370795	6.19573	5.7595	5.511155	5.58851	5.54859	5.87571	5.915865	6.19273	5.57352	5.5604	5.65406	5.87705	6.18609	6.44154	5.62079	5.47385	5.62467	5.76855	5.75282	5.520695	5.739505	5.48891	6.07993	5.605305	5.34447	6.09937	5.65897	6.05118	6.38159	5.9262	5.96149	5.62905	6.0343	6.12691	6.485265	6.59117	5.35339	5.63184	5.46868	5.47619
Uk	5-Hydroxypicolinaldehyde-thiosemicarbazone	107392	5.33372	5.16952	4.058305	5.17867	4.67257	5.05151	5.28299	5.42626	5.39486	4.388445	4.916045	5.078355	4.6335	5.302545	5.20492	4.85704	4.77045	5.21116	5.27544	4.559625	5.50939	4.54834	4.891415	5.14995	4.878575	5.0115	5.07914	5.54052	5.08184	5.46327	4.69971	4.59645	5.701475	5.20901	5.45574	5.81179	5.018405	5.24693	4.48402	4.97805	5.093665	5.3308	5.73748	3.947425	4.66087	4.629975	4.97821
Uk	Inosine-glycodialdehyde	118994	4.00344	3.49401	3.454	3.41959	3.41721	3.6028	3.275145	3.40504	3.831505	3.111425	3.43446	3.37124	3.17994	3.185665	3.58255	3.15291	3.21139	3.120685	3.363915	3.16562	3.16351	3.373355	3.407905	3.80382	3.85961	4.15802	3.47577	3.82694	3.47425	3.4298	3.77194	3.20656	4.10823	4.11276	3.97891	3.79125	3.36965	3.53049	3.15177	3.42879	3.54591	3.226365	3.29524	3.23599	3.42732	3.23693	3.48028
[truncated: 13 more columns]
